# Supplementary material for: Beliefs and behaviors associated with the first named heat wave in Seville Spain 2022
Source: Sci Rep. 2024 Apr 20;14:9055. doi: 10.1038/s41598-024-59430-8 (PMC11032320; doi:10.1038/s41598-024-59430-8)
Supplement: Supplementary file 1 — Supplementary Information 1. [file 41598_2024_59430_MOESM1_ESM.csv]

Status	IPAddress	Duration__in_seconds_	Finished	RecordedDate	ResponseId	LocationLatitude	LocationLongitude	Q1	Q2	Q3	Q4	A5	A5_4_TEXT	A6	A7	A8	A9	A10	A11	A11_ALT_1	A11_ALT_2	A12_1	A12_2	A12_3	A12_4	A12_5	A12_6	A12_7	A12_8	A12_9	A12_10	A12_11	A12_12	A12_13	A12_14	A12_ALT_1	A12_ALT_2	A12_ALT_3	A12_ALT_4	A12_ALT_5	A12_ALT_6	A12_ALT_7	A12_ALT_8	A12_ALT_9	A12_ALT_10	A12_ALT_11	A12_ALT_12	A12_ALT_13	A12_ALT_14
0	87.219.164.24	486	1	9/29/2022 11:23:33	R_1GNdkaZ0fg8Cbq2	38.8577	-6.1099	47	2	5	1	5		4	1						2	0	1	1	0	1	0	1	1	0	0	1	1	1	0	0	0	0	0	0	0	0	0	0	0	0	0	0	0
0	79.116.68.54	224	1	10/2/2022 16:07:19	R_3QDYfmAz3t8HOgi	40.412	-3.6871	38	2	5	1	5		5	1						1	0	1	0	0	0	0	1	1	0	0	1	1	1	0	0	0	0	0	0	0	0	0	0	0	0	0	0	0
0	87.219.188.8	351	1	9/28/2022 9:12:39	R_DHPhXZhH1fSWd3z	38.8785	-6.9827	38	2	6	1	5		6	5		No lo recuerdo	1	3			0	1	1	0	0	0	1	1	1	0	1	1	1	0	0	0	0	0	0	0	0	0	0	0	0	0	0	0
0	62.14.108.100	346	1	10/10/2022 7:38:46	R_ypXcbbK6KIxD5eN	38.2685	-6.4623	31	2	3	1	5		5	1						1	0	1	1	1	0	0	1	0	0	0	1	1	1	0	0	0	0	0	0	0	0	0	0	0	0	0	0	0
0	83.61.217.100	406	1	10/9/2022 17:11:02	R_1jK8oztocSf1Vtc	38.8785	-6.9827	34	2	4	2			7								0	0	0	0	0	0	0	0	0	0	0	0	0	0	0	0	1	1	1	0	1	1	0	1	0	1	1	0
0	31.4.148.182	748	1	10/7/2022 10:18:36	R_21AjOSMdXNGeN3U	40.4172	-3.684	37	2	5	1	3		3	2	No recuerdo		1	1			0	1	1	0	0	1	1	1	0	0	1	1	1	0	0	0	0	0	0	0	0	0	0	0	0	0	0	0
0	31.44.146.166	365	1	9/28/2022 10:45:37	R_wLW5ZFs0f1sGdhv	36.7261	-4.426	61	2	5	1	4	1a5 creo	6	5		No me acuerdo	2		1		0	1	1	0	0	0	1	0	0	0	0	1	1	0	0	0	0	0	0	0	0	0	0	0	0	0	0	0
0	90.77.2.141	340	1	10/1/2022 3:26:40	R_1GZjgNnOSRhi9vF	38.9627	-5.8617	49	2	4	1	5		4	3		No recuerdo	2		2		0	0	0	0	0	0	1	0	0	0	0	1	1	0	0	0	0	0	0	0	0	0	0	0	0	0	0	0
0	83.61.30.197	324	1	9/30/2022 9:29:42	R_27NkkpyZHm9rKRm	38.4185	-6.4079	57	2	7	1	1		4	2	No lo recuerdo		1	1			0	0	1	1	0	0	1	1	1	0	0	1	1	0	0	0	0	0	0	0	0	0	0	0	0	0	0	0
0	31.221.151.156	195	1	10/4/2022 15:20:30	R_1DNqn2ShoWzKNDq	40.4172	-3.684	35	2	1				5	1						3	0	1	1	0	0	1	1	1	1	0	1	1	1	0	0	0	0	0	0	0	0	0	0	0	0	0	0	0
0	88.3.197.224	537	1	10/4/2022 11:56:11	R_2tgTk6JxZAAv2y0	40.0928	-6.357	38	3	4	1	1		4	2	xena		2		2		0	1	1	0	0	0	1	0	1	1	0	1	1	0	0	0	0	0	0	0	0	0	0	0	0	0	0	0
0	87.217.4.158	362	1	10/4/2022 17:41:15	R_2E4Q4F5XecIDYS2	40.3814	-5.7551	57	3	4	1	5		5	1						1	0	0	0	0	1	1	1	1	1	0	1	1	1	0	0	0	0	0	0	0	0	0	0	0	0	0	0	0
0	87.217.4.190	434	1	9/29/2022 12:45:12	R_1JVhMzMuNOp4dwS	40.3814	-5.7551	57	3	11	1	1		5	1						2	0	1	0	0	0	1	1	1	0	0	1	1	1	0	0	0	0	0	0	0	0	0	0	0	0	0	0	0
0	84.78.246.61	342	1	10/7/2022 10:50:42	R_33x0dGKtNkXUt2E	40.412	-3.6871	57	3	4	1	1		5	1						1	0	1	0	0	1	0	1	0	1	0	1	1	1	0	0	0	0	0	0	0	0	0	0	0	0	0	0	0
0	80.29.120.51	455	1	9/28/2022 9:01:34	R_3dSKuuxUWGAHo3T	39.4776	-6.3798	62	3	1				4	2	no me acuerdo		1	3			0	1	0	0	0	0	1	0	0	0	0	1	1	0	0	0	0	0	0	0	0	0	0	0	0	0	0	0
0	84.78.23.3	185	1	9/30/2022 18:12:20	R_cSKfDpWJFZxvRmx	40.4163	-3.6934	30	3	4	1	2		4	3		Zeus	1	1			1	1	0	1	1	0	1	0	0	1	1	1	1	0	0	0	0	0	0	0	0	0	0	0	0	0	0	0
0	77.211.56.127	613	1	10/9/2022 15:02:50	R_OoQmfEeSg3tp6rT	40.158	-3.8721	52	3	5	1	1		4	5		No lo recuerdo	1	2			0	1	0	0	1	1	1	1	1	0	1	1	1	0	0	0	0	0	0	0	0	0	0	0	0	0	0	0
0	88.0.216.96	190	1	9/29/2022 16:56:36	R_1XoX9SGq7RsjTdT	40.0337	-6.0859	30	3	4	1	2		4	4		No recuerdo los nombres	1	1			0	1	1	1	0	0	1	1	0	0	1	1	1	0	0	0	0	0	0	0	0	0	0	0	0	0	0	0
0	139.47.90.250	261	1	10/8/2022 7:35:35	R_BKZFmPKDYuTwGI1	40.4163	-3.6934	32	3	4	1	2		5	1						1	0	1	1	0	0	0	1	1	0	0	1	1	1	0	0	0	0	0	0	0	0	0	0	0	0	0	0	0
0	79.146.5.244	340	1	9/28/2022 9:42:30	R_3rJpZPhLjVb5k9y	39.4776	-6.3798	43	3	6	1	2		5	1						1	0	1	1	0	0	0	1	1	1	0	1	1	1	0	0	0	0	0	0	0	0	0	0	0	0	0	0	0
0	178.139.238.166	309	1	10/1/2022 15:29:55	R_3CU7fGfbG3YkVBO	40.412	-3.6871	45	3	5	1	4	Alerta naranja	5	5		No recuerdo nombres	1	1			0	1	0	0	0	1	1	0	0	1	1	1	1	0	0	0	0	0	0	0	0	0	0	0	0	0	0	0
0	79.116.67.36	370	1	10/6/2022 17:46:17	R_3shLffHYjyJs4LQ	40.412	-3.6871	29	3	5	1	5		5	2	No recuerdo		1	1			0	0	1	0	0	1	1	0	0	0	1	1	1	0	0	0	0	0	0	0	0	0	0	0	0	0	0	0
0	83.36.113.12	318	1	10/8/2022 10:58:21	R_pDAU0crB2o3bdD3	39.9607	-4.8247	43	9	16	1	3		5	5		RataChepuda	1	1			1	1	1	1	1	1	1	1	1	1	1	1	1	0	0	0	0	0	0	0	0	0	0	0	0	0	0	0
0	37.134.149.58	257	1	10/9/2022 0:50:28	R_1QhL9Nxci675rzf	40.479	-3.3565	62	9	4	1	5		3	4		Mo recuerdo	1	1			0	1	1	0	1	0	1	0	0	0	0	1	1	0	0	0	0	0	0	0	0	0	0	0	0	0	0	0
0	46.6.213.243	393	1	10/8/2022 10:04:38	R_6sAWgaslkEedRbb	36.7261	-4.426	33	9	10	1	1		4	4		Alerta naranja	1	1			0	1	1	1	1	1	1	0	1	0	1	1	1	0	0	0	0	0	0	0	0	0	0	0	0	0	0	0
0	85.57.158.90	926	1	10/8/2022 10:10:22	R_3HAI1pVrZBQkrsi	40.6599	-3.7638	48	9	4	1	1		4	4		zoe xenia yago vega		4			0	1	1	0	0	1	1	1	1	0	0	1	1	0	0	0	0	0	0	0	0	0	0	0	0	0	0	0
0	37.35.132.207	289	1	10/8/2022 10:28:00	R_SI91Zp3N8xGgeAh	37.3831	-5.9707	55	9	6	1	5		5	1						1	0	0	1	0	0	0	1	0	0	0	0	1	1	0	0	0	0	0	0	0	0	0	0	0	0	0	0	0
0	31.4.178.243	328	1	10/9/2022 3:07:34	R_1dNqQUWWlwKYSJo	40.4163	-3.6934	61	9	3	1	5		4	1						4	0	0	0	0	0	0	1	0	0	0	0	1	1	0	0	0	0	0	0	0	0	0	0	0	0	0	0	0
0	83.39.21.240	309	1	10/8/2022 10:19:45	R_1IK7S0AM7Wug671	40.3192	-3.8661	68	9	9	1	2		5	1						3	0	1	1	0	0	0	1	1	1	0	1	1	1	0	0	0	0	0	0	0	0	0	0	0	0	0	0	0
0	66.81.169.28	400	1	10/8/2022 12:20:20	R_3kchaSP2baOUj9U	40.4163	-3.6934	72	9	4	1	5		3	1						4	0	1	0	0	0	0	1	0	0	0	0	1	1	0	0	0	0	0	0	0	0	0	0	0	0	0	0	0
0	88.3.127.177	198	1	10/8/2022 12:07:23	R_ANIi7gWnbDNrlzr	40.4163	-3.6934	62	9	5	1	5		5	1						3	0	1	0	1	0	1	1	1	1	0	1	1	1	0	0	0	0	0	0	0	0	0	0	0	0	0	0	0
0	188.127.165.155	436	1	9/27/2022 10:17:11	R_25A3zyZ9aJ3vTY1	40.4163	-3.6934	57	9	7	1	5		5	1						4	0	1	1	0	0	0	1	1	0	0	1	1	1	0	0	0	0	0	0	0	0	0	0	0	0	0	0	0
0	79.116.18.91	430	1	10/9/2022 3:31:39	R_3jVRwFONtzjagMU	40.4163	-3.6934	55	9	5	1	3		3	1						4	0	1	1	0	0	0	1	1	0	0	0	1	1	0	0	0	0	0	0	0	0	0	0	0	0	0	0	0
0	90.77.163.12	428	1	10/8/2022 15:27:00	R_81BcAQQKdoGXuFj	40.4163	-3.6934	62	9	9	1	3		1	5		No recuerdo	1	4			0	0	0	0	0	0	1	0	0	0	1	1	1	0	0	0	0	0	0	0	0	0	0	0	0	0	0	0
0	88.12.72.37	273	1	10/8/2022 23:10:53	R_Azld2gKoYLzBkxb	40.4163	-3.6934	57	9	7	1	5		5	1						1	0	1	1	0	0	0	1	1	1	0	1	1	1	0	0	0	0	0	0	0	0	0	0	0	0	0	0	0
0	77.227.216.235	898	1	10/8/2022 11:44:13	R_OqjhI4ykZQHm7Ul	40.4163	-3.6934	72	9	4	1	5		5	1						4	1	0	0	0	0	0	1	0	0	0	0	1	1	0	0	0	0	0	0	0	0	0	0	0	0	0	0	0
0	31.221.132.247	251	1	10/10/2022 9:07:18	R_11dWdqGpyjE5Nvi	40.4172	-3.684	32	9	4	1	1		1	4		Zoe		1			0	0	1	0	1	1	1	1	1	0	1	1	1	0	0	0	0	0	0	0	0	0	0	0	0	0	0	0
0	83.39.96.233	804	1	10/8/2022 13:47:26	R_1Kd6RFY75XRccey	40.4163	-3.6934	58	9	11	1	5		3	1						4	0	0	0	0	0	0	1	0	0	1	1	1	1	0	0	0	0	0	0	0	0	0	0	0	0	0	0	0
0	81.44.3.165	659	1	10/8/2022 15:53:36	R_2V7wjCXS3EKayzn	40.4163	-3.6934	59	9	5	1	5		4	5		Recuerdo una llamada Zoe		1			0	1	1	1	0	0	1	0	1	0	0	1	1	0	0	0	0	0	0	0	0	0	0	0	0	0	0	0
0	95.127.251.7	385	1	10/8/2022 14:48:41	R_piUpAK4XtJvlHTr	36.7261	-4.426	64	9	5	1	3		5	4		No recuerdo el nombre	1	1			0	1	1	1	1	0	1	1	1	1	1	1	1	0	0	0	0	0	0	0	0	0	0	0	0	0	0	0
0	31.4.183.162	470	1	10/8/2022 12:10:41	R_1HQf978vZVSOXcZ	40.4163	-3.6934	35	9	7	1	5		5	1						1	1	1	1	0	0	1	1	1	1	0	1	1	1	0	0	0	0	0	0	0	0	0	0	0	0	0	0	0
0	78.30.2.119	389	1	9/27/2022 10:13:05	R_25ZmZIXImiEbAdG	40.4163	-3.6934	46	9	2	2			4	1						3	0	0	0	0	1	1	1	1	1	0	0	1	1	0	0	0	0	0	0	0	0	0	0	0	0	0	0	0
0	139.47.89.126	240	1	10/8/2022 10:30:50	R_2qsDzvLqEn1jtdL	40.4163	-3.6934	58	9	4	1	5		3	1						1	1	1	1	1	0	0	1	0	0	1	1	1	1	0	0	0	0	0	0	0	0	0	0	0	0	0	0	0
0	88.12.151.108	286	1	10/9/2022 0:35:36	R_bpgnFbajjEaxNIZ	40.4163	-3.6934	60	9	5	1	4	Por colores, amarillo naranja, rojo	5	1						2	0	1	1	0	0	0	1	0	0	0	0	1	1	0	0	0	0	0	0	0	0	0	0	0	0	0	0	0
0	84.125.99.64	341	1	9/30/2022 9:29:40	R_2PcBIpecqBv6a8k	36.7162	-4.4161	44	10	5	1	5		5	1						1	0	1	0	1	0	0	1	1	1	0	1	1	1	0	0	0	0	0	0	0	0	0	0	0	0	0	0	0
0	213.94.6.81	364	1	10/8/2022 10:24:04	R_OoG25cAYSITlvWN	36.7162	-4.4161	67	10	3	1	2		3	4		No recuerdo los mombres	2		1		0	0	0	0	0	0	1	0	0	0	0	1	1	0	0	0	0	0	0	0	0	0	0	0	0	0	0	0
0	47.62.176.36	238	1	10/4/2022 13:02:51	R_3I47mFVDLh0Fq3A	36.7162	-4.4161	37	10	5	2			5	2	No lo recuerdo		2		1		0	1	0	0	0	0	1	1	0	0	1	1	1	0	0	0	0	0	0	0	0	0	0	0	0	0	0	0
0	213.94.9.108	773	1	9/30/2022 15:26:34	R_3O09XsxyvRJd332	36.7162	-4.4161	50	10	5	1	5		5	2	Zoe						1	0	1	0	0	1	1	1	1	0	0	1	1	0	0	0	0	0	0	0	0	0	0	0	0	0	0	0
0	150.214.205.62	212	1	9/27/2022 10:19:49	R_p0nDkQVQRzz5Lk5	37.1918	-3.6095	31	10	5	1	2		5	2	ZOE						1	1	1	0	0	0	1	1	1	1	1	1	1	0	0	0	0	0	0	0	0	0	0	0	0	0	0	0
0	185.72.54.89	210	1	9/28/2022 9:00:47	R_2pMMk9YFtPrsECi	40.4172	-3.684	32	10	6	1	3		6	1						3	0	0	1	0	0	0	1	0	0	0	1	1	1	0	0	0	0	0	0	0	0	0	0	0	0	0	0	0
0	85.217.147.153	338	1	9/28/2022 9:03:42	R_2PorN4EpEipgRGO	40.4172	-3.684	26	10	4	1	4	Colores	5	1						1	0	1	1	1	0	0	1	0	0	1	0	1	1	0	0	0	0	0	0	0	0	0	0	0	0	0	0	0
0	213.94.15.197	832	1	10/8/2022 10:25:57	R_Oky8RTPiyeygu2J	36.7162	-4.4161	64	10	6	2			5	1						2	1	1	1	1	0	0	1	1	0	0	1	1	1	0	0	0	0	0	0	0	0	0	0	0	0	0	0	0
0	79.147.191.223	554	1	9/28/2022 9:05:58	R_1k0QaZnzzViM9AU	36.7162	-4.4161	27	10	4	1	2		5	4		Zoe Yago Xena Vega		1			1	0	0	0	0	0	1	0	0	0	1	1	1	0	0	0	0	0	0	0	0	0	0	0	0	0	0	0
0	79.144.66.227	265	1	10/3/2022 13:05:07	R_30i9Sm4bHEjOdrK	36.7162	-4.4161	42	10	11	1	3		2	1						1	0	0	0	0	0	1	1	1	1	1	1	1	1	0	0	0	0	0	0	0	0	0	0	0	0	0	0	0
0	90.166.19.191	327	1	10/2/2022 16:51:03	R_eYhXyWsI9ISGt57	36.7162	-4.4161	55	10	4	1	5		4	3		No recuerdo	1	1			0	1	1	0	0	1	1	1	0	0	1	1	1	0	0	0	0	0	0	0	0	0	0	0	0	0	0	0
0	90.167.255.237	345	1	10/5/2022 13:15:56	R_ylRNRk059VO8MtX	40.4163	-3.6934	61	10	3	1	5		4	1						3	0	1	1	0	1	0	1	0	0	0	0	1	1	0	0	0	0	0	0	0	0	0	0	0	0	0	0	0
0	212.225.225.8	1314	1	10/8/2022 11:39:46	R_3LZ0cbYNwYaZZId	36.7162	-4.4161	41	10	16	1	3		6	5		calor de infierno	1	1			0	1	1	0	1	1	1	1	1	1	1	1	1	0	0	0	0	0	0	0	0	0	0	0	0	0	0	0
0	83.55.236.4	260	1	9/30/2022 10:03:42	R_22ITHLWzzboKc3Y	40.9701	-5.6634	27	11	2	1	2		5	1						2	0	1	0	0	1	0	1	0	0	0	1	1	1	0	0	0	0	0	0	0	0	0	0	0	0	0	0	0
0	85.53.88.120	455	1	9/28/2022 11:32:11	R_2trjzMvSILudg6R	40.9701	-5.6634	67	11	6	2			5	1						1	0	1	1	1	1	1	1	1	1	1	1	1	1	0	0	0	0	0	0	0	0	0	0	0	0	0	0	0
0	62.42.179.70	260	1	10/1/2022 11:53:42	R_2sZo8EZlfyqbEIY	40.9701	-5.6634	42	11	5	1	2		5	1						3	0	1	1	0	0	0	1	0	0	1	0	1	1	0	0	0	0	0	0	0	0	0	0	0	0	0	0	0
0	170.253.11.17	1281	1	10/4/2022 10:17:08	R_2e3YZjOpDTShmTI	40.9525	-5.6291	49	11	6	1	5		4	2	no recuerdo		1	4			0	1	0	0	0	0	1	1	0	0	1	1	1	0	0	0	0	0	0	0	0	0	0	0	0	0	0	0
0	178.139.170.203	236	1	10/5/2022 5:19:11	R_3QDdTOUKRxhYBoN	40.4172	-3.684	30	11	6	1	1		5	1						3	0	1	1	0	0	0	1	1	0	0	0	1	1	0	0	0	0	0	0	0	0	0	0	0	0	0	0	0
0	31.221.191.128	187	1	9/30/2022 9:30:42	R_0Vql3D9Pt49c2RP	41.387	2.1701	32	11	4	1	5		5	2	Zoe						0	1	1	0	0	0	1	0	0	1	1	1	1	0	0	0	0	0	0	0	0	0	0	0	0	0	0	0
0	83.54.85.207	183	1	10/3/2022 0:21:49	R_1lazjpKwkyp03Zu	40.9701	-5.6634	48	11	11	1	5		4	1						1	0	1	1	0	0	0	1	1	0	0	1	1	1	0	0	0	0	0	0	0	0	0	0	0	0	0	0	0
0	185.156.250.249	360	1	10/2/2022 1:06:50	R_1mIumGPCl3ZrPlP	37.2109	-7.4017	49	11	7	1	5		4	1						5	0	1	1	1	1	0	1	0	0	0	0	1	1	0	0	0	0	0	0	0	0	0	0	0	0	0	0	0
0	80.30.239.194	427	1	10/3/2022 13:52:40	R_3h4Lch0yp7QvyYJ	37.8994	-4.7741	35	5	16	1	4	Colores: rojo, naranja amarillo	5	2	No lo recuerdo		1	1			0	1	1	0	0	0	1	0	1	0	0	1	1	0	0	0	0	0	0	0	0	0	0	0	0	0	0	0
0	5.225.34.167	284	1	10/8/2022 11:02:36	R_1od3YWLWgxu8uPf	37.4648	-3.9181	34	5	2	1	5		6	1						1	0	1	1	0	0	0	1	1	0	0	1	1	1	0	0	0	0	0	0	0	0	0	0	0	0	0	0	0
0	85.136.23.130	286	1	10/5/2022 8:45:01	R_2zbRbmeDVekQuAJ	37.8994	-4.7741	42	5	5	1	5		6	5		Alex	1	4			0	1	1	0	0	0	1	0	0	0	0	1	1	0	0	0	0	0	0	0	0	0	0	0	0	0	0	0
0	31.4.195.183	352	1	10/7/2022 7:00:07	R_R2kOYAk0uNcKAOB	37.3831	-5.9707	52	5	8	1	1		2	4		Calima	2		2		0	1	1	0	0	0	1	1	1	0	1	1	1	0	0	0	0	0	0	0	0	0	0	0	0	0	0	0
0	85.136.19.96	427	1	10/10/2022 9:02:38	R_wO8xZCqv8YLSSyJ	37.8994	-4.7741	41	5	4	1	4	Colores	5	4		Zoe		3			0	1	0	1	0	0	1	1	1	0	1	1	1	0	0	0	0	0	0	0	0	0	0	0	0	0	0	0
0	66.81.187.60	199	1	10/4/2022 10:09:00	R_svtqUP1oXVKAfER	36.7261	-4.426	53	5	7	1	5		1	4		no recuerdo	2		1		0	1	0	0	0	0	1	1	0	0	1	1	1	0	0	0	0	0	0	0	0	0	0	0	0	0	0	0
0	87.220.162.190	328	1	10/8/2022 10:25:35	R_TkpfpspEucxNbfH	37.4426	-4.2014	48	5	8	1	1		5	1						1	0	1	1	0	0	0	1	1	1	0	1	1	1	0	0	0	0	0	0	0	0	0	0	0	0	0	0	0
0	192.157.197.34	241	1	10/4/2022 8:46:15	R_2cu8cINXTOgcfoo	37.8994	-4.7741	52	5	4	1	5		5	1						3	0	1	1	1	1	1	1	1	1	0	1	1	1	0	0	0	0	0	0	0	0	0	0	0	0	0	0	0
0	84.78.244.196	449	1	10/3/2022 13:48:58	R_06eQfiwfOlIZQ1X	37.3831	-5.9707	25	12	5	1	5		5	1						1	0	0	0	0	0	0	1	0	0	0	0	1	1	0	0	0	0	0	0	0	0	0	0	0	0	0	0	0
0	78.30.1.143	428	1	10/7/2022 12:21:22	R_1GIbJY1sKXCl290	37.3831	-5.9707		12	4	1	5		1	1						4	0	1	0	0	0	1	1	1	1	0	0	1	1	0	0	0	0	0	0	0	0	0	0	0	0	0	0	0
0	92.177.176.17	215	1	9/28/2022 13:40:09	R_3EakcRUjmiKjQ1W	37.2871	-6.0514	72	12	2	1	5		4	2	No sé		1	4			1	1	1	0	0	1	1	0	1	1	1	1	1	0	0	0	0	0	0	0	0	0	0	0	0	0	0	0
0	47.61.112.129	335	1	9/29/2022 4:04:43	R_1Fb05UHHkYkmSQm	37.3831	-5.9707	49	12	4	1	1		4	2	filomena de verano		1	2			1	1	1	0	0	1	1	1	1	1	1	1	1	0	0	0	0	0	0	0	0	0	0	0	0	0	0	0
0	31.4.217.74	402	1	10/5/2022 11:57:01	R_269i16iwJ67vXX9	37.3831	-5.9707	74	12	6	1	5		3	1						3	0	1	1	0	0	0	1	0	0	0	0	1	1	0	0	0	0	0	0	0	0	0	0	0	0	0	0	0
0	149.34.30.56	272	1	9/29/2022 13:37:22	R_2TUa68CL3wCT4Bf	40.4172	-3.684	47	12	5	1	5		5	1						3	0	1	1	0	0	1	1	1	0	1	1	1	1	0	0	0	0	0	0	0	0	0	0	0	0	0	0	0
0	84.125.173.15	339	1	10/3/2022 23:27:19	R_3imxTwGadbThyMm	37.3434	-6.0666	49	12	5	2			5	1						1	0	1	0	0	0	0	1	0	0	0	0	1	1	0	0	0	0	0	0	0	0	0	0	0	0	0	0	0
0	81.40.110.24	334	1	10/10/2022 8:58:49	R_PLqZMUPFSlKdENH	37.3831	-5.9707	33	12	5	1	2		5	1						1	0	1	1	0	0	1	1	0	1	0	0	1	1	0	0	0	0	0	0	0	0	0	0	0	0	0	0	0
0	46.6.148.117	280	1	10/8/2022 10:11:35	R_3HFjozQiXcceSa8	36.7261	-4.426	33	12	5	1	3		4	1						1	0	0	0	0	0	0	1	0	0	1	1	1	1	0	0	0	0	0	0	0	0	0	0	0	0	0	0	0
0	78.30.4.12	253	1	10/10/2022 10:03:50	R_7WNawiqB46XasF3	37.3831	-5.9707	38	12	6	1	5		6	1						1	0	1	1	0	0	1	1	1	1	1	1	1	1	0	0	0	0	0	0	0	0	0	0	0	0	0	0	0
0	79.116.69.210	242	1	9/30/2022 0:11:17	R_9LfK4LDEE6AYqad	40.412	-3.6871	39	12	4	1	1		5	4		No lo recuerdo	1	1			0	1	1	0	0	0	1	0	1	0	1	1	1	0	0	0	0	0	0	0	0	0	0	0	0	0	0	0
0	95.61.1.209	248	1	10/10/2022 9:11:17	R_1FeJ5lUV6N0t8e6	37.3434	-6.0666	35	12	5	1	5		6	1						1	1	1	0	0	0	0	1	0	1	0	1	1	1	0	0	0	0	0	0	0	0	0	0	0	0	0	0	0
0	66.81.186.190	330	1	10/8/2022 10:12:22	R_1rqzPW2YG94o6Xm	38.0978	-3.6324	29	12	6	1	5		6	4		No recuerdo	1	1			0	0	0	0	0	0	1	0	1	0	1	1	1	0	0	0	0	0	0	0	0	0	0	0	0	0	0	0
0	146.158.234.141	439	1	10/5/2022 15:16:15	R_1jZX4Uk8493zQNd	37.183	-5.7746	51	12	6	1	4	Alerta Roja	5	2	Filomena		2		3		0	1	1	0	0	0	1	1	1	0	1	1	1	0	0	0	0	0	0	0	0	0	0	0	0	0	0	0
0	81.36.205.89	462	1	10/7/2022 3:37:32	R_1LkbMcCLNlIvV8V	37.3831	-5.9707	55	12	13	1	5		5	5		Ninguna	2		1		0	1	1	0	0	1	1	1	1	0	1	1	1	0	0	0	0	0	0	0	0	0	0	0	0	0	0	0
0	171.33.234.239	360	1	9/29/2022 7:51:24	R_3EEhOYa7tR8xQBb	36.7162	-4.4161	54	12	7	1	5		4	3		Yago Wenceslao Vega	1	1			0	1	1	1	0	0	1	1	0	0	1	1	1	0	0	0	0	0	0	0	0	0	0	0	0	0	0	0
0	90.69.185.8	191	1	9/28/2022 12:52:36	R_3J4c4sGGwJ78abf	37.3434	-6.0666	26	12	5	1	5		4	2	No sé		1	2			0	1	1	0	0	0	1	1	0	0	0	1	1	0	0	0	0	0	0	0	0	0	0	0	0	0	0	0
0	81.36.37.142	406	1	9/28/2022 10:02:34	R_OIPXZJWJOLTziEh	37.3831	-5.9707	55	12	16	1	5		5	1						1	0	1	1	0	1	1	1	0	1	0	1	1	1	0	0	0	0	0	0	0	0	0	0	0	0	0	0	0
0	146.158.168.86	191	1	10/5/2022 12:25:41	R_vpgaLXzz7Fdossp	37.3434	-6.0666	53	12	4	1	2		5	2	no recuerdo		1	1			0	1	1	0	0	0	1	1	1	0	0	1	1	0	0	0	0	0	0	0	0	0	0	0	0	0	0	0
0	2.59.95.105	309	1	10/8/2022 10:59:48	R_29aIkEZCsUnvk3N	37.3039	-6.3073	47	12	4	1	5		5	1						1	0	1	1	0	0	1	1	1	1	0	1	1	1	0	0	0	0	0	0	0	0	0	0	0	0	0	0	0
0	92.190.50.7	341	1	10/3/2022 15:53:08	R_2tKcsMKkG9iNGXI	37.5411	-5.0794	27	12	6	1	5		5	5		Filomena	1	1			0	1	1	1	0	0	1	0	0	1	1	1	1	0	0	0	0	0	0	0	0	0	0	0	0	0	0	0
0	80.31.137.22	321	1	10/3/2022 3:38:18	R_3CEspegtjOgXUNf	37.3406	-5.8382	41	12	5	1	5		5	2	No lo recuerdo		1	3			0	1	1	0	0	0	1	0	0	0	1	1	1	0	0	0	0	0	0	0	0	0	0	0	0	0	0	0
0	176.83.44.214	598	1	10/5/2022 15:21:34	R_3dFIXwc3gVLb7iy	36.7261	-4.426	62	12	4	1	4	Alerta roja	2	4		Solo alerta roja	2		4		0	1	1	0	0	0	1	1	0	0	1	1	1	0	0	0	0	0	0	0	0	0	0	0	0	0	0	0
0	81.34.175.186	147	1	9/27/2022 10:10:05	R_3PNYXGitcUMWQ89	40.7451	-4.053	27	12	3	1	1		5	1						2	0	0	1	1	0	0	1	0	1	1	0	1	1	0	0	0	0	0	0	0	0	0	0	0	0	0	0	0
0	95.16.230.95	261	1	10/4/2022 15:02:53	R_AtCPbdBg37KA9Mt	37.3831	-5.9707	58	12	4	1	3		3	1						3	0	1	1	0	0	0	1	1	1	0	1	1	1	0	0	0	0	0	0	0	0	0	0	0	0	0	0	0
0	78.30.0.182	471	1	9/28/2022 13:27:38	R_BVaDBsqZauefEtP	37.3831	-5.9707	55	12	10	1	4	Color	5	5		Rojo	1	1			0	1	1	0	0	1	1	1	1	0	1	1	1	0	0	0	0	0	0	0	0	0	0	0	0	0	0	0
0	148.3.72.134	208	1	9/27/2022 10:19:27	R_10TThs4wqIenjDf	37.3831	-5.9707	30	12	14	1	1		6	5		Zoe		1			1	1	1	0	0	0	1	1	1	1	1	1	1	0	0	0	0	0	0	0	0	0	0	0	0	0	0	0
0	46.6.161.220	340	1	10/10/2022 9:40:08	R_1jVCQxhlvCxZOcW	36.7261	-4.426	36	12	5	1	4	Colores, alerta amarilla, naranja o roja	5	1						1	0	1	1	0	0	0	1	1	0	0	0	1	1	0	0	0	0	0	0	0	0	0	0	0	0	0	0	0
0	178.60.67.247	272	1	10/8/2022 10:11:10	R_2TuY0U7bD3YKdW1	36.7162	-4.4161	26	12	4	1	2		5	4		Dana	2		1		0	1	0	0	0	0	1	0	0	0	0	1	1	0	0	0	0	0	0	0	0	0	0	0	0	0	0	0
0	83.138.251.63	525	1	10/5/2022 23:03:05	R_3KASL7vSJo3GUK3	37.3831	-5.9707	29	12	4	1	5		5	1						1	0	1	1	0	0	0	1	0	0	0	0	1	1	0	0	0	0	0	0	0	0	0	0	0	0	0	0	0
0	90.173.95.3	346	1	10/5/2022 15:33:23	R_DwS8UZkL7m52Ys9	37.3831	-5.9707	46	12	6	1	5		5	1						1	0	1	1	0	0	0	1	1	0	1	1	1	1	0	0	0	0	0	0	0	0	0	0	0	0	0	0	0
0	94.73.56.225	322	1	10/7/2022 3:43:40	R_3KITlCjGpu6eNqi	40.4163	-3.6934	38	2	3	2			5	2	No recuerdo		1	1			0	0	1	0	0	0	1	0	0	0	0	0	1	0	0	0	0	0	0	0	0	0	0	0	0	0	0	0
0	81.41.144.71	546	1	9/27/2022 10:25:24	R_CeH8nRUkPGYW5B7	38.8785	-6.9827	53	2	5	1	5		3	4		No lo recuerdo	2		1		0	1	0	0	0	0	1	0	0	0	0	0	1	0	0	0	0	0	0	0	0	0	0	0	0	0	0	0
0	79.116.134.12	241	1	10/7/2022 0:43:23	R_27js40u54UbYIA3	40.4163	-3.6934	32	2	3	1	5		6	3		No lo se	2		2		0	1	0	0	0	0	1	0	0	0	1	0	1	0	0	0	0	0	0	0	0	0	0	0	0	0	0	0
0	176.100.206.84	397	1	10/2/2022 8:03:26	R_2CCWpyj4NrLkT8i	38.9627	-5.8617	53	2	5	1	4	nivel naranja	5	3		no recuerdo los nombres	1	1			0	1	0	0	1	0	1	1	0	0	1	0	1	0	0	0	0	0	0	0	0	0	0	0	0	0	0	0
0	178.139.228.58	518	1	10/1/2022 2:09:07	R_10OfrFsz7I1PdHD	40.4172	-3.684	38	2	5	1	5		5	3		Eso no lo recuerdo como se llamaban	1	2			0	1	1	0	0	0	1	1	1	0	1	0	1	0	0	0	0	0	0	0	0	0	0	0	0	0	0	0
0	77.228.140.50	209	1	10/10/2022 2:40:55	R_1FPdae7QsUiN5FW	37.4857	-5.9452	42	2	4	1	5		3	3		alvin	2		3		0	0	1	0	0	0	1	1	0	0	0	1	0	0	0	0	0	0	0	0	0	0	0	0	0	0	0	0
0	45.141.254.155	607	1	10/1/2022 5:26:58	R_2bT5644lDrZHrFi	38.7167	-6.82	39	2	2	2			5	1						4	0	1	1	0	0	0	1	0	1	0	1	0	1	0	0	0	0	0	0	0	0	0	0	0	0	0	0	0
0	95.61.248.78	231	1	9/30/2022 14:14:34	R_2YXS3OBM0OeNfoI	38.8785	-6.9827	29	2	5	1	1		5	3		Carolina	2		2		0	1	1	0	1	0	1	1	1	0	0	0	1	0	0	0	0	0	0	0	0	0	0	0	0	0	0	0
0	176.10.69.89	469	1	9/29/2022 22:12:31	R_DNQodQByWyFdmnL	38.8785	-6.9827	37	2	3	1	5		4	2	Alerta naranja		1	1			0	1	1	0	0	0	1	0	0	1	0	1	0	0	0	0	0	0	0	0	0	0	0	0	0	0	0	0
0	92.186.113.67	253	1	10/3/2022 16:12:35	R_e4c7XaMCQODS1VL	38.8785	-6.9827	26	2	5	1	5		5	2	No recuerdo		1	4			0	1	1	0	0	0	1	1	0	0	1	1	0	0	0	0	0	0	0	0	0	0	0	0	0	0	0	0
0	90.77.6.153	238	1	10/3/2022 12:01:46	R_0dETznzvWUHh2ud	38.8785	-6.9827	25	2	4	1	2		5	2	Dana		1	4			0	1	1	0	0	0	1	0	0	0	0	0	1	0	0	0	0	0	0	0	0	0	0	0	0	0	0	0
0	84.78.246.33	289	1	10/7/2022 13:40:41	R_29tQf2SgOsUxgYF	40.412	-3.6871	28	2	4	2			3	2	Nolose		2		4		0	1	1	0	0	0	1	0	0	0	0	1	0	0	0	0	0	0	0	0	0	0	0	0	0	0	0	0
0	77.230.7.221	303	1	10/1/2022 16:50:19	R_2Vz5dG1UI7jqSdc	37.3831	-5.9707	50	2	5	1	5		5	3		No recuerdo	2		1		0	0	0	0	0	0	1	0	0	0	1	1	0	0	0	0	0	0	0	0	0	0	0	0	0	0	0	0
0	66.81.168.164	219	1	10/10/2022 4:59:30	R_2XcvJx5IpDe3DRG	40.4163	-3.6934	33	2	3	1	5		5	1						1	0	0	0	0	0	0	1	0	0	0	0	1	0	0	0	0	0	0	0	0	0	0	0	0	0	0	0	0
0	83.61.118.141	347	1	10/5/2022 0:58:41	R_2yf3gD0ziEkEFdr	38.6842	-6.4145	49	2	3	1	1		4	1						3	0	1	1	0	0	0	1	1	1	0	1	1	0	0	0	0	0	0	0	0	0	0	0	0	0	0	0	0
0	83.38.189.42	320	1	10/3/2022 7:30:52	R_30e3UDPyazE1BUV	38.5181	-6.8513	30	2	3	2			5	1						1	0	1	1	0	0	0	1	0	0	0	1	1	0	0	0	0	0	0	0	0	0	0	0	0	0	0	0	0
0	66.81.168.239	238	1	10/5/2022 7:38:23	R_tLjAQgpQQp3acPT	40.4163	-3.6934	31	2	11	1	3		5	1						4	0	1	0	0	0	0	1	1	0	1	1	1	0	0	0	0	0	0	0	0	0	0	0	0	0	0	0	0
0	92.59.58.227	177	1	9/30/2022 10:30:29	R_3HSlqpBG0jbPvPJ	38.919	-6.3419	38	2	7	1	5		5	1						1	0	0	1	0	1	0	0	0	0	0	1	1	1	0	0	0	0	0	0	0	0	0	0	0	0	0	0	0
0	45.67.184.108	206	1	9/28/2022 9:04:09	R_3PLIVaLSqGxIP4w	38.4458	-6.3806	53	2	5	1	1		4	1						1	0	0	0	0	0	0	1	1	0	0	1	0	1	0	0	0	0	0	0	0	0	0	0	0	0	0	0	0
0	194.220.164.214	232	1	9/30/2022 12:19:52	R_40K0lDJ31H6r3TX	38.8785	-6.9827	29	2	3	2			5	1						1	0	1	1	0	0	0	1	0	0	0	1	0	1	0	0	0	0	0	0	0	0	0	0	0	0	0	0	0
0	178.139.235.244	439	1	10/4/2022 16:11:09	R_pgCuGRAhFrgaa9r	40.4172	-3.684	35	2	5	1	3		3	1						2	0	1	1	0	1	0	1	1	0	0	0	1	0	0	0	0	0	0	0	0	0	0	0	0	0	0	0	0
0	77.227.65.229	208	1	9/28/2022 9:38:41	R_sNXOI4vGnfAvxfP	38.919	-6.3419	38	2	3	1	1		4	3		No recuerdo pero nombres de personas	1	1			0	1	0	0	0	1	1	1	0	0	0	1	0	0	0	0	0	0	0	0	0	0	0	0	0	0	0	0
0	83.38.161.185	275	1	10/5/2022 3:44:54	R_2znD39sC7W4QZa2	38.6259	-7.1872	43	2	4	1	4	Por colores creo	6	4		Dana	2		1		0	1	1	0	0	0	1	1	0	0	1	1	0	0	0	0	0	0	0	0	0	0	0	0	0	0	0	0
0	154.83.18.177	216	1	10/8/2022 2:14:44	R_br6rPZVzff12Ja1	37.2624	-5.5449	44	2	3	1	5		5	1						1	0	1	1	0	0	0	1	0	0	0	0	1	0	0	0	0	0	0	0	0	0	0	0	0	0	0	0	0
0	176.10.69.199	401	1	10/3/2022 0:42:08	R_eFghLryTyEowxLr	38.8785	-6.9827	31	2	6	1	5		4	1						1	0	1	0	0	0	0	1	0	0	1	1	0	1	0	0	0	0	0	0	0	0	0	0	0	0	0	0	0
0	83.33.156.13	228	1	9/30/2022 17:16:16	R_z3dyj0wzhhSvYY1	38.919	-6.3419	44	2	3	1	5		5	1						1	0	1	1	0	0	0	1	0	0	0	0	0	1	0	0	0	0	0	0	0	0	0	0	0	0	0	0	0
0	31.221.149.146	356	1	10/1/2022 12:22:47	R_1g78LDJMqDSjiIx	40.4172	-3.684	35	2	6	2			6	1						1	0	1	1	0	0	0	1	0	0	0	0	1	0	0	0	0	0	0	0	0	0	0	0	0	0	0	0	0
0	77.230.18.56	255	1	9/28/2022 11:04:47	R_bHnOkrWuHCAaO7n	37.3831	-5.9707	66	2	5	1	1		4	1						1	0	1	1	0	0	1	1	0	1	1	1	0	1	0	0	0	0	0	0	0	0	0	0	0	0	0	0	0
0	90.166.192.112	442	1	9/28/2022 12:29:15	R_d066RtDDTWkJdTz	40.4163	-3.6934	55	2	5	1	3		2	2	Celia		2		1		0	1	1	0	0	0	1	0	0	0	1	1	0	0	0	0	0	0	0	0	0	0	0	0	0	0	0	0
0	86.127.226.85	403	1	10/8/2022 10:08:14	R_2bK77DsXb0HparY	37.2866	-5.9208	40	2	3	1	5		4	3		No recuerdo	2		4		0	1	0	0	0	0	1	0	0	0	0	0	1	0	0	0	0	0	0	0	0	0	0	0	0	0	0	0
0	79.116.90.115	188	1	10/7/2022 3:12:30	R_2Ez8NqMV33F9Rxs	40.4163	-3.6934	26	2	4	1	5		6	1						1	0	1	1	0	0	0	1	1	1	0	1	0	1	0	0	0	0	0	0	0	0	0	0	0	0	0	0	0
0	90.69.108.37	390	1	9/28/2022 15:31:22	R_31dEpRqozZHm4nz	38.8785	-6.9827	56	2	5	1	3		2	1						1	0	1	1	0	1	0	1	1	0	0	0	1	0	0	0	0	0	0	0	0	0	0	0	0	0	0	0	0
0	37.222.213.143	466	1	10/5/2022 4:49:48	R_6D7lMjxpxluK0AV	37.3831	-5.9707	60	2	6	2			5	1						1	0	1	1	0	0	0	1	0	0	0	1	1	0	0	0	0	0	0	0	0	0	0	0	0	0	0	0	0
0	47.62.138.144	537	1	9/30/2022 4:13:20	R_6W3BbwLivuKplkZ	37.3831	-5.9707	43	2	5	1	1		4	5		Lorenza	1	2			0	1	0	0	0	0	1	0	0	0	0	0	1	0	0	0	0	0	0	0	0	0	0	0	0	0	0	0
0	93.119.16.152	270	1	9/30/2022 9:35:09	R_dhucvQxnzAwe88x	38.9789	-5.8	33	2	7	1	1		5	4		Dana	1	1			0	1	1	0	1	1	0	0	0	0	0	1	1	0	0	0	0	0	0	0	0	0	0	0	0	0	0	0
0	188.84.188.198	443	1	10/8/2022 8:46:50	R_qQGQczfGojoqw2R	37.3831	-5.9707	30	2	3	1	1		4	2	No lo sé		2		1		0	1	0	0	0	0	1	0	0	1	0	0	1	0	0	0	0	0	0	0	0	0	0	0	0	0	0	0
0	188.84.93.239	285	1	10/4/2022 8:57:23	R_yqlY5b89zuw6rMB	37.3831	-5.9707	35	2	4	1	5		5	2	No lo recuerdo		2		3		0	1	1	0	0	0	1	0	1	0	0	1	0	0	0	0	0	0	0	0	0	0	0	0	0	0	0	0
0	79.116.110.56	420	1	10/7/2022 10:52:45	R_1CkX6mGBevJ2TlQ	40.4163	-3.6934	31	2	4	1	5		4	1						4	0	1	0	0	0	0	1	1	0	1	1	1	0	0	0	0	0	0	0	0	0	0	0	0	0	0	0	0
0	31.4.137.65	317	1	10/1/2022 15:58:25	R_1fkk0SZoAeq4Eow	40.4172	-3.684	37	2	4	2			5	4		Ninguno	2		1		0	1	1	0	0	0	1	1	0	0	0	0	1	0	0	0	0	0	0	0	0	0	0	0	0	0	0	0
0	188.87.24.25	308	1	10/1/2022 12:05:00	R_3CVj58jUszYhKju	37.3831	-5.9707	64	2	5	1	2		4	1						1	0	1	0	1	1	1	1	1	1	0	0	0	1	0	0	0	0	0	0	0	0	0	0	0	0	0	0	0
0	37.132.110.186	438	1	10/3/2022 5:07:33	R_2zOcAjoAZ5GDFNF	38.9789	-5.8	35	2	6	1	4	Colores, verde ,naranja y rojo	5	3		No recuerdo	1	1			0	1	0	0	0	0	1	1	0	0	0	0	1	0	0	0	0	0	0	0	0	0	0	0	0	0	0	0
0	87.223.148.142	409	1	9/30/2022 14:03:35	R_1BQRH2smYKqPnZn	43.3699	-8.4096	60	3	7	2			5	1						1	0	1	1	0	0	0	1	1	0	0	0	0	1	0	0	0	0	0	0	0	0	0	0	0	0	0	0	0
0	84.78.247.99	440	1	9/28/2022 10:17:53	R_1r8HlM3nezyoZVq	40.4163	-3.6934	60	3	5	1	5		4	1						1	0	1	1	0	0	0	1	1	0	0	1	0	1	0	0	0	0	0	0	0	0	0	0	0	0	0	0	0
0	77.228.31.200	232	1	9/30/2022 11:21:17	R_Tke7Vu15tAJVGvf	37.3831	-5.9707	36	3	6	1	5		5	1						4	0	1	1	0	0	0	1	0	0	1	0	0	1	0	0	0	0	0	0	0	0	0	0	0	0	0	0	0
0	94.73.32.224	482	1	9/30/2022 12:01:31	R_3QQVA12x7YjesKr	40.4163	-3.6934	57	3	3	1	5		5	1						3	0	1	0	0	0	0	1	0	0	0	0	0	1	0	0	0	0	0	0	0	0	0	0	0	0	0	0	0
0	47.62.40.83	333	1	10/3/2022 4:37:43	R_10u6HFDntrDfYL9	37.3831	-5.9707	45	3	5	1	5		4	1						4	0	1	1	0	0	0	1	1	0	0	1	0	1	0	0	0	0	0	0	0	0	0	0	0	0	0	0	0
0	88.0.222.203	263	1	10/10/2022 5:24:50	R_1CayQaLJU3eWAL5	40.0337	-6.0859	43	3	5	2			5	3		A nivel intermedio	1	4			0	1	0	0	0	0	1	1	0	0	0	1	0	0	0	0	0	0	0	0	0	0	0	0	0	0	0	0
0	94.73.42.154	270	1	10/7/2022 12:14:02	R_1OIa8ADriQvx3Ln	40.4163	-3.6934	77	3	6	1	2		6	1						4	0	0	0	0	1	0	1	0	0	1	0	0	1	0	0	0	0	0	0	0	0	0	0	0	0	0	0	0
0	149.71.171.158	273	1	10/8/2022 17:53:39	R_23WuQgwkp9g4gEd	40.4172	-3.684	41	3	5	1	1		4	1						1	0	0	1	0	0	0	1	1	1	0	1	0	1	0	0	0	0	0	0	0	0	0	0	0	0	0	0	0
0	77.227.69.146	219	1	10/9/2022 14:56:29	R_2cc7iGcHReZvYsa	37.2866	-5.9208	38	3	3	2			5	3		Zoe		1			0	0	0	0	0	0	1	0	0	0	0	0	1	0	0	0	0	0	0	0	0	0	0	0	0	0	0	0
0	80.29.240.14	212	1	10/2/2022 11:13:48	R_3HU4mWF5fpIMZlM	37.1918	-3.6095	38	3	3	1	5		5	3		No se	1	1			0	0	0	0	0	0	1	0	0	0	0	0	1	0	0	0	0	0	0	0	0	0	0	0	0	0	0	0
0	87.217.4.158	941	1	10/3/2022 5:12:49	R_Ycy2MWk3WqiqrVT	40.3814	-5.7551	57	3	5	1	1		5	1						1	0	0	1	0	0	1	0	1	1	0	1	1	1	0	0	0	0	0	0	0	0	0	0	0	0	0	0	0
0	79.146.23.201	235	1	10/1/2022 5:53:17	R_2EsJtIxfIKNaEwd	39.4776	-6.3798	45	3	4	1	5		3	1						3	0	0	0	0	0	0	1	0	0	0	1	0	1	0	0	0	0	0	0	0	0	0	0	0	0	0	0	0
0	94.73.33.95	184	1	9/30/2022 9:25:12	R_2sIQlV4LjDnOss9	40.4163	-3.6934	39	3	6	1	5		6	1						1	0	1	1	0	0	0	1	0	0	0	0	0	1	0	0	0	0	0	0	0	0	0	0	0	0	0	0	0
0	79.116.111.139	390	1	9/29/2022 16:10:16	R_3CB0XXlCsZys7Lp	40.4163	-3.6934	32	3	3	1	5		4	1						1	0	1	0	0	0	0	1	0	0	0	0	1	0	0	0	0	0	0	0	0	0	0	0	0	0	0	0	0
0	149.36.245.36	300	1	10/3/2022 0:30:11	R_3kNykJMm2pITzr4	40.1212	-5.8465	35	3	3	1	1		3	2	No lo recuerdo pero se que lo decian en el telediario		1	1			0	0	0	0	0	0	1	1	0	0	0	1	0	0	0	0	0	0	0	0	0	0	0	0	0	0	0	0
0	90.94.196.238	219	1	10/2/2022 15:11:29	R_3L0awX59Ogv1PVV	39.4776	-6.3798	28	3	5	1	3		3	1						1	0	0	0	0	0	0	1	0	0	1	0	0	1	0	0	0	0	0	0	0	0	0	0	0	0	0	0	0
0	84.78.246.54	657	1	10/3/2022 8:40:52	R_Oqz4eLiZM2EwbLP	40.412	-3.6871	49	3	4	1	5		1	1						2	0	1	0	0	0	0	1	0	0	0	0	0	1	0	0	0	0	0	0	0	0	0	0	0	0	0	0	0
0	46.222.166.35	192	1	9/30/2022 9:32:21	R_1GHovO8k4PNVNIl	40.4172	-3.684	31	3	3	1	2		4	1						1	0	0	0	1	0	0	1	0	0	0	0	1	0	0	0	0	0	0	0	0	0	0	0	0	0	0	0	0
0	88.0.220.22	337	1	9/30/2022 11:55:00	R_2QF0BWY0lMAP0oJ	40.0337	-6.0859	39	3	5	2			4	3		No	1	1			0	1	1	0	0	0	1	1	0	1	1	1	0	0	0	0	0	0	0	0	0	0	0	0	0	0	0	0
0	90.71.195.230	257	1	9/30/2022 12:57:53	R_3EsdjvpyRGqaNp5	40.4172	-3.684	65	3	7	1	5		5	1						1	0	1	1	0	0	0	1	1	0	0	0	0	1	0	0	0	0	0	0	0	0	0	0	0	0	0	0	0
0	92.189.20.74	257	1	10/1/2022 7:44:53	R_1EcWCqNRVmSflDT	39.4776	-6.3798	50	3	4	1	1		5	1						3	0	0	1	0	0	0	1	1	0	1	0	0	1	0	0	0	0	0	0	0	0	0	0	0	0	0	0	0
0	47.63.217.29	3466	1	10/2/2022 14:38:20	R_2OP9ryaYhcn1oeq	39.4776	-6.3798	34	3	5	2			5	1						1	0	1	1	0	0	0	1	0	0	1	0	0	1	0	0	0	0	0	0	0	0	0	0	0	0	0	0	0
0	80.29.232.142	305	1	10/2/2022 8:14:46	R_33w0f7drIsroVMC	40.4163	-3.6934	37	3	5	1	5		5	1						3	0	1	0	0	0	0	1	0	0	0	0	0	1	0	0	0	0	0	0	0	0	0	0	0	0	0	0	0
0	31.221.227.168	286	1	9/29/2022 18:07:45	R_bK4ozgzxkkb9nnH	40.4163	-3.6934	36	3	4	1	5		5	4		Nose	1	1			0	1	1	0	0	0	1	1	1	0	0	0	1	0	0	0	0	0	0	0	0	0	0	0	0	0	0	0
0	178.139.224.158	190	1	9/30/2022 9:27:20	R_11ayguvxDU0Oj3m	40.4172	-3.684	29	3	3	2			5	2	Florencia		2		2		0	1	1	0	0	0	1	1	0	1	0	0	1	0	0	0	0	0	0	0	0	0	0	0	0	0	0	0
0	37.29.229.181	317	1	9/30/2022 12:26:18	R_1LpnN3Pm0LtSkoO	41.3949	2.1756	41	3	8	1	1		5	1						1	0	1	0	0	0	0	1	1	0	0	0	0	1	0	0	0	0	0	0	0	0	0	0	0	0	0	0	0
0	188.86.203.166	290	1	9/29/2022 14:13:40	R_2frfO1U5zY3isIy	37.3831	-5.9707	38	3	9	1	1		4	4		Oscar	1	1			0	0	0	0	0	0	1	0	0	1	0	0	1	0	0	0	0	0	0	0	0	0	0	0	0	0	0	0
0	90.166.192.123	964	1	9/30/2022 14:41:14	R_3qs5XhYZf2HmMkr	40.4163	-3.6934	52	3	4	1	1		5	1						3	0	1	1	0	0	0	1	0	0	0	0	1	0	0	0	0	0	0	0	0	0	0	0	0	0	0	0	0
0	94.73.33.39	242	1	10/3/2022 3:54:28	R_4IuoaZK289Jseel	40.4163	-3.6934	40	3	4	1	5		5	1						1	0	1	0	0	0	0	1	0	0	0	0	0	1	0	0	0	0	0	0	0	0	0	0	0	0	0	0	0
0	176.83.45.63	326	1	9/30/2022 9:41:14	R_UYBF1iD9uAkpPQB	36.7261	-4.426	51	3	7	2			5	1						3	0	1	1	0	0	0	1	0	0	0	1	0	1	0	0	0	0	0	0	0	0	0	0	0	0	0	0	0
0	84.78.246.215	269	1	9/28/2022 11:26:59	R_2Vef2c5pUZvCYSE	40.412	-3.6871	55	3	4	1	5		5	1						1	0	1	0	0	0	0	1	0	0	0	1	0	1	0	0	0	0	0	0	0	0	0	0	0	0	0	0	0
0	79.109.84.242	250	1	9/29/2022 15:43:58	R_egnsfuT5GU5749H	40.3814	-5.7551	30	3	9	1	4	colores	5	1						1	0	0	1	0	0	0	1	0	0	0	0	1	0	0	0	0	0	0	0	0	0	0	0	0	0	0	0	0
0	212.73.34.233	829	1	10/8/2022 13:28:10	R_25ydBbfe8EQM8GY	40.4172	-3.684	78	9	5	1	3		1	3		Filomena	1	1			0	0	0	0	0	0	1	0	1	0	1	1	0	0	0	0	0	0	0	0	0	0	0	0	0	0	0	0
0	46.222.16.20	202	1	10/8/2022 10:10:04	R_3qPE92CGW4k4vLo	40.4163	-3.6934	65	9	2	1	5		4	1						2	1	1	1	0	0	0	1	1	1	0	1	0	1	0	0	0	0	0	0	0	0	0	0	0	0	0	0	0
0	31.221.238.164	163	1	10/8/2022 12:47:53	R_DjYtPU8Q79sXEdP	40.4172	-3.684	65	9	2	2			4	1						2	1	1	1	0	0	0	1	1	1	0	1	0	1	0	0	0	0	0	0	0	0	0	0	0	0	0	0	0
0	66.81.165.15	452	1	10/8/2022 13:57:37	R_1259cr5c1Uey8UZ	41.6405	-0.8814	65	9	8	1	3		4	5		No recuerdo	2		1		0	1	0	0	0	0	1	1	0	0	0	1	0	0	0	0	0	0	0	0	0	0	0	0	0	0	0	0
0	79.116.130.152	258	1	10/9/2022 0:20:01	R_28YwGe4KaVDcqkI	40.4163	-3.6934	71	9	5	1	5		5	1						4	0	1	0	0	0	0	1	0	0	0	0	0	1	0	0	0	0	0	0	0	0	0	0	0	0	0	0	0
0	87.222.60.237	254	1	10/10/2022 10:59:35	R_2CoURAePbLAC1xV	37.3831	-5.9707	37	9	4	1	5		2	3		Gimena	1	1			0	0	1	0	0	0	1	1	0	0	1	0	1	0	0	0	0	0	0	0	0	0	0	0	0	0	0	0
0	188.76.11.158	434	1	10/8/2022 10:32:53	R_r6Cm8tcdn0kEImZ	40.4163	-3.6934	56	9	5	1	1		5	1						1	0	0	1	0	0	0	1	0	0	0	0	0	1	0	0	0	0	0	0	0	0	0	0	0	0	0	0	0
0	31.221.231.113	228	1	10/8/2022 10:00:43	R_Wx7HdpWUdUpilkl	40.4172	-3.684	41	9	4	1	3		5	1						4	0	0	1	0	0	0	1	0	1	0	1	1	0	0	0	0	0	0	0	0	0	0	0	0	0	0	0	0
0	88.30.44.209	202	1	9/29/2022 13:21:31	R_10PJWAFupW6eDMA	40.4172	-3.684	45	9	5	1	5		5	1						1	0	1	0	0	0	0	1	0	0	0	1	0	1	0	0	0	0	0	0	0	0	0	0	0	0	0	0	0
0	79.116.89.46	280	1	9/27/2022 10:14:34	R_12QZOY7uvik6AY3	40.4163	-3.6934	37	9	4	1	5		5	4		no me acuerdo no presto atención a estos detalles	2		1		0	0	0	0	0	0	1	0	0	0	0	1	0	0	0	0	0	0	0	0	0	0	0	0	0	0	0	0
0	90.166.18.26	278	1	10/8/2022 12:05:11	R_1CBodIzdNmdaTzf	36.7162	-4.4161	55	9	7	1	5		6	1						1	0	1	1	0	0	0	1	1	0	0	0	1	0	0	0	0	0	0	0	0	0	0	0	0	0	0	0	0
0	47.63.113.233	471	1	9/28/2022 9:04:41	R_1feyWYqxoQGrFYG	36.7162	-4.4161	42	9	7	1	2		5	2	No la recuerdo		1	2			0	1	0	0	0	0	1	1	0	0	0	1	0	0	0	0	0	0	0	0	0	0	0	0	0	0	0	0
0	37.134.9.81	427	1	10/8/2022 11:29:27	R_1Gxdj3FhPbmkUsp	40.4163	-3.6934	68	9	3	1	3		7								0	0	0	0	0	0	0	0	0	0	0	0	0	0	0	1	0	0	0	0	1	1	1	0	0	1	0	0
0	88.3.99.175	154	1	10/8/2022 16:04:30	R_3CDDbK5xslDOQ9D	40.4163	-3.6934	46	9	4	2			5	1						1	0	1	0	0	0	0	1	0	0	0	0	0	1	0	0	0	0	0	0	0	0	0	0	0	0	0	0	0
0	90.167.167.119	412	1	10/2/2022 17:58:48	R_3LdyrA5AerZ7XA5	37.3831	-5.9707	25	9	6	1	1		5	2	Zoe						0	1	1	0	1	1	1	1	1	0	1	1	0	0	0	0	0	0	0	0	0	0	0	0	0	0	0	0
0	188.26.212.40	278	1	10/8/2022 10:12:12	R_3R2ww681rFBASfH	40.4163	-3.6934	26	9	4	1	5		5	4		Zoe		1			0	0	0	0	0	0	1	0	0	1	1	1	0	0	0	0	0	0	0	0	0	0	0	0	0	0	0	0
0	88.26.53.54	557	1	10/8/2022 11:45:57	R_3W1DuyuMZdAG6sh	40.4163	-3.6934	60	9	4	1	4	Colores	5	1						1	0	1	1	0	0	1	1	0	0	0	1	1	0	0	0	0	0	0	0	0	0	0	0	0	0	0	0	0
0	188.26.195.142	388	1	10/8/2022 10:07:04	R_SP4ONBqi1B0d4pH	40.4586	-3.4719	33	9	4	1	2		4	1						3	0	0	0	0	0	1	1	0	1	0	1	1	0	0	0	0	0	0	0	0	0	0	0	0	0	0	0	0
0	90.71.224.209	266	1	10/8/2022 10:07:01	R_ZaW74TmLo4Mc6jL	40.3307	-3.7582	27	9	5	1	5		4	2	Ola de calor Masiva		2		4		0	1	1	0	1	0	1	0	0	0	1	1	0	0	0	0	0	0	0	0	0	0	0	0	0	0	0	0
0	5.159.143.27	213	1	10/8/2022 10:04:41	R_Zs12SNE0Wm2Jaoh	40.4172	-3.684	51	9	16	2			5	1						1	0	1	1	0	0	0	1	1	0	0	1	0	1	0	0	0	0	0	0	0	0	0	0	0	0	0	0	0
0	79.116.97.75	371	1	10/9/2022 2:13:21	R_0p5jIHJ9SgG0hLX	40.4163	-3.6934	55	9	3	1	5		3	1						1	0	0	1	0	0	0	1	1	1	0	0	1	0	0	0	0	0	0	0	0	0	0	0	0	0	0	0	0
0	94.73.59.237	251	1	10/8/2022 10:59:23	R_11X96Uls2j6pZH8	40.4163	-3.6934	59	9	5	1	3		5	5		Ola	1	2			0	1	0	0	1	0	1	1	0	0	1	0	1	0	0	0	0	0	0	0	0	0	0	0	0	0	0	0
0	46.222.37.170	319	1	10/8/2022 10:12:06	R_2SpBOrXWXzNy1zv	40.4172	-3.684	30	9	4	1	5		4	1						4	1	0	1	0	0	0	1	0	0	1	0	1	0	0	0	0	0	0	0	0	0	0	0	0	0	0	0	0
0	80.224.174.32	320	1	10/8/2022 10:03:29	R_CdHAeziVRCbbWKt	40.3192	-3.8661	54	9	4	1	5		5	1						1	0	0	0	0	0	0	1	0	0	1	1	1	0	0	0	0	0	0	0	0	0	0	0	0	0	0	0	0
0	79.147.98.217	309	1	10/10/2022 11:03:44	R_yJE6lyGfPXn7h8R	36.7162	-4.4161	29	9	6	1	1		5	3		La bestia africana	1	1			0	0	1	0	1	1	1	0	0	0	0	1	0	0	0	0	0	0	0	0	0	0	0	0	0	0	0	0
0	83.38.149.85	312	1	10/9/2022 1:51:23	R_1GVPWFJ1r8G47hR	39.9565	-3.4889	55	9	4	1	5		4	1						2	0	1	1	1	0	1	1	1	1	1	1	0	1	0	0	0	0	0	0	0	0	0	0	0	0	0	0	0
0	92.176.161.69	469	1	10/8/2022 11:33:13	R_3LjaYTmvKvKYXCg	40.2785	-3.7865	58	9	5	1	5		5	1						1	0	1	0	1	0	0	1	0	0	0	0	1	0	0	0	0	0	0	0	0	0	0	0	0	0	0	0	0
0	85.56.0.89	566	1	10/8/2022 16:56:04	R_3M9HetWF5jWfpDI	40.4163	-3.6934	72	9	4	2			5	2	No recuerdo		2		1		0	1	0	0	0	0	1	0	1	0	1	1	0	0	0	0	0	0	0	0	0	0	0	0	0	0	0	0
0	37.132.183.59	271	1	10/4/2022 0:25:13	R_5dlVfGdHId4f1bH	40.4163	-3.6934	29	9	3	2			5	1						1	0	1	0	1	0	1	1	0	0	0	0	1	0	0	0	0	0	0	0	0	0	0	0	0	0	0	0	0
0	37.134.206.42	676	1	10/8/2022 11:44:33	R_R8IdSfKQm6dbDUt	40.4163	-3.6934	58	9	3	2			3	1						2	0	1	0	0	0	0	1	0	0	0	0	0	1	0	0	0	0	0	0	0	0	0	0	0	0	0	0	0
0	62.117.208.134	283	1	10/8/2022 18:17:11	R_XuDBszkjbtO08zD	40.4163	-3.6934	38	9	6	1	2		5	1						3	0	0	0	0	0	0	1	0	0	1	0	0	1	0	0	0	0	0	0	0	0	0	0	0	0	0	0	0
0	83.33.34.194	216	1	10/8/2022 10:05:42	R_1K25jL9byacBvUu	40.4163	-3.6934	54	9	5	1	2		5	1						1	0	1	0	0	0	0	1	0	0	0	0	1	0	0	0	0	0	0	0	0	0	0	0	0	0	0	0	0
0	37.134.70.174	366	1	10/8/2022 10:33:27	R_1LLrO3Kd5CX5aqX	40.3048	-3.7407	57	9	5	2			4	1						1	0	0	1	0	0	0	1	1	0	0	0	0	1	0	0	0	0	0	0	0	0	0	0	0	0	0	0	0
0	95.22.95.88	131	1	10/5/2022 9:08:51	R_23fcNVQSolga4vh	40.2785	-3.7865	42	9	2	1	1		5	1						1	0	0	0	0	0	0	1	0	0	0	1	1	0	0	0	0	0	0	0	0	0	0	0	0	0	0	0	0
0	81.35.38.160	747	1	10/9/2022 3:11:01	R_28Yi8LoBqOWmEE6	40.5443	-3.6159	72	9	6	1	4	Colores	5	1						2	0	1	1	0	0	0	1	1	0	0	1	1	0	0	0	0	0	0	0	0	0	0	0	0	0	0	0	0
0	213.37.30.145	294	1	10/8/2022 10:06:37	R_2UVEWEsEQw6XDfT	40.2785	-3.7865	43	9	9	1	5		5	1						1	0	1	1	1	0	0	1	0	0	0	0	1	0	0	0	0	0	0	0	0	0	0	0	0	0	0	0	0
0	213.143.60.248	251	1	10/5/2022 16:07:18	R_3fJHgLjIaoUn2yD	37.3831	-5.9707	26	9	7	1	5		5	3		No me acuerdo	2		3		0	1	1	0	0	0	1	1	0	0	1	0	1	0	0	0	0	0	0	0	0	0	0	0	0	0	0	0
0	81.61.7.113	215	1	10/8/2022 12:24:28	R_3QGIewJo0C1yMAJ	40.4163	-3.6934	78	9	2	2			4	3		No recuerdo	2		2		0	1	1	0	0	0	1	1	0	0	0	1	0	0	0	0	0	0	0	0	0	0	0	0	0	0	0	0
0	31.4.214.71	235	1	10/8/2022 15:22:36	R_3RxfdOxmChndkbM	41.6547	-4.7344	56	9	7	1	5		3	5		Varias	2		3		0	0	1	0	0	0	1	0	0	0	0	0	1	0	0	0	0	0	0	0	0	0	0	0	0	0	0	0
0	47.62.87.232	255	1	10/8/2022 15:25:57	R_ehyq0dJC9Iaa5Tb	40.4163	-3.6934	58	9	4	1	4	Colores	5	1						1	0	1	1	0	0	0	1	0	0	0	1	0	1	0	0	0	0	0	0	0	0	0	0	0	0	0	0	0
0	81.203.186.139	435	1	10/9/2022 2:17:14	R_1Hkw03UmEPLTkB0	40.3479	-3.8169	44	9	6	1	1		6	3		Zoe Yago xena		1			0	1	0	0	0	0	1	1	1	0	1	1	0	0	0	0	0	0	0	0	0	0	0	0	0	0	0	0
0	188.76.147.228	267	1	9/27/2022 10:17:05	R_2eVHoVdvdPCFEBg	40.4163	-3.6934	31	9	4	1	1		5	4		no recuerdo	1	1			1	0	0	1	0	0	1	0	0	0	0	1	0	0	0	0	0	0	0	0	0	0	0	0	0	0	0	0
0	79.116.21.198	214	1	10/8/2022 10:10:21	R_2P6X5hLeArR60ff	40.4163	-3.6934	29	9	8	2			5	1						1	0	1	1	0	0	0	1	0	1	0	0	0	1	0	0	0	0	0	0	0	0	0	0	0	0	0	0	0
0	86.127.230.228	450	1	10/8/2022 12:26:30	R_2uWH2xXImPGlU0m	40.4163	-3.6934	35	9	6	1	5		3	1						2	0	1	0	0	0	0	1	0	1	0	1	1	0	0	0	0	0	0	0	0	0	0	0	0	0	0	0	0
0	84.78.243.239	210	1	9/27/2022 10:13:34	R_2VEhHwWnu8oyo38	40.4163	-3.6934	34	9	3	1	5		5	2	No lo recuerdo		2		1		0	1	1	0	0	0	1	0	0	0	0	1	0	0	0	0	0	0	0	0	0	0	0	0	0	0	0	0
0	46.222.40.220	407	1	10/8/2022 14:53:40	R_2zbRo1bbw3aydso	40.4172	-3.684	55	9	5	1	2		4	1						1	0	0	1	0	0	0	1	0	0	0	1	0	1	0	0	0	0	0	0	0	0	0	0	0	0	0	0	0
0	88.28.16.136	269	1	9/27/2022 10:16:37	R_32IOb28gLc2xCit	36.7261	-4.426	39	9	3	1	1		4	1						1	0	0	1	0	0	0	1	1	1	1	0	1	0	0	0	0	0	0	0	0	0	0	0	0	0	0	0	0
0	83.32.201.211	590	1	10/8/2022 12:36:56	R_3J3jOZ5Sa47L0Ak	40.4163	-3.6934	72	9	1				6	4		Alex Zoe		2			0	1	1	0	0	0	1	0	1	1	0	0	1	0	0	0	0	0	0	0	0	0	0	0	0	0	0	0
0	88.26.216.2	302	1	10/8/2022 10:11:27	R_3Jl2AN54EgxCc26	40.4163	-3.6934	34	9	4	1	2		3	3		Zoe Yago Xenia		1			0	1	0	0	0	0	1	1	0	0	1	1	0	0	0	0	0	0	0	0	0	0	0	0	0	0	0	0
0	83.33.115.185	221	1	10/8/2022 10:34:12	R_AcgBpbxEswrWwtr	40.4163	-3.6934	68	9	2	1	5		4	1						4	0	1	0	0	0	0	1	0	0	0	1	0	1	0	0	0	0	0	0	0	0	0	0	0	0	0	0	0
0	139.47.72.16	365	1	10/8/2022 10:07:27	R_dbVqpOesS4GcKTT	40.4163	-3.6934	32	9	8	1	1		5	5		Ola de calor subsahariana	1	4			0	0	0	1	0	0	1	0	0	0	0	1	0	0	0	0	0	0	0	0	0	0	0	0	0	0	0	0
0	31.4.195.105	292	1	10/8/2022 10:11:39	R_qyAjJHFbg4dhXlT	37.3831	-5.9707	45	9	4	1	4	Colores	5	1						2	0	0	0	1	0	0	1	0	0	0	1	0	1	0	0	0	0	0	0	0	0	0	0	0	0	0	0	0
0	31.4.131.10	286	1	10/8/2022 10:56:29	R_Tk3RHIi1SbpdmdX	40.4172	-3.684	47	9	4	1	2		5	1						2	0	1	0	0	0	0	1	0	1	0	1	0	1	0	0	0	0	0	0	0	0	0	0	0	0	0	0	0
0	31.4.177.137	370	1	10/8/2022 12:01:59	R_1IW2MZq6RC4Mqka	40.4163	-3.6934	59	9	6	1	5		5	1						3	0	0	0	0	0	0	1	0	0	0	1	1	0	0	0	0	0	0	0	0	0	0	0	0	0	0	0	0
0	139.47.93.244	300	1	10/9/2022 3:45:47	R_2VC6rvAzIv5oDpb	40.4163	-3.6934	38	9	6	1	3		5	1						1	1	1	0	0	1	1	0	0	0	0	0	1	1	0	0	0	0	0	0	0	0	0	0	0	0	0	0	0
0	92.172.24.33	509	1	10/8/2022 13:06:28	R_2wgxXSOGXYAghcA	40.4163	-3.6934	67	9	6	1	2		4	2	No me acuerdo		1	2			0	1	0	0	0	0	1	0	0	1	0	0	1	0	0	0	0	0	0	0	0	0	0	0	0	0	0	0
0	83.38.93.63	247	1	10/8/2022 10:05:40	R_3ewbmXuPORddm5j	40.4163	-3.6934	56	9	7	1	2		5	1						4	0	1	0	0	0	0	1	0	0	0	0	1	0	0	0	0	0	0	0	0	0	0	0	0	0	0	0	0
0	90.167.51.121	452	1	10/8/2022 12:27:55	R_3LZvtYn60HYgTEd	39.4923	-0.4046	65	9	4	2			4	1						1	0	1	1	0	0	0	1	0	0	0	0	0	1	0	0	0	0	0	0	0	0	0	0	0	0	0	0	0
0	82.159.68.20	442	1	10/8/2022 13:04:16	R_3ponTPyItKmsqa0	40.479	-3.3565	57	9	3	1	1		4	3		No recuerdo	1	2			0	1	1	0	0	0	1	0	0	0	1	1	0	0	0	0	0	0	0	0	0	0	0	0	0	0	0	0
0	188.127.186.93	257	1	9/27/2022 10:16:07	R_DBjCsGWe1kxPQyZ	40.4163	-3.6934	74	9	3	1	5		4	1						1	0	1	0	0	0	0	1	1	0	0	1	0	1	0	0	0	0	0	0	0	0	0	0	0	0	0	0	0
0	188.26.209.169	348	1	10/8/2022 10:08:47	R_DqNXhPrrTdS2AFj	40.4163	-3.6934	46	9	7	1	1		3	5		No recuerdo	1	1			0	1	1	0	0	0	1	0	0	0	0	1	0	0	0	0	0	0	0	0	0	0	0	0	0	0	0	0
0	77.208.166.33	303	1	10/8/2022 11:09:43	R_qw0ji4QApISBPEd	38.342	-0.4825	59	9	3	1	5		5	1						2	0	1	0	0	0	0	1	0	0	0	1	0	1	0	0	0	0	0	0	0	0	0	0	0	0	0	0	0
0	188.26.196.130	290	1	10/8/2022 10:05:46	R_VKgTS07fJuXi7Gp	40.4163	-3.6934	31	9	4	2			4	4		No recuerdo nombres	2		1		0	1	0	0	0	0	1	1	1	0	1	1	0	0	0	0	0	0	0	0	0	0	0	0	0	0	0	0
0	86.127.230.232	208	1	10/8/2022 10:03:51	R_wLTp0pmEsdgA2xX	40.4163	-3.6934	58	9	5	2			2	1						3	0	0	0	0	0	0	1	0	0	0	1	1	0	0	0	0	0	0	0	0	0	0	0	0	0	0	0	0
0	92.185.2.119	646	1	10/8/2022 10:24:46	R_1li9fV42zgsLl6J	40.4163	-3.6934	44	9	3	1	1		4	1						1	1	0	0	0	0	0	1	1	1	1	1	1	0	0	0	0	0	0	0	0	0	0	0	0	0	0	0	0
0	31.4.136.139	273	1	10/8/2022 10:11:12	R_3KqgaTLt4jzdX5J	40.4172	-3.684	37	9	3	1	2		5	1						2	0	0	1	0	0	0	1	0	1	0	0	0	1	0	0	0	0	0	0	0	0	0	0	0	0	0	0	0
0	2.138.251.64	362	1	10/8/2022 11:23:49	R_50Xt3DTc7fpc8KJ	40.4163	-3.6934	61	9	3	2			5	1						4	0	1	1	0	0	0	1	0	0	0	1	0	1	0	0	0	0	0	0	0	0	0	0	0	0	0	0	0
0	46.6.15.204	424	1	10/8/2022 11:43:01	R_vlFDrcyxb9VT06l	40.4163	-3.6934	55	9	3	1	5		3	1						1	0	1	0	0	0	0	1	0	0	0	0	1	0	0	0	0	0	0	0	0	0	0	0	0	0	0	0	0
0	81.202.68.172	230	1	10/8/2022 11:33:02	R_1n7pCgGzhyH8SeI	38.342	-0.4825	58	9	8	2			5	1						1	0	0	1	0	0	0	1	0	0	0	1	1	0	0	0	0	0	0	0	0	0	0	0	0	0	0	0	0
0	83.55.194.35	252	1	10/8/2022 16:20:02	R_1oyZqyJzj9FcK3i	40.9488	-4.1097	63	9	5	1	5		4	1						4	0	0	1	0	0	0	1	0	0	1	0	0	1	0	0	0	0	0	0	0	0	0	0	0	0	0	0	0
0	85.48.187.41	1128	1	10/8/2022 11:16:42	R_27P7bXj97K4y4EX	40.4163	-3.6934	82	9	5	1	5		4	1						2	0	1	1	0	0	0	1	0	0	0	1	1	0	0	0	0	0	0	0	0	0	0	0	0	0	0	0	0
0	90.164.166.254	383	1	10/8/2022 23:40:03	R_2VxnHpGvrcw7yMR	40.4163	-3.6934	67	9	11	1	5		3	1						1	0	1	1	0	0	0	1	0	0	1	1	0	1	0	0	0	0	0	0	0	0	0	0	0	0	0	0	0
0	83.39.1.159	1060	1	10/8/2022 11:28:04	R_33qX4ZKvNfU5fjp	40.3192	-3.8661	57	9	4	1	5		4	4		Zoe Alex		1			0	1	0	0	0	0	1	0	0	0	0	0	1	0	0	0	0	0	0	0	0	0	0	0	0	0	0	0
0	90.77.180.162	340	1	10/8/2022 10:51:49	R_6okjv2Wyu7iG73X	40.4163	-3.6934	58	9	12	1	1		5	1						2	0	0	0	0	0	0	1	0	0	0	0	1	0	0	0	0	0	0	0	0	0	0	0	0	0	0	0	0
0	90.164.114.211	214	1	9/27/2022 10:10:49	R_1IM2be66DvkV6RY	40.4163	-3.6934	52	9	7	2			6	1						1	0	0	0	0	0	0	1	0	1	0	1	1	0	0	0	0	0	0	0	0	0	0	0	0	0	0	0	0
0	62.151.226.110	179	1	10/8/2022 9:58:23	R_1loYhhzVQw40vyP	39.4923	-0.4046	45	9	3	1	2		5	2	no lo recuerdo		1	1			0	0	1	0	0	0	1	1	0	0	1	1	0	0	0	0	0	0	0	0	0	0	0	0	0	0	0	0
0	83.32.170.57	329	1	10/8/2022 10:31:15	R_3hhFzfXtJaR3K7l	40.4163	-3.6934	59	9	7	1	2		5	3		Zoe		1			0	1	1	0	1	0	1	1	1	0	1	0	1	0	0	0	0	0	0	0	0	0	0	0	0	0	0	0
0	95.16.207.10	314	1	9/29/2022 15:21:47	R_2xY775ZKg8UJfyH	40.647	-3.3394	40	10	3	1	4	Color rojo	5	1						3	0	1	0	0	0	0	1	0	0	0	0	0	1	0	0	0	0	0	0	0	0	0	0	0	0	0	0	0
0	90.169.112.7	317	1	10/8/2022 7:03:43	R_3efelSx9PD9NxML	36.538	-4.6275	59	10	4	1	1		5	1						1	0	1	0	0	0	0	1	0	0	0	0	1	0	0	0	0	0	0	0	0	0	0	0	0	0	0	0	0
0	47.63.237.248	216	1	10/6/2022 3:28:21	R_2sTMZsV7ETcAkoy	36.5149	-4.8838	46	10	4	2			5	1						1	0	1	1	0	0	0	1	1	0	0	0	1	0	0	0	0	0	0	0	0	0	0	0	0	0	0	0	0
0	90.166.19.118	241	1	10/5/2022 0:13:37	R_3CQ0a8JpckQQZYY	36.7162	-4.4161	37	10	11	1	1		5	1						1	0	1	1	0	0	0	1	0	0	0	1	0	1	0	0	0	0	0	0	0	0	0	0	0	0	0	0	0
0	83.60.141.116	247	1	10/4/2022 11:37:08	R_AcVB4dqDBzBITuh	37.0462	-4.8559	34	10	5	2			5	4		No recuerdo	1	1			0	1	0	0	1	0	1	0	0	1	1	1	0	0	0	0	0	0	0	0	0	0	0	0	0	0	0	0
0	213.94.4.116	298	1	9/28/2022 9:15:32	R_AMyJjOxoFkB0YuZ	36.538	-4.6275	54	10	5	1	1		5	1						1	0	1	1	0	0	1	1	1	0	0	1	0	1	0	0	0	0	0	0	0	0	0	0	0	0	0	0	0
0	89.128.46.247	209	1	9/30/2022 10:32:52	R_1Cf2XgYoojjCocK	36.7162	-4.4161	29	10	5	1	1		4	3		danna	1	1			0	1	0	0	0	0	1	1	0	0	0	0	1	0	0	0	0	0	0	0	0	0	0	0	0	0	0	0
0	84.76.21.185	248	1	9/28/2022 10:08:21	R_1IjeaNJliwRfsl3	36.7162	-4.4161	55	10	4	2			5	1						1	0	1	0	0	0	0	1	0	0	1	0	1	0	0	0	0	0	0	0	0	0	0	0	0	0	0	0	0
0	171.33.234.208	219	1	10/10/2022 10:45:21	R_29cylhD4lZo6bEp	36.7162	-4.4161	27	10	3	1	1		5	1						3	0	0	1	0	0	0	1	1	0	0	0	1	0	0	0	0	0	0	0	0	0	0	0	0	0	0	0	0
0	89.129.63.46	247	1	9/28/2022 9:00:42	R_2PosZQfgKYfHFRt	36.5149	-4.8838	40	10	4	1	5		6	5		No recuerdo sus nombres	1	4			0	0	1	0	0	0	1	0	0	0	1	0	1	0	0	0	0	0	0	0	0	0	0	0	0	0	0	0
0	31.221.221.80	193	1	10/8/2022 10:37:36	R_2rAz7ayPPaxbq4E	36.7261	-4.426	26	10	5	1	2		4	2	Ola de calor		1	3			0	0	0	0	0	1	1	0	0	1	1	1	0	0	0	0	0	0	0	0	0	0	0	0	0	0	0	0
0	46.6.213.215	319	1	9/29/2022 13:16:56	R_3nudWYkvisW5pKz	36.7261	-4.426	43	10	4	1	1		3	1						2	0	0	0	0	0	0	1	1	1	1	0	0	1	0	0	0	0	0	0	0	0	0	0	0	0	0	0	0
0	46.6.246.107	365	1	10/3/2022 5:19:00	R_AiYLrGnLuFEtqYp	36.7261	-4.426	58	10	5	1	5		4	2	Sahara		2		1		0	1	0	0	0	0	1	1	0	0	0	0	1	0	0	0	0	0	0	0	0	0	0	0	0	0	0	0
0	213.99.215.172	2611	1	10/4/2022 2:36:35	R_1FDReUNt9cKnOjP	37.0232	-4.5638	58	10	5	1	2		5	5		Zoe		1			0	1	1	1	1	1	1	1	1	1	1	1	0	0	0	0	0	0	0	0	0	0	0	0	0	0	0	0
0	79.144.142.77	121	1	9/30/2022 2:47:53	R_1LuJGsiph9QNaXP	36.3583	-5.2259	30	10	3	1	3		4	2	Anuel aa		1	1			0	0	0	0	0	1	1	0	0	1	1	1	0	0	0	0	0	0	0	0	0	0	0	0	0	0	0	0
0	154.56.136.40	582	1	9/29/2022 13:28:25	R_1OH0onjwcoSlimd	36.7162	-4.4161	77	10	11	1	2		2	3		no recuerdo	1	3			0	0	0	1	1	0	1	1	0	1	0	0	1	0	0	0	0	0	0	0	0	0	0	0	0	0	0	0
0	77.224.128.37	313	1	9/28/2022 9:08:08	R_1OMFzTuJyuyQvLd	36.6016	-4.5423	53	10	6	1	1		4	3		No se	2		2		0	1	0	0	0	0	1	0	0	0	0	1	0	0	0	0	0	0	0	0	0	0	0	0	0	0	0	0
0	213.94.15.32	182	1	10/3/2022 14:03:08	R_1pJrvTfAkXoXwGq	36.7162	-4.4161	27	10	8	1	1		5	5		Dana	1	2			1	1	1	0	0	0	1	0	0	1	0	1	0	0	0	0	0	0	0	0	0	0	0	0	0	0	0	0
0	31.221.144.205	189	1	10/10/2022 10:43:22	R_27KArwfdEbHJYRX	39.468	-0.3621	31	10	7	1	5		4	1						1	0	1	0	0	0	0	1	0	0	0	1	0	1	0	0	0	0	0	0	0	0	0	0	0	0	0	0	0
0	86.106.2.196	410	1	9/28/2022 9:34:06	R_338bGwJYTH7E8NS	36.7162	-4.4161	57	10	4	2			4	1						1	0	1	1	1	0	0	1	1	1	0	1	0	1	0	0	0	0	0	0	0	0	0	0	0	0	0	0	0
0	185.33.135.231	219	1	9/28/2022 9:04:13	R_3MherrY58lxbpfS	36.7036	-4.6377	47	10	4	2			4	1						1	0	1	1	0	0	0	1	0	0	0	0	1	0	0	0	0	0	0	0	0	0	0	0	0	0	0	0	0
0	154.56.136.41	457	1	10/4/2022 15:46:11	R_3xGD11WXtCmWaZ3	36.7162	-4.4161	77	10	5	1	5		2	3		NO LO RECUERDO	2		2		0	1	1	0	1	0	1	0	0	1	1	0	1	0	0	0	0	0	0	0	0	0	0	0	0	0	0	0
0	90.167.55.77	304	1	10/10/2022 10:03:32	R_AoCktvBRWebA8aB	36.7162	-4.4161	40	10	3	2			5	1						1	0	0	0	0	0	0	1	0	0	0	0	0	1	0	0	0	0	0	0	0	0	0	0	0	0	0	0	0
0	81.37.17.0	281	1	10/8/2022 10:40:37	R_sF2FGBCdMnmxVUl	36.7128	-4.2811	27	10	3	1	1		4	3		Julio	1	1			0	0	0	0	0	0	1	1	0	0	0	1	0	0	0	0	0	0	0	0	0	0	0	0	0	0	0	0
0	213.99.215.25	237	1	10/1/2022 3:31:07	R_V3dkRMnB1gRphwR	37.0232	-4.5638	54	10	5	1	2		5	5		Zoe		1			0	1	1	1	1	1	1	1	1	0	1	1	0	0	0	0	0	0	0	0	0	0	0	0	0	0	0	0
0	176.87.81.55	1222	1	9/30/2022 11:49:48	R_VJWETd07ifk0CHv	37.2866	-5.9208	58	10	7	1	1		5	5		Zoe xenia Yago Wenceslao vega		1			0	1	0	0	1	1	1	1	0	0	0	1	0	0	0	0	0	0	0	0	0	0	0	0	0	0	0	0
0	79.147.98.122	299	1	9/28/2022 9:01:47	R_1ooIdrMfXK7CVdz	36.7162	-4.4161	50	10	5	2			5	3		Lucía	1	1			0	1	0	0	0	0	1	0	0	0	0	1	0	0	0	0	0	0	0	0	0	0	0	0	0	0	0	0
0	92.187.243.19	3452	1	10/8/2022 14:04:03	R_1P2fppnQjr4OeX8	36.7162	-4.4161	54	10	5	1	1		5	2	Calima		2		4		0	0	1	0	0	0	1	0	0	0	0	0	1	0	0	0	0	0	0	0	0	0	0	0	0	0	0	0
0	79.116.79.104	366	1	9/28/2022 9:39:07	R_2QGTYGw4oWNKHnK	40.4172	-3.684	61	10	6	1	5		5	3		No recuerdo	1	1			0	0	1	0	0	0	1	0	1	0	0	1	0	0	0	0	0	0	0	0	0	0	0	0	0	0	0	0
0	90.167.31.129	428	1	9/30/2022 11:42:56	R_3PNZ3gZLtCbutHd	36.7162	-4.4161	38	10	4	2			3	3		No se	2		2		0	0	0	0	0	0	1	0	0	0	0	1	0	0	0	0	0	0	0	0	0	0	0	0	0	0	0	0
0	79.145.56.69	225	1	9/28/2022 11:10:12	R_1ffJpaLD16e7eM2	36.7162	-4.4161	42	10	11	1	5		5	1						4	0	0	0	0	0	0	1	0	0	0	0	1	0	0	0	0	0	0	0	0	0	0	0	0	0	0	0	0
0	213.94.3.189	283	1	9/27/2022 10:19:59	R_1kRG5A7PDrxjnI5	36.7162	-4.4161	29	10	8	1	5		5	1						3	0	0	0	0	0	0	1	0	0	0	0	1	0	0	0	0	0	0	0	0	0	0	0	0	0	0	0	0
0	31.4.157.104	623	1	10/8/2022 10:22:45	R_3IaZjhCZnQJyyAc	40.4172	-3.684	27	10	4	1	5		5	1						4	0	1	0	0	0	0	1	0	0	0	0	1	0	0	0	0	0	0	0	0	0	0	0	0	0	0	0	0
0	154.56.136.71	189	1	10/8/2022 4:14:23	R_3KTl1OYj3k98cTh	36.7162	-4.4161	62	10	4	1	5		5	1						3	0	0	0	0	0	0	1	0	0	0	0	0	1	0	0	0	0	0	0	0	0	0	0	0	0	0	0	0
0	62.117.229.21	170	1	9/30/2022 2:12:13	R_7ailtrKOa2ujAuB	43.5381	-5.6604	49	10	13	1	5		6	1						1	0	0	0	0	0	0	1	0	0	0	1	1	0	0	0	0	0	0	0	0	0	0	0	0	0	0	0	0
0	185.33.135.190	397	1	10/4/2022 15:19:06	R_AEAmuW3Xi1PBbe9	36.7036	-4.6377	58	10	6	1	5		5	1						1	0	1	0	0	0	0	1	0	0	0	0	1	0	0	0	0	0	0	0	0	0	0	0	0	0	0	0	0
0	84.125.102.33	495	1	9/28/2022 9:06:17	R_1mIqaxwbUcjZ1Y0	36.7162	-4.4161	34	10	4	2			5	2	no se		2		3		0	1	1	0	1	0	0	0	0	0	0	1	1	0	0	0	0	0	0	0	0	0	0	0	0	0	0	0
0	37.11.164.196	260	1	10/10/2022 9:55:10	R_2cvDCCjUgfS36EE	36.7162	-4.4161	41	10	1				5	1						2	0	0	1	0	0	1	1	1	1	0	0	0	1	0	0	0	0	0	0	0	0	0	0	0	0	0	0	0
0	185.153.164.255	353	1	10/7/2022 5:28:08	R_2rqPI5YnTb5SKdr	36.7162	-4.4161	78	10	11	1	5		5	1						3	0	1	0	0	0	1	1	1	0	0	0	1	0	0	0	0	0	0	0	0	0	0	0	0	0	0	0	0
0	158.172.133.57	203	1	10/10/2022 10:51:21	R_2tMCvaWrCuIqKgc	36.7261	-4.426	49	10	4	2			5	1						4	0	0	0	0	0	0	1	0	1	0	1	0	1	0	0	0	0	0	0	0	0	0	0	0	0	0	0	0
0	79.144.72.240	832	1	9/28/2022 11:33:56	R_2YljOEnwcBsINvN	36.7162	-4.4161	51	10	5	1	5		4	1						3	0	0	0	0	0	0	1	0	0	0	0	0	1	0	0	0	0	0	0	0	0	0	0	0	0	0	0	0
0	188.84.62.235	1181	1	9/27/2022 10:33:26	R_3gL75Ng42dxgxnk	36.7162	-4.4161	68	10	4	2			5	3		no se	1	3			0	1	1	0	0	0	1	0	0	0	1	1	0	0	0	0	0	0	0	0	0	0	0	0	0	0	0	0
0	213.94.14.23	298	1	10/1/2022 4:57:35	R_3hrRDO0NXmOahRE	36.7162	-4.4161	56	10	4	1	4	Colores	4	4		Color naranja	2		1		0	1	0	0	1	0	1	0	0	0	0	0	1	0	0	0	0	0	0	0	0	0	0	0	0	0	0	0
0	31.44.146.246	587	1	9/30/2022 15:01:29	R_3M3uCWcTYgBfWL1	40.4172	-3.684	48	10	3	1	4	Color	3	1						1	0	0	0	0	0	0	1	0	0	0	0	0	1	0	0	0	0	0	0	0	0	0	0	0	0	0	0	0
0	213.94.11.237	352	1	10/5/2022 12:15:54	R_3OplyLbiIw5wo2Z	36.7162	-4.4161	45	10	3	2			3	1						2	0	1	1	0	0	0	1	0	0	0	0	0	1	0	0	0	0	0	0	0	0	0	0	0	0	0	0	0
0	213.94.1.116	208	1	9/27/2022 10:12:07	R_UauCXRCAYA3sZfr	36.7162	-4.4161	46	10	6	1	2		4	1						1	0	1	1	0	0	0	1	1	1	0	0	1	0	0	0	0	0	0	0	0	0	0	0	0	0	0	0	0
0	84.125.127.1	285	1	9/30/2022 10:13:25	R_1n6CsNzGPuNpAyQ	36.7162	-4.4161	27	10	6	1	1		5	4		alondra	1	2			0	0	0	0	0	1	1	1	0	1	0	1	0	0	0	0	0	0	0	0	0	0	0	0	0	0	0	0
0	31.221.216.149	1294	1	10/5/2022 1:15:19	R_20Yj1tIbM34wXak	36.7261	-4.426	37	10	5	1	5		5	3		No recuerdo	2		1		0	0	1	0	0	0	1	0	0	0	0	1	0	0	0	0	0	0	0	0	0	0	0	0	0	0	0	0
0	79.116.110.175	293	1	10/10/2022 9:10:34	R_31ioMJNy2sfxZFz	40.4163	-3.6934	38	10	4	2			5	1						4	0	1	1	0	0	0	1	0	0	0	0	0	1	0	0	0	0	0	0	0	0	0	0	0	0	0	0	0
0	213.94.7.102	645	1	10/8/2022 11:12:48	R_338xtCNU5UIfpXX	36.7162	-4.4161	31	10	4	1	1		5	1						1	0	0	1	0	0	0	1	1	0	0	0	0	1	0	0	0	0	0	0	0	0	0	0	0	0	0	0	0
0	77.209.157.128	237	1	10/3/2022 18:33:43	R_b0YoBOTwkry8s2l	36.7162	-4.4161	38	10	7	2			3	1						4	0	1	0	0	0	0	1	0	0	0	0	1	0	0	0	0	0	0	0	0	0	0	0	0	0	0	0	0
0	84.125.111.228	232	1	10/10/2022 10:53:20	R_YQWfKPFpZ1lbWBb	36.7162	-4.4161	27	10	5	1	1		5	3		Lili	1	1			0	0	0	0	0	0	1	1	0	1	1	1	0	0	0	0	0	0	0	0	0	0	0	0	0	0	0	0
0	45.8.64.246	469	1	9/28/2022 15:26:37	R_1EgLQJse1Zn3Oir	37.0232	-4.5638	68	10	9	1	2		4	4		ni idea	2		3		0	1	1	1	1	0	1	0	0	0	0	0	1	0	0	0	0	0	0	0	0	0	0	0	0	0	0	0
0	81.37.12.241	391	1	9/30/2022 4:07:17	R_1ILREgDQoYM7WKB	36.7128	-4.2811	54	10	5	1	4	Verde amarillento y rojo	5	1						1	0	0	0	0	0	0	1	1	1	0	0	0	1	0	0	0	0	0	0	0	0	0	0	0	0	0	0	0
0	90.166.55.29	284	1	9/29/2022 8:37:21	R_2P7g0jqMl6EIGn2	36.7162	-4.4161	55	10	4	2			4	1						4	0	1	0	0	0	0	1	0	0	0	0	0	1	0	0	0	0	0	0	0	0	0	0	0	0	0	0	0
0	37.134.208.38	375	1	9/28/2022 9:02:54	R_2ruRZRt7GNYjXg8	36.7162	-4.4161	63	10	3	2			5	1						1	0	1	0	0	0	0	1	1	1	0	1	0	1	0	0	0	0	0	0	0	0	0	0	0	0	0	0	0
0	77.224.157.247	324	1	9/29/2022 16:04:17	R_2TSmFr9uJ1cdEdz	36.7162	-4.4161	38	10	6	2			4	1						3	0	0	1	1	0	0	1	1	0	1	1	0	1	0	0	0	0	0	0	0	0	0	0	0	0	0	0	0
0	185.133.203.240	326	1	10/8/2022 10:20:24	R_31jy94A5ref4thA	40.4172	-3.684	28	10	3	1	5		5	3		No recuerdo	1	3			0	0	0	1	0	0	1	0	0	0	0	0	1	0	0	0	0	0	0	0	0	0	0	0	0	0	0	0
0	46.6.197.214	220	1	9/28/2022 8:57:07	R_3Emecc8FGzSMAa6	36.7261	-4.426	35	10	3	2			4	1						1	0	1	0	0	0	0	1	0	0	0	0	0	1	0	0	0	0	0	0	0	0	0	0	0	0	0	0	0
0	144.178.143.35	207	1	9/28/2022 11:41:14	R_SP13eBheJo3TBhn	36.7162	-4.4161	65	10	13	2			5	5		No recuerdo	1	2			0	0	0	0	0	0	0	0	0	0	1	1	1	0	0	0	0	0	0	0	0	0	0	0	0	0	0	0
0	84.125.105.34	166	1	10/8/2022 11:20:35	R_1IF7jdUnRttY1fL	36.7162	-4.4161	43	10	5	1	3		5	1						3	1	0	1	0	0	0	1	1	0	0	0	1	0	0	0	0	0	0	0	0	0	0	0	0	0	0	0	0
0	85.136.86.174	542	1	10/8/2022 10:07:54	R_eRuBiZuUUjpvi01	36.7162	-4.4161	41	10	5	1	5		5	1						3	0	1	1	0	0	0	1	0	0	0	0	0	1	0	0	0	0	0	0	0	0	0	0	0	0	0	0	0
0	91.245.207.131	199	1	10/4/2022 15:04:40	R_0qUWRC8CreCECnT	36.5997	-4.6384	59	10	3	1	1		4	3		sofia	1	2			0	1	0	0	0	0	1	1	0	0	0	1	0	0	0	0	0	0	0	0	0	0	0	0	0	0	0	0
0	37.61.155.32	672	1	10/10/2022 10:21:36	R_1gGilqqIz3aKXqR	36.7162	-4.4161	45	10	16	1	1		5	1						2	0	0	1	0	0	0	1	1	0	0	0	1	0	0	0	0	0	0	0	0	0	0	0	0	0	0	0	0
0	46.27.186.146	496	1	10/4/2022 15:06:41	R_3hmchBNxbB16h48	36.6183	-4.4963	56	10	4	1	1		4	3		Zoe		1			0	1	1	0	0	0	1	0	0	0	1	0	1	0	0	0	0	0	0	0	0	0	0	0	0	0	0	0
0	92.185.154.77	297	1	9/28/2022 11:33:04	R_1rHSFzTON4p4Ol8	40.9701	-5.6634	60	11	2	1	5		3	3		no	2		2		0	1	0	0	0	0	1	0	0	0	0	1	0	0	0	0	0	0	0	0	0	0	0	0	0	0	0	0
0	79.150.67.175	467	1	9/30/2022 10:20:29	R_10Hh9VzIVZhVZKD	38.5358	-0.1351	38	11	5	1	4	Colores	4	1						1	0	0	0	0	0	0	1	0	0	1	0	0	1	0	0	0	0	0	0	0	0	0	0	0	0	0	0	0
0	213.177.192.167	222	1	10/7/2022 12:50:55	R_2YOYSAGoZgtQkiQ	42.4701	-2.4524	31	11	4	2			5	4		No se	2		4		0	0	0	0	0	0	1	0	0	0	0	0	1	0	0	0	0	0	0	0	0	0	0	0	0	0	0	0
0	46.222.109.218	290	1	10/10/2022 5:04:02	R_2TLZo0UfzFSzmP4	40.4163	-3.6934	30	11	4	2			5	2	Dana		2		3		0	0	1	0	0	0	1	0	0	0	0	0	1	0	0	0	0	0	0	0	0	0	0	0	0	0	0	0
0	207.188.176.215	179	1	10/3/2022 11:03:26	R_30cSdBUVgc6YlYl	42.6042	-5.5858	33	11	3	1	5		5	1						1	0	0	0	1	1	0	1	1	1	0	0	1	0	0	0	0	0	0	0	0	0	0	0	0	0	0	0	0
0	83.55.42.20	828	1	10/9/2022 18:52:27	R_3qJ839hjSlxuT5O	40.9701	-5.6634	59	11	5	2			5	3		NO RECUERDO	2		1		0	1	0	0	0	0	1	1	0	0	0	0	1	0	0	0	0	0	0	0	0	0	0	0	0	0	0	0
0	87.221.13.87	254	1	10/6/2022 0:44:26	R_cO7vVFeEektI9J7	40.9701	-5.6634	25	11	2	2			4	2	No recuerdo		1	2			0	1	0	0	0	0	1	1	0	0	0	1	0	0	0	0	0	0	0	0	0	0	0	0	0	0	0	0
0	83.55.65.129	290	1	10/2/2022 15:12:10	R_2ZHp7JeDBROntKU	40.9701	-5.6634	37	11	4	1	5		3	3		No sé	2		1		0	1	0	0	0	0	1	0	0	0	1	0	1	0	0	0	0	0	0	0	0	0	0	0	0	0	0	0
0	94.73.43.6	307	1	10/10/2022 1:51:18	R_O2UmvWw9jgT2Vgt	40.4163	-3.6934	66	11	6	2			5	1						2	0	1	1	0	0	0	1	0	0	1	0	0	1	0	0	0	0	0	0	0	0	0	0	0	0	0	0	0
0	139.47.48.77	504	1	10/4/2022 14:03:16	R_w1PGlqICosbyhJT	43.5582	-5.922	42	11	4	1	5		3	2	No lo se		2		3		0	0	0	0	0	1	1	0	0	0	0	1	0	0	0	0	0	0	0	0	0	0	0	0	0	0	0	0
0	85.60.152.81	452	1	9/28/2022 11:02:07	R_3CZxqgrA529ZjcO	40.9701	-5.6634	58	11	4	1	1		5	5		zoe		1			0	1	0	0	0	0	1	0	0	0	0	1	0	0	0	0	0	0	0	0	0	0	0	0	0	0	0	0
0	151.182.219.229	301	1	10/1/2022 19:02:39	R_3FP4EBBVpMyoLbJ	40.9701	-5.6634	41	11	5	1	5		6	1						1	0	1	1	1	1	1	1	1	1	0	0	1	0	0	0	0	0	0	0	0	0	0	0	0	0	0	0	0
0	213.254.118.62	231	1	9/28/2022 9:02:10	R_vvszPGEe9HNf9IZ	40.9701	-5.6634	32	11	6	1	5		5	1						1	0	0	1	0	0	0	1	0	0	0	1	0	1	0	0	0	0	0	0	0	0	0	0	0	0	0	0	0
0	84.78.242.52	440	1	9/30/2022 9:19:02	R_0I29McuY0UoRfH3	40.4163	-3.6934	37	11	5	1	4	Mapa de colores indicando la gravedad a traves de una grafica	4	2	no recuerdo		2		1		0	1	1	0	0	0	1	1	1	0	1	0	1	0	0	0	0	0	0	0	0	0	0	0	0	0	0	0
0	84.127.170.199	234	1	9/28/2022 13:24:21	R_1onlm95VW8ktN9L	40.9701	-5.6634	57	11	3	1	5		5	1						1	0	1	0	0	0	0	1	0	0	0	0	1	0	0	0	0	0	0	0	0	0	0	0	0	0	0	0	0
0	88.12.57.14	132	1	10/7/2022 3:22:07	R_30c4fFEkG7USNJl	40.9701	-5.6634	57	11	4	2			5	1						3	0	0	0	0	0	0	1	0	0	0	0	0	1	0	0	0	0	0	0	0	0	0	0	0	0	0	0	0
0	178.139.162.67	121	1	10/3/2022 2:21:41	R_3JEMLLeVPBHE0qd	40.4163	-3.6934	26	11	4	1	3		5	2	Dana		1	2			0	0	0	0	0	0	0	0	0	1	0	1	1	0	0	0	0	0	0	0	0	0	0	0	0	0	0	0
0	90.167.243.204	211	1	10/5/2022 10:50:31	R_3Muo0Bkox3ttQQV	41.6547	-4.7344	51	11	4	1	1		4	2	Zoe						0	1	1	0	0	1	1	1	1	0	1	1	0	0	0	0	0	0	0	0	0	0	0	0	0	0	0	0
0	85.48.188.175	169	1	10/1/2022 8:51:02	R_VQfCkvORLddik5r	41.6547	-4.7344	46	11	3	1	4	colores	5	1						1	0	0	1	0	0	0	1	0	0	0	1	1	0	0	0	0	0	0	0	0	0	0	0	0	0	0	0	0
0	178.139.227.156	192	1	9/30/2022 3:11:22	R_1mXmcFU8SXfdSGE	40.4172	-3.684	42	11	6	1	5		5	2	No recuerdo		1	1			0	0	0	0	0	0	1	0	0	0	1	0	1	0	0	0	0	0	0	0	0	0	0	0	0	0	0	0
0	95.39.218.6	285	1	9/30/2022 11:03:41	R_2e3cQPGfggk7OZ8	40.9701	-5.6634	52	11	4	1	5		5	1						3	0	0	0	0	0	0	1	0	0	0	0	0	1	0	0	0	0	0	0	0	0	0	0	0	0	0	0	0
0	79.116.132.230	241	1	10/1/2022 16:17:50	R_3J9hFdXCOHLKAIS	40.4163	-3.6934	36	11	5	2			5	1						1	0	1	1	0	0	0	1	0	0	1	0	1	0	0	0	0	0	0	0	0	0	0	0	0	0	0	0	0
0	31.4.209.16	178	1	10/7/2022 2:12:17	R_3NU107UbYwwabec	41.6547	-4.7344	42	11	5	1	5		4	3		No me acuerdo	1	1			0	0	0	0	0	1	1	0	0	0	0	0	1	0	0	0	0	0	0	0	0	0	0	0	0	0	0	0
0	213.177.193.36	241	1	10/6/2022 18:35:43	R_1nOfCf6TKx4D7PY	41.9971	-5.6818	31	11	3	1	1		5	1						1	0	1	1	0	0	0	1	1	0	0	1	1	0	0	0	0	0	0	0	0	0	0	0	0	0	0	0	0
0	83.55.56.155	276	1	10/3/2022 10:39:29	R_2CJOJR3ynsZ2dqq	40.9701	-5.6634	35	11	4	1	4	mucho calor, muchisimo calor, o demasiado calor	5	1						1	1	0	0	0	0	1	1	1	1	0	0	1	0	0	0	0	0	0	0	0	0	0	0	0	0	0	0	0
0	62.42.197.84	239	1	10/6/2022 23:07:25	R_5oMbs8MlHdZRtOF	40.9701	-5.6634	38	11	6	1	5		5	3		dana	2		2		0	0	0	0	0	0	1	0	0	0	0	0	1	0	0	0	0	0	0	0	0	0	0	0	0	0	0	0
0	2.154.97.33	175	1	9/30/2022 9:50:12	R_9L8G9lvp100X5PH	40.9701	-5.6634	53	11	4	1	1		5	1						1	0	1	1	0	0	0	1	0	0	0	1	0	1	0	0	0	0	0	0	0	0	0	0	0	0	0	0	0
0	83.55.64.179	528	1	10/1/2022 6:54:42	R_ONbJ85c7s6cCojT	40.9701	-5.6634	44	11	7	1	5		6	5		Alex zoe		2			0	1	1	0	0	0	1	0	0	0	0	1	0	0	0	0	0	0	0	0	0	0	0	0	0	0	0	0
0	87.220.235.177	388	1	9/30/2022 12:40:40	R_Y4SG0XsKZ34qT9D	40.9701	-5.6634	47	11	4	2			5	1						2	0	1	0	0	0	0	1	0	0	0	0	0	1	0	0	0	0	0	0	0	0	0	0	0	0	0	0	0
0	80.30.219.124	285	1	9/30/2022 12:09:53	R_2rBkUnFsI2DrAzE	37.8994	-4.7741	38	5	4	1	2		5	1						4	0	1	1	0	0	0	1	0	0	0	0	1	0	0	0	0	0	0	0	0	0	0	0	0	0	0	0	0
0	88.29.167.198	396	1	10/4/2022 1:02:40	R_1JCS9Ntcayvtvxi	40.4163	-3.6934	36	5	5	2			4	3		Ana	2		3		0	1	0	1	0	0	1	0	1	1	1	0	1	0	0	0	0	0	0	0	0	0	0	0	0	0	0	0
0	192.157.196.232	443	1	10/4/2022 10:00:16	R_2TAJaaS3z9Y4bqg	37.8994	-4.7741	50	5	3	1	5		4	3		Dana	1	1			0	1	0	0	0	1	1	0	1	0	1	1	0	0	0	0	0	0	0	0	0	0	0	0	0	0	0	0
0	85.59.88.98	265	1	10/3/2022 16:37:33	R_2EFaLLlLErEf7qz	37.8994	-4.7741	28	5	5	1	5		5	2	Calima		2		1		0	1	1	0	0	0	1	0	0	0	0	0	1	0	0	0	0	0	0	0	0	0	0	0	0	0	0	0
0	185.155.20.151	419	1	10/1/2022 6:38:30	R_2xyLhdWMwOBvsw8	38.023	-4.3809	63	5	4	1	1		4	1						1	0	0	0	0	0	0	1	1	0	0	1	0	1	0	0	0	0	0	0	0	0	0	0	0	0	0	0	0
0	192.157.205.203	562	1	10/8/2022 11:09:15	R_9nu6k4XDtizU1vb	37.8994	-4.7741	26	5	3	1	5		5	3		No recuerdo	2		1		0	1	1	0	0	0	1	1	1	0	0	1	0	0	0	0	0	0	0	0	0	0	0	0	0	0	0	0
0	86.106.2.91	257	1	10/8/2022 10:18:54	R_1CpQlVvyQj4kU4n	36.7162	-4.4161	41	5	16	1	5		5	1						3	0	1	1	0	0	0	1	0	0	0	0	0	1	0	0	0	0	0	0	0	0	0	0	0	0	0	0	0
0	31.222.123.171	247	1	10/8/2022 10:22:04	R_2dNmwZ5Ak0UFST7	40.4172	-3.684	36	5	6	1	2		2	1						1	0	1	0	0	1	0	0	1	0	0	1	1	1	0	0	0	0	0	0	0	0	0	0	0	0	0	0	0
0	212.225.217.191	378	1	10/10/2022 9:46:11	R_3a65ofQppMy1m9z	37.8994	-4.7741	44	5	7	1	1		5	2	San miguel		1	1			0	1	0	0	0	0	1	0	0	1	0	0	1	0	0	0	0	0	0	0	0	0	0	0	0	0	0	0
0	46.6.230.135	223	1	10/10/2022 10:44:41	R_1JJafcy1FsTesL4	36.7261	-4.426	43	5	6	1	4	Colores	5	5		Nombre de mujer	2		1		0	1	1	0	0	1	1	0	0	0	0	1	0	0	0	0	0	0	0	0	0	0	0	0	0	0	0	0
0	37.11.182.243	221	1	9/29/2022 14:56:18	R_urJPF1SQ2UYDGo1	37.8994	-4.7741	26	5	7	1	2		5	1						2	0	0	1	1	0	0	1	0	0	0	0	1	0	0	0	0	0	0	0	0	0	0	0	0	0	0	0	0
0	86.106.2.221	169	1	10/8/2022 10:17:41	R_1DA0vNRpoKox6Bi	36.7162	-4.4161	36	5	5	1	5		5	4		No recuerdo	1	4			0	1	1	0	1	1	1	1	1	1	1	1	0	0	0	0	0	0	0	0	0	0	0	0	0	0	0	0
0	213.194.153.39	283	1	9/29/2022 13:38:11	R_24pIJnPr8MrABWb	37.1918	-3.6095	26	5	6	2			3	4		No recuerdo	1	4			0	0	1	0	0	0	1	0	1	0	1	1	0	0	0	0	0	0	0	0	0	0	0	0	0	0	0	0
0	85.136.242.28	445	1	10/5/2022 8:43:58	R_271HhM914WOGULf	37.8994	-4.7741	38	5	5	1	4	Colores: naranja, roja	5	1						2	0	1	1	0	1	0	1	1	0	0	0	1	0	0	0	0	0	0	0	0	0	0	0	0	0	0	0	0
0	79.116.128.68	556	1	9/29/2022 15:01:12	R_2YPaGQGT4tt6nmN	40.4163	-3.6934	37	5	6	1	5		5	1						4	0	1	0	0	0	0	1	0	0	0	0	0	1	0	0	0	0	0	0	0	0	0	0	0	0	0	0	0
0	213.194.137.197	217	1	9/30/2022 10:49:14	R_xAEmiocjnmvaSLD	36.8254	-2.8537	26	5	11	1	5		5	1						1	0	1	1	0	0	0	1	0	0	0	1	1	0	0	0	0	0	0	0	0	0	0	0	0	0	0	0	0
0	109.107.121.38	323	1	9/29/2022 14:48:45	R_2rOdUVRPvVfhXFU	37.5823	-4.7451	47	5	4	2			5	4		No recuerdo	2		3		0	0	1	0	0	0	1	0	0	0	1	0	1	0	0	0	0	0	0	0	0	0	0	0	0	0	0	0
0	90.167.99.30	460	1	10/4/2022 15:14:38	R_2SoBncZMVUTonMy	37.3831	-5.9707	50	5	6	1	1		5	1						3	0	1	0	1	0	0	1	0	0	1	0	0	1	0	0	0	0	0	0	0	0	0	0	0	0	0	0	0
0	95.127.228.24	321	1	10/5/2022 1:52:44	R_Uipa8sjo9JjGtHz	40.4172	-3.684	37	5	5	1	5		5	3		No recuerdo	1	4			0	0	0	0	0	0	1	1	1	0	0	1	0	0	0	0	0	0	0	0	0	0	0	0	0	0	0	0
0	84.78.26.248	362	1	10/4/2022 8:53:29	R_1jZeJtxfUa0nU1l	37.3831	-5.9707	39	5	4	1	1		4	1						1	0	1	0	0	0	0	1	0	0	1	1	1	0	0	0	0	0	0	0	0	0	0	0	0	0	0	0	0
0	109.167.81.80	344	1	10/8/2022 10:12:31	R_2cviRvKseuXbvER	37.3883	-4.7642	30	5	4	1	5		5	5		No recuerdo los nombres	1	1			0	0	0	0	0	0	1	1	0	0	0	1	0	0	0	0	0	0	0	0	0	0	0	0	0	0	0	0
0	46.222.101.181	183	1	10/10/2022 10:00:11	R_A65u1I8fpKSLcL7	40.412	-3.6871	39	5	3	1	5		1	5		No recuerdo	2		1		0	1	1	0	0	0	1	1	0	0	0	1	0	0	0	0	0	0	0	0	0	0	0	0	0	0	0	0
0	86.127.227.172	634	1	9/30/2022 14:35:49	R_3MLNAOzD8CTX3Ea	37.3831	-5.9707	59	12	16	1	5		4	2	el origen de los días perros del verano		2		1		0	1	0	0	0	1	1	1	1	0	1	0	1	0	0	0	0	0	0	0	0	0	0	0	0	0	0	0
0	83.63.188.86	510	1	10/4/2022 16:04:09	R_3PcNXRi0uQKlfAA	37.3831	-5.9707	63	12	4	1	5		4	3		No lo recuerdo	2		1		0	1	0	0	0	0	1	0	1	0	0	0	1	0	0	0	0	0	0	0	0	0	0	0	0	0	0	0
0	89.129.173.42	2046	1	10/2/2022 5:40:58	R_AbscSt2HBPZJJkJ	37.3101	-6.1089	63	12	3	1	1		3	1						1	0	1	0	1	0	0	1	0	1	0	1	1	0	0	0	0	0	0	0	0	0	0	0	0	0	0	0	0
0	83.63.33.146	840	1	10/5/2022 1:22:14	R_D04LYGiyLIalF6N	37.4857	-5.9452	61	12	3	1	5		4	1						1	0	1	0	0	0	0	1	0	0	0	1	1	0	0	0	0	0	0	0	0	0	0	0	0	0	0	0	0
0	95.127.231.147	418	1	10/1/2022 2:41:49	R_yJVFiLbxkRvS0GR	36.7261	-4.426	61	12	16	1	4	Colores	5	1						1	0	1	0	0	0	0	1	0	0	0	1	1	0	0	0	0	0	0	0	0	0	0	0	0	0	0	0	0
0	31.4.193.177	1110	1	10/8/2022 10:30:46	R_3HmYXkpgIBoQWFp	37.3831	-5.9707	26	12	4	1	5		3	2	No recuerdo		1	4			0	1	0	0	0	0	1	0	0	0	0	1	0	0	0	0	0	0	0	0	0	0	0	0	0	0	0	0
0	66.81.184.82	164	1	9/28/2022 14:36:52	R_3OqN524bsmIYJGX	37.272	-6.9407	56	12	4	2			3	1						1	0	1	1	0	0	0	1	0	0	0	0	1	0	0	0	0	0	0	0	0	0	0	0	0	0	0	0	0
0	46.6.250.65	282	1	10/8/2022 10:11:37	R_Ap5CTDs0SLSep6p	40.4172	-3.684	29	12	4	1	1		5	1						3	0	1	1	0	0	0	1	1	0	1	1	1	0	0	0	0	0	0	0	0	0	0	0	0	0	0	0	0
0	66.81.176.96	627	1	10/8/2022 11:09:00	R_babIZ2vzuXxRw89	28.0348	-16.6553	47	12	6	1	5		5	1						1	0	1	1	0	0	0	1	1	0	0	1	1	0	0	0	0	0	0	0	0	0	0	0	0	0	0	0	0
0	185.154.197.59	356	1	9/29/2022 14:52:11	R_qIWb5wdBSR4GZ57	37.3406	-5.8382	28	12	4	1	5		5	1						3	0	1	0	0	0	0	1	1	0	0	1	0	1	0	0	0	0	0	0	0	0	0	0	0	0	0	0	0
0	188.76.77.121	719	1	10/9/2022 12:22:05	R_Rt708Mo5wgLp6A9	37.5411	-5.0794	59	12	13	1	4	Googles tiempo	5	1						1	0	1	1	0	0	1	1	1	0	0	1	1	0	0	0	0	0	0	0	0	0	0	0	0	0	0	0	0
0	86.127.225.200	612	1	10/4/2022 12:20:04	R_TucPyOcHspn3JcJ	37.3831	-5.9707	40	12	3	1	2		4	2	Zoe						0	1	0	0	0	0	1	1	1	0	0	0	1	0	0	0	0	0	0	0	0	0	0	0	0	0	0	0
0	46.6.166.246	224	1	9/28/2022 12:38:42	R_yF6vKyl4qp7yx0Z	40.4172	-3.684	56	12	4	1	5		4	1						1	0	1	1	0	0	0	1	0	0	0	0	1	0	0	0	0	0	0	0	0	0	0	0	0	0	0	0	0
0	80.102.247.181	241	1	10/8/2022 10:19:14	R_2b2XfExCarkvOgD	37.5411	-5.0794	37	12	3	2			6	1						1	0	1	1	0	0	1	1	1	0	1	0	0	1	0	0	0	0	0	0	0	0	0	0	0	0	0	0	0
0	81.36.10.59	540	1	9/28/2022 11:34:06	R_2ZDBtZI01dVe9nJ	37.3831	-5.9707	74	12	4	1	5		3	1						2	0	1	0	0	1	0	1	0	0	0	0	1	0	0	0	0	0	0	0	0	0	0	0	0	0	0	0	0
0	81.40.1.92	253	1	10/10/2022 9:49:33	R_31c8htNrbPyGaRu	37.3406	-5.8382	48	12	5	1	1		5	3		Vera	1	1			0	1	0	1	0	0	1	0	0	0	0	0	1	0	0	0	0	0	0	0	0	0	0	0	0	0	0	0
0	185.178.16.99	237	1	9/28/2022 9:17:05	R_3NVX7nsqTZjwf9H	37.3512	-6.2775	39	12	4	1	5		6	4		Dana	1	1			0	1	0	0	0	0	1	0	0	0	1	0	1	0	0	0	0	0	0	0	0	0	0	0	0	0	0	0
0	62.117.173.219	414	1	9/27/2022 10:23:39	R_1cTe0QzLe91muHK	37.3727	-6.0673	45	12	6	1	3		4	1						3	0	1	0	0	0	0	1	0	0	0	0	0	1	0	0	0	0	0	0	0	0	0	0	0	0	0	0	0
0	159.147.253.168	262	1	9/28/2022 9:02:35	R_1KqGq6e8YskzGdZ	37.3831	-5.9707	26	12	2	2			3	2	No recuerdo el nombre		1	4			0	1	0	0	0	0	1	1	0	0	0	0	1	0	0	0	0	0	0	0	0	0	0	0	0	0	0	0
0	2.59.92.50	235	1	10/5/2022 14:19:55	R_1onZuCmwD2t6z2f	37.3039	-6.3073	25	12	3	2			4	2	Nose		1	1			0	1	1	0	0	0	1	1	1	0	1	0	1	0	0	0	0	0	0	0	0	0	0	0	0	0	0	0
0	86.127.225.195	301	1	9/27/2022 10:14:06	R_27kWmTSiGGvT9vO	37.3831	-5.9707	34	12	4	1	1		6	4		No recuerdo	1	1			0	1	0	0	0	0	1	0	0	0	0	0	1	0	0	0	0	0	0	0	0	0	0	0	0	0	0	0
0	188.26.220.19	218	1	9/28/2022 9:30:36	R_29naKB3gn7g2zW9	37.3434	-6.0666	40	12	4	1	1		5	4		No lo recuerdo	1	1			0	1	1	0	0	0	1	1	1	0	1	1	0	0	0	0	0	0	0	0	0	0	0	0	0	0	0	0
0	217.216.76.240	174	1	10/4/2022 15:55:53	R_2E5JInx9AdQnr2W	37.2866	-5.9208	53	12	4	2			5	1						4	0	0	0	0	0	0	1	0	0	0	0	0	1	0	0	0	0	0	0	0	0	0	0	0	0	0	0	0
0	46.222.109.6	329	1	10/1/2022 0:31:24	R_2XdoXzeyuYg9dR2	40.4163	-3.6934	47	12	6	1	2		5	1						1	0	1	1	1	0	0	1	1	0	0	0	1	0	0	0	0	0	0	0	0	0	0	0	0	0	0	0	0
0	213.194.144.219	285	1	10/8/2022 10:30:49	R_3M5SMXhfMxALs7v	37.2866	-5.9208	26	12	6	1	1		4	1						3	0	0	1	0	0	0	1	0	0	0	1	1	0	0	0	0	0	0	0	0	0	0	0	0	0	0	0	0
0	188.26.220.3	171	1	10/8/2022 11:14:47	R_3MuoQ5IsuGiRCqv	37.3434	-6.0666	36	12	3	1	1		5	3		No lo recuerdo	1	2			0	1	0	0	1	0	1	0	1	0	0	0	1	0	0	0	0	0	0	0	0	0	0	0	0	0	0	0
0	154.48.161.5	286	1	9/28/2022 9:01:24	R_3QKrO7Kf0U1LWKA	37.4857	-5.9452	48	12	7	1	5		6	3		Ana	1	1			0	0	1	0	0	0	1	0	1	0	1	0	1	0	0	0	0	0	0	0	0	0	0	0	0	0	0	0
0	195.235.52.57	288	1	10/10/2022 10:47:38	R_3qm2IpM0ldBweT8	41.387	2.1701	33	12	6	1	5		5	2	No recuerdo		1	3			0	1	1	0	0	0	1	0	0	0	0	1	0	0	0	0	0	0	0	0	0	0	0	0	0	0	0	0
0	84.76.63.182	226	1	10/5/2022 4:59:58	R_cLN30URuVyS1cB3	37.3831	-5.9707	59	12	4	1	2		4	2	Zoe						0	1	1	0	1	1	1	1	1	0	1	1	0	0	0	0	0	0	0	0	0	0	0	0	0	0	0	0
0	188.26.220.34	457	1	9/30/2022 1:14:34	R_pn24tcUtKlqUhFf	37.3434	-6.0666	58	12	5	1	5		5	1						1	0	1	0	0	0	0	1	1	0	0	0	1	0	0	0	0	0	0	0	0	0	0	0	0	0	0	0	0
0	79.116.138.214	258	1	9/29/2022 14:32:50	R_wNM7EDsJBvp458J	37.3831	-5.9707	34	12	4	1	5		6	4		No recuerdo	1	1			0	1	0	0	0	0	1	0	0	0	0	0	1	0	0	0	0	0	0	0	0	0	0	0	0	0	0	0
0	37.19.249.139	220	1	9/29/2022 14:04:16	R_XSuusgrhQRkKJBD	37.3831	-5.9707	42	12	5	1	2		5	5		No recuerdo	2		1		0	0	1	0	0	0	1	1	0	0	0	1	0	0	0	0	0	0	0	0	0	0	0	0	0	0	0	0
0	90.167.98.25	387	1	10/8/2022 2:17:40	R_1FlVGsLU8hE7ByC	37.3831	-5.9707	57	12	5	1	5		4	2	No lo se		2		1		0	1	1	0	0	0	1	1	1	0	1	1	0	0	0	0	0	0	0	0	0	0	0	0	0	0	0	0
0	78.30.10.185	359	1	10/4/2022 1:16:15	R_1Kj0KHnYZz1oWJF	37.3831	-5.9707	50	12	6	1	5		2	5		No lo sé	1	2			0	0	0	0	0	0	1	0	0	0	0	1	0	0	0	0	0	0	0	0	0	0	0	0	0	0	0	0
0	85.136.216.240	352	1	10/8/2022 10:12:52	R_1MKB6gu1a40pgus	37.3831	-5.9707	47	12	3	1	1		5	1						2	0	0	0	0	0	0	1	0	1	0	1	0	1	0	0	0	0	0	0	0	0	0	0	0	0	0	0	0
0	79.116.23.141	207	1	9/30/2022 13:54:33	R_22PLPTK2dN32lOI	40.4163	-3.6934	41	12	15	1	1		5	1						3	0	0	1	0	0	0	1	0	1	0	1	0	1	0	0	0	0	0	0	0	0	0	0	0	0	0	0	0
0	85.136.97.187	244	1	9/28/2022 9:32:45	R_24zMV5cqHhXYg23	37.3831	-5.9707	44	12	5	1	5		3	2	No lo recuerdo bien		1	2			0	1	1	0	0	0	1	1	0	0	0	1	0	0	0	0	0	0	0	0	0	0	0	0	0	0	0	0
0	80.31.220.222	299	1	10/6/2022 4:47:27	R_2OZlFLHJ0obcMMw	37.3406	-5.8382	54	12	3	1	5		4	1						1	0	1	1	0	1	0	1	1	1	0	1	1	0	0	0	0	0	0	0	0	0	0	0	0	0	0	0	0
0	81.36.25.183	355	1	10/6/2022 1:03:09	R_2s1kJkTHQDxN0ku	37.3831	-5.9707	72	12	4	1	5		5	3		no recuerdo	2		1		0	1	1	0	0	0	1	1	0	1	0	0	1	0	0	0	0	0	0	0	0	0	0	0	0	0	0	0
0	185.178.19.218	258	1	9/28/2022 9:10:35	R_3QRfoHc1ozpGRYN	37.3039	-6.3073	42	12	3	1	5		4	4		No lo recuerdo	2		3		0	0	0	0	0	0	1	0	0	0	0	0	1	0	0	0	0	0	0	0	0	0	0	0	0	0	0	0
0	46.6.186.136	209	1	10/3/2022 14:40:32	R_V2LxXcKS04BqfOF	36.7261	-4.426	27	12	2	1	5		4	2	No recuerdo		2		2		0	1	0	0	0	0	1	0	0	0	0	1	0	0	0	0	0	0	0	0	0	0	0	0	0	0	0	0
0	85.57.19.11	196	1	9/29/2022 13:19:29	R_12EG1hIl924wSsy	37.4726	-5.6388	51	12	7	1	2		4	2	No recuerdo		1	2			0	1	1	0	0	0	1	0	0	0	1	0	1	0	0	0	0	0	0	0	0	0	0	0	0	0	0	0
0	31.4.141.80	271	1	9/28/2022 9:01:57	R_1C3zRdFDRPobfNW	40.4172	-3.684	33	12	5	1	5		3	1						3	0	0	1	1	0	1	1	0	1	0	1	0	1	0	0	0	0	0	0	0	0	0	0	0	0	0	0	0
0	2.136.134.19	195	1	9/28/2022 9:43:29	R_1EYxOuZcaAtfMl9	40.4163	-3.6934	37	12	4	1	5		5	1						1	0	1	1	0	0	0	1	1	0	0	1	0	1	0	0	0	0	0	0	0	0	0	0	0	0	0	0	0
0	31.4.221.152	252	1	9/28/2022 9:00:59	R_1fen9Sp3wycrw6A	37.3831	-5.9707	50	12	6	1	3		4	2	No me acuerdo		1	2			0	1	1	1	0	1	1	0	1	1	1	0	1	0	0	0	0	0	0	0	0	0	0	0	0	0	0	0
0	79.116.99.33	361	1	10/8/2022 10:22:45	R_1rcqYp7PAPDOTTy	40.4163	-3.6934	34	12	6	1	1		4	4		Dana	1	2			0	0	1	0	0	1	1	0	0	0	0	1	0	0	0	0	0	0	0	0	0	0	0	0	0	0	0	0
0	81.36.66.24	356	1	9/30/2022 22:29:39	R_27eqEoieK2SSryQ	37.372	-6.0487	44	12	8	1	2		4	1						3	0	1	1	0	0	0	1	0	0	0	0	0	1	0	0	0	0	0	0	0	0	0	0	0	0	0	0	0
0	78.30.8.62	183	1	9/29/2022 14:43:00	R_2dQnMiZtA8xonyh	37.3831	-5.9707	31	12	12	1	2		3	5		No recuerdo	1	2			0	1	0	0	0	0	1	0	0	0	0	0	1	0	0	0	0	0	0	0	0	0	0	0	0	0	0	0
0	86.127.225.198	560	1	10/8/2022 10:53:04	R_3D09jpeqkzrHYOq	37.3831	-5.9707	44	12	3	1	1		3	3		Iaan	1	1			0	0	1	0	0	0	1	0	0	1	0	1	0	0	0	0	0	0	0	0	0	0	0	0	0	0	0	0
0	81.36.179.122	170	1	10/1/2022 4:52:47	R_3fpXAG00qDcQqDp	37.372	-6.0487	53	12	8	1	1		5	1						1	0	0	1	0	0	1	0	0	0	0	0	1	1	0	0	0	0	0	0	0	0	0	0	0	0	0	0	0
0	85.54.125.218	322	1	10/8/2022 10:21:03	R_3P6aFizWeGF26sr	37.183	-5.7746	28	12	4	1	2		5	3		Zoe y Yago		1			0	1	1	0	0	0	1	1	1	0	0	1	0	0	0	0	0	0	0	0	0	0	0	0	0	0	0	0
0	85.137.18.114	237	1	10/3/2022 12:59:00	R_54Kw7AvBcqrSzfj	37.3831	-5.9707	33	12	5	1	2		5	2	No recuerdo		1	1			0	0	0	0	0	0	1	0	0	1	0	1	0	0	0	0	0	0	0	0	0	0	0	0	0	0	0	0
0	66.81.179.227	389	1	9/28/2022 9:15:02	R_10IUC6ud1Zp93Jn	36.6949	-6.1247	65	12	6	1	5		5	1						2	0	1	0	0	0	0	1	1	0	0	1	0	1	0	0	0	0	0	0	0	0	0	0	0	0	0	0	0
0	79.116.89.50	316	1	10/10/2022 9:58:31	R_1F5hVGLC6eujxNM	40.4163	-3.6934	45	12	5	1	1		3	1						3	0	0	0	0	0	0	1	0	0	0	0	1	0	0	0	0	0	0	0	0	0	0	0	0	0	0	0	0
0	149.34.19.89	423	1	10/1/2022 5:10:48	R_1Lp4ndpzfwtRPVJ	39.2796	-0.4296	55	12	6	1	5		4	5		no recuerdo	1	1			0	1	0	0	0	0	1	0	0	0	1	1	0	0	0	0	0	0	0	0	0	0	0	0	0	0	0	0
0	188.76.24.104	312	1	9/30/2022 13:02:02	R_1pE9JmM62qdGw8N	37.4164	-6.1642	31	12	4	1	2		5	1						1	0	1	1	0	1	1	1	1	1	0	1	0	1	0	0	0	0	0	0	0	0	0	0	0	0	0	0	0
0	5.224.108.154	205	1	10/10/2022 9:07:22	R_22RM3lbOP7qCy6S	37.3831	-5.9707	34	12	4	1	5		5	1						1	0	0	1	0	1	0	1	0	0	0	0	0	1	0	0	0	0	0	0	0	0	0	0	0	0	0	0	0
0	86.127.227.141	454	1	9/29/2022 14:29:14	R_2EbIAZdASLdQhyW	37.3831	-5.9707	28	12	6	1	5		5	1						2	0	1	1	0	0	0	1	0	0	0	0	1	0	0	0	0	0	0	0	0	0	0	0	0	0	0	0	0
0	31.4.128.38	350	1	10/8/2022 10:59:48	R_2QDjLMpuIXBDalg	40.4172	-3.684	33	12	5	1	1		4	4		No recuerdo	1	3			0	0	0	0	1	0	1	0	0	0	1	0	1	0	0	0	0	0	0	0	0	0	0	0	0	0	0	0
0	31.4.194.30	528	1	9/28/2022 9:10:56	R_2uvXJXA6HJZwjd7	37.3831	-5.9707	36	12	3	1	5		5	3		No recuerdo	2		4		0	1	1	0	0	0	1	0	0	0	0	1	0	0	0	0	0	0	0	0	0	0	0	0	0	0	0	0
0	83.63.80.48	411	1	10/8/2022 11:18:58	R_3lsioIQokUSDIg3	37.3831	-5.9707	41	12	4	1	5		5	2	Zoe						0	1	0	0	0	0	1	0	0	0	0	0	1	0	0	0	0	0	0	0	0	0	0	0	0	0	0	0
0	185.70.175.223	363	1	10/4/2022 0:46:12	R_3nkZmKiuPDV36xI	37.382	-6.0524	69	12	4	1	4	Amarillo, naranja y rojo	5	1						1	0	1	0	0	0	0	1	1	0	0	1	0	1	0	0	0	0	0	0	0	0	0	0	0	0	0	0	0
0	176.83.100.74	227	1	10/3/2022 13:46:19	R_3QK3Tu2KaHPKOq1	36.7261	-4.426	31	12	4	1	5		5	1						1	0	1	0	1	0	0	1	1	1	0	0	1	0	0	0	0	0	0	0	0	0	0	0	0	0	0	0	0
0	95.127.226.246	381	1	10/5/2022 5:24:19	R_5stKsyf0evJYJOx	36.7261	-4.426	32	12	10	2			6	1						1	0	1	0	1	0	0	1	1	0	0	0	1	0	0	0	0	0	0	0	0	0	0	0	0	0	0	0	0
0	66.81.179.251	357	1	9/29/2022 14:20:22	R_e2Sc8kY9YgCNik9	36.6949	-6.1247	47	12	3	1	4	Alerta naranja	5	1						1	0	1	0	0	0	0	1	0	0	0	1	0	1	0	0	0	0	0	0	0	0	0	0	0	0	0	0	0
0	84.122.233.231	394	1	10/10/2022 9:45:09	R_pxWOnAxs02lh5Vn	37.3406	-5.8382	28	12	5	1	4	Sistema de colores: alerta naranja, alerta amarilla,...	5	3		David Clara	1	2			0	1	1	1	0	0	1	1	0	0	0	1	0	0	0	0	0	0	0	0	0	0	0	0	0	0	0	0
0	46.6.180.81	257	1	9/28/2022 12:14:10	R_ThgBqlpdKuUlF7j	36.7261	-4.426	54	12	4	1	5		1	4		No se	1	2			0	1	1	0	0	1	1	0	0	0	1	0	1	0	0	0	0	0	0	0	0	0	0	0	0	0	0	0
0	31.4.159.31	244	1	10/4/2022 0:05:21	R_WcJoGmglEFz98NX	40.4172	-3.684	33	12	5	1	2		6	3		Zoe		4			0	1	0	0	0	0	1	1	0	0	0	1	0	0	0	0	0	0	0	0	0	0	0	0	0	0	0	0
0	80.31.81.110	320	1	10/3/2022 16:22:31	R_1etywZdVM0PkQEY	37.2866	-5.9208	25	12	7	1	5		5	2	ZOE						0	1	1	0	0	0	1	0	0	0	1	1	0	0	0	0	0	0	0	0	0	0	0	0	0	0	0	0
0	78.30.2.56	225	1	10/3/2022 12:27:31	R_1FEZcRFrQ31cTKl	37.3831	-5.9707	64	12	4	1	3		5	1						2	0	1	1	0	0	1	1	0	0	0	0	1	0	0	0	0	0	0	0	0	0	0	0	0	0	0	0	0
0	78.30.9.5	363	1	10/10/2022 9:59:06	R_1LXxCfGyfnunEs9	37.3831	-5.9707	26	12	7	1	1		5	2	Mandrel		2		1		0	1	0	0	0	0	1	0	0	1	0	0	1	0	0	0	0	0	0	0	0	0	0	0	0	0	0	0
0	87.222.15.20	288	1	10/7/2022 14:41:39	R_1OHuF7KvOdX745W	37.3841	-5.9705	52	12	5	1	4	Zoe	5	4		Zoe		1			0	0	1	1	1	0	1	0	1	0	1	1	0	0	0	0	0	0	0	0	0	0	0	0	0	0	0	0
0	178.139.225.91	264	1	9/30/2022 16:01:29	R_1pzcFWwfk8N0W1e	40.4172	-3.684	28	12	5	1	5		2	2	No lo recuerdo		1	4			0	1	1	0	0	0	1	0	0	0	0	1	0	0	0	0	0	0	0	0	0	0	0	0	0	0	0	0
0	92.58.89.168	208	1	10/9/2022 4:06:08	R_1r9dUAAmgeQ92Cu	37.3406	-5.8382	54	12	11	1	5		3	1						3	0	1	1	0	0	0	1	1	0	0	1	0	1	0	0	0	0	0	0	0	0	0	0	0	0	0	0	0
0	81.36.10.231	233	1	9/29/2022 12:59:12	R_25GD4ey5j8OzVEh	37.3831	-5.9707	49	12	5	1	5		3	5		Ni idea	1	1			0	1	0	0	0	0	1	0	0	0	1	1	0	0	0	0	0	0	0	0	0	0	0	0	0	0	0	0
0	31.4.197.76	397	1	10/5/2022 7:15:08	R_2CwtwSdbth9ivgi	37.3831	-5.9707	26	12	5	1	1		5	2	Zoe						0	0	1	0	1	0	1	0	0	1	0	1	0	0	0	0	0	0	0	0	0	0	0	0	0	0	0	0
0	90.167.98.53	291	1	10/10/2022 8:49:38	R_2dReL9TK6zltUAf	37.3831	-5.9707	25	12	5	1	2		5	1						3	0	1	1	0	0	0	1	0	1	0	0	0	1	0	0	0	0	0	0	0	0	0	0	0	0	0	0	0
0	149.34.25.242	298	1	10/7/2022 4:28:01	R_2eVvx4oytTyG42F	43.3503	-4.0456	55	12	5	1	1		3	5		No recuerdo	1	1			0	1	0	0	0	0	1	0	0	0	1	1	0	0	0	0	0	0	0	0	0	0	0	0	0	0	0	0
0	185.30.247.209	403	1	9/28/2022 12:20:33	R_2TBHnkqspVIolW2	37.183	-5.7746	68	12	6	1	5		4	1						1	0	1	1	0	0	0	1	0	1	0	0	1	0	0	0	0	0	0	0	0	0	0	0	0	0	0	0	0
0	85.137.108.64	248	1	9/27/2022 10:30:27	R_3dLf5TIsX5wwCtm	37.2866	-5.9208	49	12	9	1	1		4	1						5	0	1	0	0	0	1	1	1	0	0	0	1	0	0	0	0	0	0	0	0	0	0	0	0	0	0	0	0
0	78.30.3.210	250	1	9/28/2022 13:53:56	R_3Hun8hh8MtNVFTS	37.3831	-5.9707	64	12	5	1	5		5	1						2	0	1	1	0	0	0	1	0	0	0	1	0	1	0	0	0	0	0	0	0	0	0	0	0	0	0	0	0
0	37.11.213.101	208	1	10/8/2022 10:42:55	R_3KO5cMkIx3BBLU4	37.3831	-5.9707	25	12	4	2			4	1						1	0	1	0	0	0	0	1	0	0	0	0	0	1	0	0	0	0	0	0	0	0	0	0	0	0	0	0	0
0	137.101.77.53	237	1	9/28/2022 10:05:28	R_3O23PmjJ4VGSRIx	37.3434	-6.0666	57	12	5	1	5		5	1						1	0	1	1	0	1	0	1	1	0	0	1	1	0	0	0	0	0	0	0	0	0	0	0	0	0	0	0	0
0	31.4.222.161	216	1	10/8/2022 11:07:00	R_3qDuoCsgvEJWidX	37.3831	-5.9707	39	12	6	1	4	Naranja	3	5		Zahara	1	2			0	1	1	0	0	0	1	0	0	0	0	0	1	0	0	0	0	0	0	0	0	0	0	0	0	0	0	0
0	193.125.98.157	229	1	10/4/2022 13:21:38	R_3qew1GBsV1l2gUg	37.3831	-5.9707	34	12	5	1	4	Nivel rojo	5	4		Calima	2		3		0	1	0	0	0	0	1	0	0	0	0	0	1	0	0	0	0	0	0	0	0	0	0	0	0	0	0	0
0	149.71.170.55	296	1	9/28/2022 9:04:10	R_aW7jStWAmXHAiv7	36.7261	-4.426	36	12	4	1	5		5	3		Nose	2		1		0	1	1	0	0	0	1	1	1	0	0	1	0	0	0	0	0	0	0	0	0	0	0	0	0	0	0	0
0	31.4.219.199	212	1	9/30/2022 15:05:38	R_e3rHcuQuqTzJwrf	37.2866	-5.9208	42	12	4	1	5		5	4		No recuerdo	1	3			0	0	1	1	0	0	1	0	0	1	0	1	0	0	0	0	0	0	0	0	0	0	0	0	0	0	0	0
0	89.129.109.103	335	1	9/28/2022 9:00:56	R_UoKaPoYOJvSklt7	37.2866	-5.9208	49	12	4	1	5		3	1						1	0	1	1	0	0	0	1	1	0	0	1	1	0	0	0	0	0	0	0	0	0	0	0	0	0	0	0	0
0	31.221.204.68	407	1	9/28/2022 9:23:59	R_1ig5kZpHzIrHxDW	36.7261	-4.426	51	12	4	1	1		5	1						2	0	0	1	0	0	0	1	1	0	0	0	0	1	0	0	0	0	0	0	0	0	0	0	0	0	0	0	0
0	80.31.86.77	269	1	10/3/2022 16:50:18	R_1Ini6YzPmqyqPFr	37.5411	-5.0794	38	12	5	1	3		5	1						1	0	1	0	0	0	0	1	0	0	0	0	0	1	0	0	0	0	0	0	0	0	0	0	0	0	0	0	0
0	31.4.198.98	310	1	10/4/2022 10:58:05	R_1OYM1SKlFuCJZOm	37.3831	-5.9707	51	12	3	1	5		4	2	No recuerdo		1	1			0	0	1	0	0	0	1	0	0	0	1	0	1	0	0	0	0	0	0	0	0	0	0	0	0	0	0	0
0	77.231.145.185	201	1	10/1/2022 1:39:41	R_2EuHdi02higL2AF	37.4857	-5.9452	37	12	5	1	5		5	1						1	0	0	1	0	0	0	1	0	0	0	1	1	0	0	0	0	0	0	0	0	0	0	0	0	0	0	0	0
0	217.216.227.18	442	1	9/28/2022 10:14:53	R_2qmhP6XZpfJ9TeA	37.3831	-5.9707	62	12	3	1	1		5	3		Filomena del verano	1	1			0	1	1	0	0	0	1	1	0	0	1	0	1	0	0	0	0	0	0	0	0	0	0	0	0	0	0	0
0	47.61.119.76	339	1	10/8/2022 10:22:19	R_30vIvgoM9mgHrIR	37.3831	-5.9707	29	12	6	1	5		5	3		Zoe		1			0	1	1	0	0	0	1	0	0	0	0	1	0	0	0	0	0	0	0	0	0	0	0	0	0	0	0	0
0	195.190.201.27	270	1	10/5/2022 8:33:24	R_3JEMUBbycJlk3XQ	37.3713	-6.1659	30	12	11	1	5		5	5		No recuerdo los nombres	1	4			0	1	1	0	0	0	1	1	1	0	1	0	1	0	0	0	0	0	0	0	0	0	0	0	0	0	0	0
0	188.86.216.184	377	1	10/9/2022 3:47:13	R_3kcZ6ZnLLDpo4on	37.3831	-5.9707	54	12	11	1	4	COLORES	5	1						1	0	1	0	0	0	0	1	0	0	0	1	0	1	0	0	0	0	0	0	0	0	0	0	0	0	0	0	0
0	85.61.39.126	182	1	10/5/2022 6:41:38	R_3oTo0NHjJrvZVEP	37.4037	-6.0306	59	12	9	1	5		5	1						3	0	0	0	0	0	0	0	0	0	0	1	1	1	0	0	0	0	0	0	0	0	0	0	0	0	0	0	0
0	31.4.196.166	322	1	10/4/2022 15:48:45	R_Dw5ETHg2FPN6GJP	37.3831	-5.9707	50	12	9	1	5		6	3		No recuerdo	2		1		0	1	1	0	0	1	1	1	0	0	1	0	1	0	0	0	0	0	0	0	0	0	0	0	0	0	0	0
0	90.74.161.174	365	1	10/7/2022 16:20:36	R_r3eY9KZByRtnJCx	37.3898	-6.5515	62	12	4	2			4	1						1	0	1	1	0	0	0	1	1	0	0	1	0	1	0	0	0	0	0	0	0	0	0	0	0	0	0	0	0
0	83.63.86.57	194	1	9/29/2022 13:06:47	R_2Ecs7VGh1id1dpW	37.3831	-5.9707	37	12	8	1	5		4	1						1	0	1	0	0	0	0	1	1	0	0	0	0	1	0	0	0	0	0	0	0	0	0	0	0	0	0	0	0
0	80.31.34.20	118	1	9/30/2022 14:03:27	R_2YS4YVMIsuMnvVa	37.3222	-6.0575	42	12	5	1	2		5	1						1	1	0	0	1	1	0	1	0	0	0	0	0	1	0	0	0	0	0	0	0	0	0	0	0	0	0	0	0
0	217.217.81.60	580	1	9/28/2022 9:22:54	R_3KCOSUV7oi2YUQu	37.3831	-5.9707	38	12	3	1	1		4	3		No me acuerdo	2		4		0	0	0	0	1	0	1	0	1	0	1	1	0	0	0	0	0	0	0	0	0	0	0	0	0	0	0	0
0	83.63.61.72	181	1	9/28/2022 9:08:02	R_881E0IdvOVlPQtj	37.3831	-5.9707	32	12	6	1	4	Colores	2	1						1	0	1	1	0	0	0	1	1	1	1	0	0	1	0	0	0	0	0	0	0	0	0	0	0	0	0	0	0
0	79.151.16.1	314	1	10/1/2022 1:48:28	R_cZNe4j3djYLVdyF	38.5358	-0.1351	36	12	6	1	2		4	3		Sabrina	1	3			0	1	1	0	0	0	1	0	0	1	1	0	1	0	0	0	0	0	0	0	0	0	0	0	0	0	0	0
0	185.157.93.192	294	1	9/28/2022 9:02:47	R_xF5luvYWFE5mWQx	37.6578	-5.521	40	12	6	1	2		5	5		xenia	1	2			0	0	0	0	0	1	1	1	1	0	0	1	0	0	0	0	0	0	0	0	0	0	0	0	0	0	0	0
0	31.4.218.154	775	1	10/1/2022 3:03:38	R_bQaeouLqeOYscSt	37.3831	-5.9707	46	12	4	1	5		5	1						1	0	0	0	0	0	0	1	0	0	0	0	1	0	0	0	0	0	0	0	0	0	0	0	0	0	0	0	0
0	37.134.101.186	230	1	10/8/2022 10:25:35	R_ebAi3FHPnWOsyQx	37.3831	-5.9707	39	12	5	1	1		5	1						1	0	1	0	0	0	0	1	1	1	0	1	1	0	0	0	0	0	0	0	0	0	0	0	0	0	0	0	0
0	217.12.16.56	321	1	10/4/2022 0:36:01	R_216Y0RIrBcSTv3p	37.3831	-5.9707	31	12	13	1	3		2	1						2	0	1	0	0	0	0	1	0	1	0	0	0	1	0	0	0	0	0	0	0	0	0	0	0	0	0	0	0
0	178.139.170.63	267	1	10/4/2022 9:41:59	R_126akdxYzIL27eY	40.4172	-3.684	28	2	5	1	1		4	2	Salma		1	1			0	1	0	0	0	0	1	0	0	0	0	0	0	0	0	0	0	0	0	0	0	0	0	0	0	0	0	0
0	95.127.184.227	395	1	10/6/2022 1:34:55	R_2CfFHLXCnnuNwBK	36.7261	-4.426	62	2	5	1	5		5	1						2	0	1	1	1	0	0	1	1	1	0	1	0	0	0	0	0	0	0	0	0	0	0	0	0	0	0	0	0
0	84.78.22.91	489	1	9/30/2022 14:22:47	R_2viUffcitnz1xm9	40.4163	-3.6934	30	2	3	1	1		4	2	Laguna		2		3		0	0	1	0	0	0	1	0	0	1	0	0	0	0	0	0	0	0	0	0	0	0	0	0	0	0	0	0
0	188.87.24.166	263	1	10/1/2022 13:14:32	R_3JgTabeRkb12cIC	37.3831	-5.9707	30	2	4	1	5		4	1						1	0	0	0	0	0	1	1	0	0	0	1	0	0	0	0	0	0	0	0	0	0	0	0	0	0	0	0	0
0	46.222.166.205	318	1	10/3/2022 7:07:26	R_10NHeXTwl8XYISx	40.4172	-3.684	27	2	6	1	2		5	4		Filomena	1	1			0	1	1	0	0	0	1	1	0	0	0	0	0	0	0	0	0	0	0	0	0	0	0	0	0	0	0	0
0	85.60.250.126	231	1	10/7/2022 8:22:07	R_25RXswo4dDIf4Hu	38.8785	-6.9827	27	2	5	1	5		6	1						3	0	0	0	0	0	0	1	0	0	0	0	0	0	0	0	0	0	0	0	0	0	0	0	0	0	0	0	0
0	37.132.233.16	309	1	10/3/2022 0:59:07	R_2uKYvxA1Hpyvrnr	38.5181	-6.8513	30	2	4	2			3	4		No	1	1			0	1	0	0	0	0	1	0	0	0	0	0	0	0	0	0	0	0	0	0	0	0	0	0	0	0	0	0
0	91.126.205.127	338	1	10/8/2022 8:52:09	R_2YJM41HcOld1eck	43.4623	-3.896	32	2	6	1	5		1	5		No recuerdo	1	1			0	1	0	0	0	0	1	0	0	0	0	0	0	0	0	0	0	0	0	0	0	0	0	0	0	0	0	0
0	81.203.53.166	204	1	10/3/2022 1:54:57	R_RdZRsvZUfIUpWnf	39.475	-0.4117	41	2	3	1	5		5	1						1	1	0	0	0	0	0	1	0	0	0	0	0	0	0	0	0	0	0	0	0	0	0	0	0	0	0	0	0
0	139.47.67.86	263	1	10/1/2022 13:15:00	R_1F8jfidwyH2PmsJ	40.4163	-3.6934	52	2	5	1	5		6	1						1	0	1	0	0	0	0	1	0	0	0	1	0	0	0	0	0	0	0	0	0	0	0	0	0	0	0	0	0
0	84.232.111.150	281	1	9/30/2022 9:26:46	R_1Lcd5sPtktLSeyn	38.5553	-6.0617	31	2	4	1	5		5	4		no los revuerdo	2		1		0	0	1	0	0	0	1	1	1	0	1	0	0	0	0	0	0	0	0	0	0	0	0	0	0	0	0	0
0	81.36.188.2	221	1	10/5/2022 15:12:07	R_1lltjad5kyMUiRK	37.3434	-6.0666	28	2	3	2			3	3		Filomena	2		3		0	1	1	0	0	0	1	1	0	0	1	0	0	0	0	0	0	0	0	0	0	0	0	0	0	0	0	0
0	79.116.134.240	257	1	10/2/2022 2:18:43	R_1M58tIzFw1GCTx1	40.4163	-3.6934	32	2	5	1	5		5	4		No recuerdo	2		1		0	1	1	0	0	1	1	1	0	0	0	0	0	0	0	0	0	0	0	0	0	0	0	0	0	0	0	0
0	194.220.224.203	360	1	10/2/2022 12:04:52	R_2cBeXBaODncpg7r	37.3831	-5.9707	40	2	5	1	5		5	1						3	0	1	0	1	0	0	1	0	0	1	0	0	0	0	0	0	0	0	0	0	0	0	0	0	0	0	0	0
0	83.32.219.41	363	1	10/5/2022 13:50:53	R_2PC1v9MFKuC0HMG	38.919	-6.3419	46	2	5	1	4	Colores	5	1						1	0	1	0	0	0	0	1	0	0	0	1	0	0	0	0	0	0	0	0	0	0	0	0	0	0	0	0	0
0	31.4.130.69	274	1	9/29/2022 14:10:07	R_2X0rF502lruNmeq	40.4172	-3.684	37	2	3	1	4	Color	3	1						4	0	1	0	0	0	0	0	0	0	0	1	0	1	0	0	0	0	0	0	0	0	0	0	0	0	0	0	0
0	88.98.96.34	301	1	10/5/2022 7:26:50	R_3irk5N1VcQC7dsb	40.4172	-3.684	26	2	4	2			4	3		Dana	1	3			0	0	1	0	0	0	1	0	0	0	1	0	0	0	0	0	0	0	0	0	0	0	0	0	0	0	0	0
0	178.139.235.189	271	1	10/5/2022 10:04:36	R_3JgiueiIPql4odH	40.4172	-3.684	49	2	4	1	2		5	5		No recuerdo	1	1			0	1	1	1	1	1	0	0	1	0	0	0	1	0	0	0	0	0	0	0	0	0	0	0	0	0	0	0
0	178.139.227.165	235	1	9/30/2022 9:26:24	R_3nJCd1jvv1pC4HA	40.4172	-3.684	31	2	3	1	5		5	1						2	0	1	0	0	0	0	1	0	0	0	0	0	0	0	0	0	0	0	0	0	0	0	0	0	0	0	0	0
0	95.61.225.46	202	1	10/3/2022 6:26:06	R_8ksOQPycVKS9VsZ	40.4163	-3.6934	37	2	3	1	1		3	1						3	0	0	0	0	0	0	0	0	0	0	0	1	0	0	0	0	0	0	0	0	0	0	0	0	0	0	0	0
0	47.63.179.175	287	1	10/2/2022 15:09:46	R_plyvx1XXjob2Vfr	38.919	-6.3419	51	2	5	1	1		3	1						1	0	0	0	0	0	0	1	0	0	0	0	0	0	0	0	0	0	0	0	0	0	0	0	0	0	0	0	0
0	185.163.167.197	255	1	10/9/2022 11:20:14	R_tPXwp71hjOkSqqZ	39.4411	-0.4708	25	2	4	2			5	3		No recuerdo nombres	2		2		0	1	0	0	0	0	1	0	0	0	0	0	0	0	0	0	0	0	0	0	0	0	0	0	0	0	0	0
0	83.38.161.2	286	1	10/4/2022 16:47:11	R_VI8fw4Q6ba9gFCp	38.6259	-7.1872	39	2	9	1	5		5	1						2	0	1	0	0	0	0	1	1	1	1	1	0	0	0	0	0	0	0	0	0	0	0	0	0	0	0	0	0
0	178.139.230.0	250	1	10/5/2022 13:05:53	R_1BXfzYeANkIiUvf	40.4172	-3.684	47	2	11	1	5		5	1						3	0	1	1	0	0	0	1	0	0	0	0	0	0	0	0	0	0	0	0	0	0	0	0	0	0	0	0	0
0	81.9.192.160	188	1	9/30/2022 9:38:47	R_1IKGajuoeWiPZ6g	40.4163	-3.6934	35	2	3	2			5	1						3	0	1	1	0	0	0	1	1	0	0	0	0	0	0	0	0	0	0	0	0	0	0	0	0	0	0	0	0
0	81.41.162.170	621	1	10/1/2022 8:00:05	R_1jH6TauhJhiX95D	38.8785	-6.9827	35	2	4	1	1		5	1						4	0	0	1	0	0	0	1	1	0	0	0	0	0	0	0	0	0	0	0	0	0	0	0	0	0	0	0	0
0	62.174.188.136	315	1	9/30/2022 11:17:53	R_1jJoxNWfBIH8qy4	37.3831	-5.9707	31	2	5	1	5		5	2	No se		1	4			0	1	1	0	0	0	1	1	0	0	1	0	0	0	0	0	0	0	0	0	0	0	0	0	0	0	0	0
0	188.84.222.141	675	1	10/5/2022 9:15:02	R_1jUlwS796no3lYl	38.919	-6.3419	45	2	11	1	4	40⁰ C	5	2	Filomena		1	5			0	1	0	0	0	0	1	0	0	0	0	0	0	0	0	0	0	0	0	0	0	0	0	0	0	0	0	0
0	95.16.249.28	313	1	10/2/2022 2:41:15	R_1LZhFfgN6Bhedy1	38.6842	-6.4145	36	2	8	1	5		5	2	No me acuerdo		1	1			0	0	0	0	0	1	1	1	1	0	1	0	0	0	0	0	0	0	0	0	0	0	0	0	0	0	0	0
0	90.166.192.6	165	1	9/30/2022 7:48:21	R_1ODmGESBq0OFA29	40.0824	-3.873	56	2	5	1	5		5	3		No me acuerdo	2		4		0	1	0	0	0	0	1	0	0	0	0	0	0	0	0	0	0	0	0	0	0	0	0	0	0	0	0	0
0	148.56.247.85	416	1	9/27/2022 11:08:58	R_1qZYWUR2v4QTpfD	38.919	-6.3419	54	2	5	1	5		6	2	no lo se		1	4			0	1	0	0	0	0	1	0	0	0	0	0	0	0	0	0	0	0	0	0	0	0	0	0	0	0	0	0
0	94.73.51.233	177	1	10/7/2022 0:01:37	R_20Zi53mCCj7lK2A	40.4172	-3.684	32	2	5	1	5		5	3		No lo recuerdo	1	2			0	1	0	0	0	0	0	0	0	0	0	0	1	0	0	0	0	0	0	0	0	0	0	0	0	0	0	0
0	83.61.185.169	381	1	9/28/2022 9:03:14	R_263zm4IEKaodUl2	38.8785	-6.9827	32	2	5	1	1		5	1						1	0	1	1	0	0	0	1	1	1	0	0	0	0	0	0	0	0	0	0	0	0	0	0	0	0	0	0	0
0	139.47.66.122	1339	1	10/9/2022 2:07:15	R_2QycYwiHA9wE0dH	40.4163	-3.6934	36	2	11	1	2		5	3		no me acuerdo	1	4			0	0	0	0	0	0	1	0	0	0	0	0	0	0	0	0	0	0	0	0	0	0	0	0	0	0	0	0
0	83.61.205.176	330	1	10/10/2022 2:29:28	R_2t4DbpwJIlgWhQG	38.8785	-6.9827	63	2	11	1	5		4	5		Sahara	2		2		0	0	1	0	0	0	1	1	0	1	1	0	0	0	0	0	0	0	0	0	0	0	0	0	0	0	0	0
0	92.186.114.67	349	1	9/28/2022 9:02:13	R_2urgKtZMBS2GmpL	38.8785	-6.9827	28	2	4	1	3		5	4		No recuerdo	2		1		0	1	1	0	0	0	1	1	1	0	0	0	0	0	0	0	0	0	0	0	0	0	0	0	0	0	0	0
0	90.168.46.1	331	1	9/30/2022 10:26:07	R_33a52jiVT9oEDbd	38.9789	-5.8	26	2	2	1	2		4	2	full		2		2		0	0	0	1	0	0	0	0	1	0	0	1	0	0	0	0	0	0	0	0	0	0	0	0	0	0	0	0
0	94.73.34.172	237	1	9/30/2022 10:06:46	R_3MlmWNegbyyioyV	40.479	-3.3565	32	2	7	1	2		5	3		Calígula africa	1	2			0	0	0	0	0	0	1	0	0	1	0	0	0	0	0	0	0	0	0	0	0	0	0	0	0	0	0	0
0	37.10.144.60	323	1	9/28/2022 9:12:11	R_3n6klVXSxH08VIZ	40.4172	-3.684	60	2	4	1	5		4	1						1	0	1	1	0	0	0	1	0	0	0	0	0	0	0	0	0	0	0	0	0	0	0	0	0	0	0	0	0
0	85.52.243.134	311	1	9/28/2022 9:05:15	R_3RmgjkVWzys5xmK	40.4163	-3.6934	47	2	4	1	5		1	1						1	0	1	1	1	1	0	1	1	1	0	1	0	0	0	0	0	0	0	0	0	0	0	0	0	0	0	0	0
0	77.231.233.80	225	1	9/30/2022 9:25:49	R_DC6TxzJWffT3Ve1	37.3831	-5.9707	34	2	8	1	2		4	1						5	0	1	1	0	0	0	1	1	0	0	1	0	0	0	0	0	0	0	0	0	0	0	0	0	0	0	0	0
0	95.20.131.231	666	1	10/8/2022 1:27:44	R_e4JV0QG55CNWLXX	39.1105	-5.3268	40	2	6	2			5	3		Shajara y extremeña	2		1		0	1	1	0	0	0	1	1	1	0	0	0	0	0	0	0	0	0	0	0	0	0	0	0	0	0	0	0
0	83.36.205.137	397	1	10/9/2022 4:37:18	R_sBAYaGJp4jv1Jfz	38.9789	-5.8	42	2	9	1	1		4	1						2	0	0	0	0	0	0	1	0	0	0	0	0	0	0	0	0	0	0	0	0	0	0	0	0	0	0	0	0
0	79.116.72.175	201	1	10/1/2022 10:49:32	R_w4YgtQ69DeZPxdv	40.4163	-3.6934	46	2	3	1	2		4	3		Zoe		1			0	1	0	0	0	0	1	0	0	0	0	0	0	0	0	0	0	0	0	0	0	0	0	0	0	0	0	0
0	84.78.247.158	270	1	9/30/2022 22:59:25	R_0192HFEBte8Digh	40.4163	-3.6934	28	2	4	1	5		4	3		Danna creo no lo recuerdo	1	1			0	1	0	0	0	0	1	1	1	0	1	0	0	0	0	0	0	0	0	0	0	0	0	0	0	0	0	0
0	94.73.51.183	428	1	10/7/2022 5:10:45	R_1cTIXnvcxmbxeKL	40.4172	-3.684	30	2	5	2			5	1						3	0	1	0	0	0	0	1	0	0	0	0	0	0	0	0	0	0	0	0	0	0	0	0	0	0	0	0	0
0	81.41.158.40	346	1	10/4/2022 12:39:51	R_1cZm6uti2O5Jlro	38.8785	-6.9827	54	2	8	1	5		5	3		Danna	1	1			0	0	0	0	0	0	1	0	0	0	0	0	0	0	0	0	0	0	0	0	0	0	0	0	0	0	0	0
0	66.81.168.126	224	1	10/7/2022 4:45:07	R_1eKsEU9RQzpjwE0	40.4163	-3.6934	25	2	3	1	5		5	2	no lo recuerdo		2		1		0	0	0	0	0	0	1	0	0	0	0	0	0	0	0	0	0	0	0	0	0	0	0	0	0	0	0	0
0	176.80.49.58	519	1	9/30/2022 5:48:03	R_1rjlt0SmxyI8Axg	36.7261	-4.426	54	2	3	1	5		4	1						3	1	0	1	0	0	0	1	1	1	0	1	0	0	0	0	0	0	0	0	0	0	0	0	0	0	0	0	0
0	178.139.225.127	219	1	10/10/2022 2:17:11	R_21uin9glg1skndk	40.4172	-3.684	33	2	6	1	1		5	5		No lo se	1	1			0	1	0	0	0	0	1	0	0	0	1	0	0	0	0	0	0	0	0	0	0	0	0	0	0	0	0	0
0	5.181.243.74	232	1	10/1/2022 6:20:21	R_25sHtt9bZ7Fncpw	38.0642	-6.6497	30	2	8	1	5		2	5		Valeria	1	1			0	1	1	0	0	0	1	1	0	0	1	0	0	0	0	0	0	0	0	0	0	0	0	0	0	0	0	0
0	88.3.215.224	184	1	10/2/2022 0:12:42	R_2eOJx4fCeDcVicR	38.4185	-6.4079	49	2	5	1	2		5	1						1	0	1	1	0	0	0	1	0	0	1	1	0	0	0	0	0	0	0	0	0	0	0	0	0	0	0	0	0
0	83.39.137.12	1322	1	10/1/2022 3:29:48	R_2pRY7FvTKRaX8nj	38.5181	-6.8513	37	2	6	1	4	por colores	6	5		no recuerdo	2		1		0	1	1	0	0	0	1	0	0	0	0	0	0	0	0	0	0	0	0	0	0	0	0	0	0	0	0	0
0	31.221.145.145	690	1	10/2/2022 10:51:41	R_2XjmeMYfkZMRezI	39.468	-0.3621	66	2	3	1	5		4	3		No recuerdo	2		1		0	1	0	0	0	0	1	1	0	0	1	0	0	0	0	0	0	0	0	0	0	0	0	0	0	0	0	0
0	84.78.247.194	249	1	10/2/2022 3:14:01	R_2yjsnHWs6aWLO7Y	40.4163	-3.6934	30	2	3	1	5		5	3		No lo recuerdo	1	4			0	1	1	0	0	0	1	0	0	0	1	0	0	0	0	0	0	0	0	0	0	0	0	0	0	0	0	0
0	178.139.236.195	244	1	9/30/2022 6:07:57	R_Q4lsv6iDQnxocCJ	40.4172	-3.684	45	2	4	1	5		5	1						1	0	0	0	0	0	0	1	0	0	0	0	0	0	0	0	0	0	0	0	0	0	0	0	0	0	0	0	0
0	87.221.17.121	278	1	10/3/2022 13:52:26	R_1MWWFvRB1cJAB6C	38.8785	-6.9827	40	2	7	1	2		4	1						1	0	1	1	0	0	0	1	1	0	0	0	0	0	0	0	0	0	0	0	0	0	0	0	0	0	0	0	0
0	95.16.127.129	220	1	9/30/2022 14:03:06	R_1YrtIUi50CHtfrP	38.919	-6.3419	32	2	11	1	5		5	1						3	0	0	0	0	0	0	1	0	0	1	0	0	0	0	0	0	0	0	0	0	0	0	0	0	0	0	0	0
0	83.61.199.17	1550	1	9/29/2022 15:47:20	R_24CMJvhF9oeUtb8	38.8785	-6.9827	32	2	3	1	5		3	2	Zoe						0	0	1	0	0	0	1	0	0	1	0	0	0	0	0	0	0	0	0	0	0	0	0	0	0	0	0	0
0	84.78.247.225	182	1	10/7/2022 22:43:00	R_2EtKFN2rtk00z3k	40.4163	-3.6934	42	2	3	1	5		5	2	Zoe						0	1	0	0	0	0	1	1	0	0	0	0	0	0	0	0	0	0	0	0	0	0	0	0	0	0	0	0
0	37.11.55.252	269	1	10/10/2022 6:06:52	R_2OPkZayHHSZuHwp	38.8785	-6.9827	49	2	3	1	5		5	1						3	0	1	0	0	0	1	1	0	0	0	0	0	0	0	0	0	0	0	0	0	0	0	0	0	0	0	0	0
0	83.61.190.39	131	1	10/1/2022 8:48:10	R_2znXyyal6MHmuZP	38.8785	-6.9827	40	2	4	1	1		4	1						1	0	0	1	0	0	0	0	0	0	0	0	1	0	0	0	0	0	0	0	0	0	0	0	0	0	0	0	0
0	90.164.115.216	265	1	10/8/2022 7:06:11	R_3KDTY9EiGIFTUnU	38.8785	-6.9827	28	2	3	1	2		5	3		Zoe		1			1	0	0	0	0	0	1	0	0	0	0	0	0	0	0	0	0	0	0	0	0	0	0	0	0	0	0	0
0	192.157.194.129	321	1	9/30/2022 9:31:29	R_3sgA8l5Q5hg2RDY	38.7476	-5.6726	34	2	4	1	4	Nivel por colores	3	2	Dana		1	1			0	1	1	1	0	0	1	1	0	0	0	0	0	0	0	0	0	0	0	0	0	0	0	0	0	0	0	0
0	77.227.98.251	282	1	9/30/2022 9:27:04	R_exlzsUlhQtfucLf	37.3951	-5.7285	46	2	6	1	1		4	3		No recuerdo	1	2			0	1	1	0	0	0	1	0	0	0	0	0	0	0	0	0	0	0	0	0	0	0	0	0	0	0	0	0
0	79.116.87.55	287	1	9/30/2022 15:21:11	R_12Dbx1JVdpaYzX1	40.4163	-3.6934	36	2	3	2			5	1						3	0	1	1	0	0	0	1	0	0	0	0	0	0	0	0	0	0	0	0	0	0	0	0	0	0	0	0	0
0	178.139.238.149	297	1	10/2/2022 2:55:58	R_1FRFe17rUavJAYC	40.412	-3.6871	43	2	6	1	5		2	1						1	0	0	1	0	0	0	1	0	0	0	0	0	0	0	0	0	0	0	0	0	0	0	0	0	0	0	0	0
0	46.27.79.22	256	1	10/1/2022 16:38:24	R_1MQwHnRTWT9vvYg	37.38	-6.1238	47	2	4	1	5		5	2	No		1	4			0	0	0	0	0	0	1	0	0	0	0	0	0	0	0	0	0	0	0	0	0	0	0	0	0	0	0	0
0	178.139.227.207	306	1	10/1/2022 0:37:08	R_24HGxYGzushPsBA	40.4172	-3.684	28	2	4	1	3		5	1						1	0	1	1	0	0	0	1	1	0	0	0	0	0	0	0	0	0	0	0	0	0	0	0	0	0	0	0	0
0	178.139.227.102	328	1	10/2/2022 6:20:50	R_25KDHQju15UimRL	40.4172	-3.684	27	2	4	1	2		3	3		No lo recuerdo	1	2			0	1	0	0	0	0	1	0	0	0	0	0	0	0	0	0	0	0	0	0	0	0	0	0	0	0	0	0
0	85.48.189.62	799	1	10/10/2022 6:49:25	R_2bZ6wIPctH1FPdx	40.4163	-3.6934	25	2	1				6	3		No se	2		3		0	1	0	0	0	0	1	0	0	0	0	0	0	0	0	0	0	0	0	0	0	0	0	0	0	0	0	0
0	95.16.249.83	624	1	9/28/2022 13:02:21	R_2dz3lI3YuF0tVRL	38.9084	-6.6165	55	2	3	1	4	Nivel rojo	4	4		No recuerdo los nombres	2		1		0	1	0	0	0	0	1	0	0	0	1	0	0	0	0	0	0	0	0	0	0	0	0	0	0	0	0	0
0	95.123.27.75	296	1	10/7/2022 16:52:38	R_2pYkLR4H47LIVBt	37.4615	-5.337	29	2	6	1	3		6	5		No recuerdo	2		3		0	1	1	0	0	0	1	0	0	0	0	0	0	0	0	0	0	0	0	0	0	0	0	0	0	0	0	0
0	94.73.35.172	228	1	9/28/2022 9:01:40	R_2Qs1mv8D1E5annm	40.4163	-3.6934	26	2	5	1	5		5	1						3	0	1	1	0	0	0	1	0	0	0	1	0	0	0	0	0	0	0	0	0	0	0	0	0	0	0	0	0
0	95.127.226.170	422	1	10/8/2022 4:25:08	R_2Yboecb0koI6Rxn	36.7261	-4.426	44	2	2	1	1		4	3		Ola de calor africano	2		1		0	0	1	0	0	0	1	0	0	1	1	0	0	0	0	0	0	0	0	0	0	0	0	0	0	0	0	0
0	90.167.7.238	337	1	9/30/2022 20:58:41	R_2yryCCu5qR7JeIW	40.4163	-3.6934	30	2	4	1	5		2	1						1	0	1	1	0	0	0	1	0	0	0	0	0	0	0	0	0	0	0	0	0	0	0	0	0	0	0	0	0
0	90.77.7.37	228	1	10/4/2022 14:38:35	R_2zr6zkiJBn3GKQM	39.0289	-5.2359	39	2	5	2			5	1						1	0	1	0	0	0	0	1	0	0	0	0	0	0	0	0	0	0	0	0	0	0	0	0	0	0	0	0	0
0	194.220.164.152	432	1	10/7/2022 11:01:12	R_3O0pFp9p4BGWbFH	38.8785	-6.9827	54	2	5	1	1		4	1						1	1	0	0	0	0	0	1	0	0	0	0	0	0	0	0	0	0	0	0	0	0	0	0	0	0	0	0	0
0	176.87.84.248	225	1	10/7/2022 9:16:09	R_3qf0HdLiTTkmaUM	36.7261	-4.426	59	2	9	1	1		6	1						1	0	0	0	0	0	0	1	0	0	0	0	0	0	0	0	0	0	0	0	0	0	0	0	0	0	0	0	0
0	92.176.41.107	226	1	9/28/2022 11:06:00	R_3saiwCfLo7DHvsa	38.919	-6.3419	53	2	4	1	4	Color. Alerta amarilla	5	1						4	0	1	0	0	0	0	1	0	0	0	0	0	0	0	0	0	0	0	0	0	0	0	0	0	0	0	0	0
0	84.78.23.102	367	1	10/3/2022 7:41:28	R_54lIEKiDGaLB8Zj	40.4163	-3.6934	45	2	6	1	5		5	1						1	0	1	1	0	0	0	1	1	0	0	1	0	0	0	0	0	0	0	0	0	0	0	0	0	0	0	0	0
0	95.127.48.83	453	1	10/7/2022 14:34:01	R_9Z7h3EUSvhTgB9L	36.7261	-4.426	44	2	5	1	1		4	2	Ola de calor africana		2		1		0	1	0	0	0	0	1	0	0	1	1	0	0	0	0	0	0	0	0	0	0	0	0	0	0	0	0	0
0	94.73.50.180	390	1	10/2/2022 13:35:51	R_PRLrIJ6StUFXpBL	40.4163	-3.6934	40	2	6	1	5		5	1						1	0	1	1	0	0	0	1	1	0	0	1	0	0	0	0	0	0	0	0	0	0	0	0	0	0	0	0	0
0	81.43.154.0	105	1	9/29/2022 15:24:40	R_qClXpWPKiJSkomJ	38.9627	-5.8617	32	2	3	1	1		3	3		No recuerdo	1	2			0	0	0	0	0	0	0	0	0	0	0	0	1	0	0	0	0	0	0	0	0	0	0	0	0	0	0	0
0	90.77.2.8	177	1	10/8/2022 2:54:22	R_XYXtFuy6gdcYjVD	38.9627	-5.8617	32	2	4	1	2		4	2	Sahara		1	2			0	0	1	0	0	0	1	0	0	0	1	0	0	0	0	0	0	0	0	0	0	0	0	0	0	0	0	0
0	79.116.132.75	328	1	9/30/2022 9:53:41	R_yJuNwSjcmuGGcSJ	40.4163	-3.6934	34	2	4	1	3		5	1						1	0	1	0	1	1	0	1	1	0	0	0	0	0	0	0	0	0	0	0	0	0	0	0	0	0	0	0	0
0	158.172.131.21	308	1	10/2/2022 2:59:29	R_111naiWtjaueVLC	40.4172	-3.684	46	2	3	1	5		5	1						1	0	0	0	0	0	0	1	1	0	0	1	0	0	0	0	0	0	0	0	0	0	0	0	0	0	0	0	0
0	5.154.48.188	161	1	10/7/2022 13:45:31	R_115XdsEdGtWZpBE	38.0712	-6.5491	28	2	5	1	1		5	1						1	0	0	0	1	1	0	1	1	0	1	1	0	0	0	0	0	0	0	0	0	0	0	0	0	0	0	0	0
0	46.24.191.91	176	1	10/5/2022 11:26:35	R_1LFonut8amDp9Gc	38.9627	-5.8617	28	2	5	1	5		5	3		No lo sé	1	4			0	1	1	0	1	0	1	0	0	0	1	0	0	0	0	0	0	0	0	0	0	0	0	0	0	0	0	0
0	47.62.136.112	625	1	9/30/2022 18:58:11	R_2awkHUJx1kv1aG5	37.3831	-5.9707	30	2	6	1	1		4	3		Filomena	2		4		1	1	0	0	0	1	1	1	1	0	1	0	0	0	0	0	0	0	0	0	0	0	0	0	0	0	0	0
0	176.10.72.192	304	1	10/3/2022 11:35:37	R_2SCFDPijU4R3h4u	38.8785	-6.9827	42	2	3	1	5		4	1						1	0	1	1	0	0	0	1	0	0	0	0	0	0	0	0	0	0	0	0	0	0	0	0	0	0	0	0	0
0	92.176.47.187	121	1	10/9/2022 4:48:02	R_2Y66qiAyCIyZIAI	38.919	-6.3419	40	2	4	1	2		2	3		No se	1	1			0	0	1	1	0	0	0	0	0	0	0	0	1	0	0	0	0	0	0	0	0	0	0	0	0	0	0	0
0	84.78.23.249	169	1	10/10/2022 5:42:46	R_31aUBHvb8xNtORq	40.4163	-3.6934	27	2	5	2			5	1						3	0	0	1	0	0	0	1	0	0	0	0	0	0	0	0	0	0	0	0	0	0	0	0	0	0	0	0	0
0	94.73.59.137	364	1	10/6/2022 4:17:16	R_33dwq2eK0Bo73ie	40.4163	-3.6934	57	2	3	1	2		4	3		Zoe		1			0	1	1	0	0	0	1	0	0	0	0	0	0	0	0	0	0	0	0	0	0	0	0	0	0	0	0	0
0	84.78.246.235	203	1	10/7/2022 16:43:24	R_3iKVU4xOqr8jUwI	40.4163	-3.6934	37	2	5	1	5		5	1						1	0	1	0	0	0	0	1	1	0	0	1	0	0	0	0	0	0	0	0	0	0	0	0	0	0	0	0	0
0	46.222.98.105	176	1	10/4/2022 15:24:47	R_3PpeR9IzPU3qEbZ	40.4163	-3.6934	55	2	4	2			4	1						1	0	1	0	0	0	0	1	0	0	0	0	0	0	0	0	0	0	0	0	0	0	0	0	0	0	0	0	0
0	95.16.126.169	259	1	10/1/2022 3:38:05	R_9LfH6Vcma75yo5b	38.919	-6.3419	42	2	6	1	5		5	2	Zoe						0	1	1	0	1	0	1	0	0	0	0	0	0	0	0	0	0	0	0	0	0	0	0	0	0	0	0	0
0	45.67.185.60	493	1	9/30/2022 9:48:37	R_pKSmffgsMhzDIch	38.4458	-6.3806	44	2	5	1	5		5	1						1	0	0	0	0	0	1	1	1	0	0	0	0	0	0	0	0	0	0	0	0	0	0	0	0	0	0	0	0
0	79.116.131.199	344	1	10/2/2022 10:04:49	R_094TWvMijDUsjId	40.4163	-3.6934	46	2	4	1	5		4	1						1	0	1	0	0	1	0	1	0	0	0	0	0	0	0	0	0	0	0	0	0	0	0	0	0	0	0	0	0
0	79.116.110.97	205	1	10/2/2022 7:45:54	R_1gqNVlaQtfXCCso	40.4163	-3.6934	26	2	3	1	5		5	3		No lo recuerdo	1	1			0	1	0	0	0	0	1	0	0	0	0	0	0	0	0	0	0	0	0	0	0	0	0	0	0	0	0	0
0	80.224.125.186	233	1	9/30/2022 10:18:00	R_1mlO0OKqpthK0ZF	38.8785	-6.9827	55	2	4	1	5		6	1						2	0	1	1	1	0	0	1	0	1	0	0	0	0	0	0	0	0	0	0	0	0	0	0	0	0	0	0	0
0	90.77.0.171	330	1	9/30/2022 9:27:53	R_1pLOf3buvhr9Aa2	38.9627	-5.8617	27	2	5	1	5		5	1						1	0	1	1	0	0	0	1	1	0	0	1	0	0	0	0	0	0	0	0	0	0	0	0	0	0	0	0	0
0	81.43.6.213	289	1	9/28/2022 9:11:37	R_26mdN0rk3ceskvt	39.4776	-6.3798	44	2	5	1	4	Naranja	6	1						1	0	1	1	0	0	0	1	0	0	0	1	0	0	0	0	0	0	0	0	0	0	0	0	0	0	0	0	0
0	5.225.192.149	185	1	9/28/2022 9:04:00	R_2uyVg5YrdiYPtju	36.7162	-4.4161	42	2	6	1	1		5	1						1	0	1	1	0	0	0	0	0	0	0	0	1	0	0	0	0	0	0	0	0	0	0	0	0	0	0	0	0
0	195.57.29.203	317	1	10/10/2022 0:27:02	R_33kECHescsbfaTL	38.9627	-5.8617	42	2	11	1	5		5	1						1	0	1	0	0	0	0	1	0	0	0	0	0	0	0	0	0	0	0	0	0	0	0	0	0	0	0	0	0
0	176.10.78.70	509	1	9/30/2022 12:32:24	R_agipgYOE4jXMDtf	38.8785	-6.9827	39	2	6	1	5		3	5		No me acuerdo	1	1			0	1	1	0	0	1	1	1	1	1	1	0	0	0	0	0	0	0	0	0	0	0	0	0	0	0	0	0
0	31.4.211.60	278	1	10/7/2022 0:18:05	R_enzLzt2FcCghNap	41.6547	-4.7344	31	2	4	1	5		4	3		Filomena	1	1			0	1	0	0	0	0	1	1	0	0	0	0	0	0	0	0	0	0	0	0	0	0	0	0	0	0	0	0
0	92.186.124.93	426	1	10/7/2022 6:02:24	R_1jcGis9IYYxCKXw	38.6842	-6.4145	35	2	3	2			5	1						1	0	0	1	0	0	0	1	0	0	0	1	0	0	0	0	0	0	0	0	0	0	0	0	0	0	0	0	0
0	80.224.137.175	272	1	9/28/2022 10:44:01	R_29m1CY2C866SNkL	38.8785	-6.9827	59	2	16	1	5		5	1						1	0	1	0	0	0	0	1	0	0	0	0	0	0	0	0	0	0	0	0	0	0	0	0	0	0	0	0	0
0	178.139.224.175	162	1	9/30/2022 6:05:42	R_2ci1zKwvvdEcjm9	40.4172	-3.684	37	2	5	1	4	Rojo, amarillo	6	1						2	0	1	1	0	0	0	1	1	1	0	1	0	0	0	0	0	0	0	0	0	0	0	0	0	0	0	0	0
0	87.217.4.90	386	1	9/30/2022 13:04:01	R_1OiqR5umZ8iwcld	40.2148	-6.836	41	3	4	1	5		5	2	No recuerdo		1	2			0	1	0	0	0	0	1	0	0	0	0	0	0	0	0	0	0	0	0	0	0	0	0	0	0	0	0	0
0	84.78.246.62	487	1	10/3/2022 6:59:59	R_24O82Rah0Dc6ByT	40.412	-3.6871	41	3	4	1	2		5	2	Ali		1	3			0	0	0	1	0	0	1	0	0	0	0	0	0	0	0	0	0	0	0	0	0	0	0	0	0	0	0	0
0	46.222.82.83	562	1	10/7/2022 3:36:21	R_3PBGz6dXA7S2stI	40.4163	-3.6934	34	3	5	1	5		5	4		No recuerdo	1	1			0	0	0	0	0	0	1	0	1	0	0	0	0	0	0	0	0	0	0	0	0	0	0	0	0	0	0	0
0	90.166.192.200	200	1	10/8/2022 0:02:03	R_RfAZIS3WX1AarDj	40.4163	-3.6934	28	3	5	1	4	Alerta amarilla, naranja...	5	1						4	0	1	0	0	0	0	0	0	0	0	1	1	0	0	0	0	0	0	0	0	0	0	0	0	0	0	0	0
0	193.152.47.11	287	1	10/1/2022 5:09:58	R_1mI8ueV101P3Kyu	40.4172	-3.684	32	3	3	2			5	1						2	1	0	1	0	0	0	1	0	0	1	0	0	0	0	0	0	0	0	0	0	0	0	0	0	0	0	0	0
0	31.4.149.19	668	1	10/7/2022 15:00:48	R_2tA54CfesxVuOA6	40.4172	-3.684	62	3	3	1	1		2	5		No lo se	2		1		0	1	1	0	0	0	1	0	0	0	1	0	0	0	0	0	0	0	0	0	0	0	0	0	0	0	0	0
0	79.146.15.124	328	1	10/2/2022 12:37:09	R_Y3tSqGwB6gqt3UJ	39.4776	-6.3798	61	3	5	2			5	1						3	0	1	0	0	0	0	1	0	0	0	0	0	0	0	0	0	0	0	0	0	0	0	0	0	0	0	0	0
0	185.140.217.248	223	1	9/30/2022 5:43:28	R_ZDBg5duYxSJS5Et	39.1791	-6.0425	65	3	4	2			4	2	Caliente		2		3		0	0	0	0	0	0	0	0	0	0	0	1	0	0	0	0	0	0	0	0	0	0	0	0	0	0	0	0
0	194.32.112.185	396	1	10/10/2022 7:40:25	R_129itpuYBUuFqP9	40.4172	-3.684	41	3	6	1	1		5	1						1	0	1	1	0	0	0	1	1	0	0	1	0	0	0	0	0	0	0	0	0	0	0	0	0	0	0	0	0
0	79.116.106.31	201	1	10/7/2022 14:59:02	R_1j9401SvlnMkkFc	40.4163	-3.6934	32	3	2	2			3	1						1	0	1	0	0	0	0	1	0	0	0	1	0	0	0	0	0	0	0	0	0	0	0	0	0	0	0	0	0
0	79.116.105.230	173	1	9/30/2022 10:23:05	R_1kUK3VB0Sa9fHrB	40.4163	-3.6934	35	3	6	1	5		3	1						3	0	0	1	0	0	0	1	0	0	0	1	0	0	0	0	0	0	0	0	0	0	0	0	0	0	0	0	0
0	94.73.58.131	102	1	10/5/2022 17:36:42	R_3fAD02IbTN72gC9	40.4163	-3.6934	41	3	3	1	2		3	1						2	0	0	0	1	0	0	0	0	0	0	0	0	1	0	0	0	0	0	0	0	0	0	0	0	0	0	0	0
0	37.10.206.16	1206	1	10/3/2022 0:30:24	R_3GpL0YYfGAyPvVn	36.7261	-4.426	37	3	4	1	5		3	1						1	0	1	0	0	0	0	1	0	0	0	0	0	0	0	0	0	0	0	0	0	0	0	0	0	0	0	0	0
0	79.146.4.150	239	1	10/7/2022 2:47:26	R_RyHOrgfvo1HUDeN	39.4776	-6.3798	37	3	5	1	5		5	1						1	0	1	1	1	0	0	1	0	0	1	1	0	0	0	0	0	0	0	0	0	0	0	0	0	0	0	0	0
0	83.36.171.59	333	1	10/7/2022 2:22:25	R_UWIUpno0hnz7W9j	39.3858	-6.0472	31	3	4	1	5		5	1						1	0	1	1	1	0	1	1	1	1	0	0	0	0	0	0	0	0	0	0	0	0	0	0	0	0	0	0	0
0	207.66.1.44	244	1	9/30/2022 2:26:59	R_1jlCqNrSvSEtBA9	39.8885	-5.5465	40	3	3	2			5	3		Filomena	1	1			0	1	1	0	0	1	1	1	0	0	1	0	0	0	0	0	0	0	0	0	0	0	0	0	0	0	0	0
0	79.116.65.237	368	1	9/30/2022 10:00:07	R_1oA6nhbSNBNSSub	40.4163	-3.6934	52	3	6	1	5		5	1						1	0	1	1	0	0	0	1	1	0	0	0	0	0	0	0	0	0	0	0	0	0	0	0	0	0	0	0	0
0	46.222.216.49	199	1	9/29/2022 13:58:17	R_1Qgzxa18uhY7NnP	40.4172	-3.684	32	3	6	1	1		4	3		Marina	1	2			0	0	0	0	0	0	0	0	0	0	0	1	0	0	0	0	0	0	0	0	0	0	0	0	0	0	0	0
0	77.228.238.251	677	1	10/2/2022 17:32:06	R_1romdq3zRZb8EDp	37.3727	-6.0673	32	3	6	1	1		5	4		No lo recuerdo	2		1		0	0	0	0	0	0	1	0	1	0	0	0	0	0	0	0	0	0	0	0	0	0	0	0	0	0	0	0
0	83.38.135.68	643	1	9/30/2022 3:28:32	R_25WUFCG365y1lEe	39.8829	-5.6792	39	3	3	1	1		5	1						3	0	1	0	1	1	0	1	1	0	0	0	0	0	0	0	0	0	0	0	0	0	0	0	0	0	0	0	0
0	188.65.89.189	328	1	10/6/2022 4:53:41	R_29v8DG6tBslHRDJ	40.4172	-3.684	63	3	5	1	2		2	1						4	0	0	0	0	0	0	0	1	0	1	0	0	1	0	0	0	0	0	0	0	0	0	0	0	0	0	0	0
0	90.166.192.97	327	1	10/1/2022 11:45:05	R_2EuR6HqqNOU1Rqz	40.4163	-3.6934	45	3	3	1	5		3	1						1	0	0	0	0	0	0	0	1	1	0	0	1	0	0	0	0	0	0	0	0	0	0	0	0	0	0	0	0
0	87.219.238.95	553	1	10/6/2022 23:33:03	R_2OToBpSU1iJQek0	40.0337	-6.0859	29	3	5	2			5	4		No se	2		2		0	1	0	0	0	0	1	0	0	0	1	0	0	0	0	0	0	0	0	0	0	0	0	0	0	0	0	0
0	77.231.237.190	221	1	10/5/2022 15:48:01	R_2ziKNgQ0eaW4WFd	37.3831	-5.9707	29	3	4	1	2		6	2	No se		1	1			0	0	0	0	0	0	1	0	0	0	0	0	0	0	0	0	0	0	0	0	0	0	0	0	0	0	0	0
0	5.40.138.203	219	1	10/5/2022 14:27:17	R_3mmXW7VfNXEMWbk	40.0485	-5.7736	32	3	4	2			5	1						4	0	1	0	0	0	0	1	0	0	1	0	0	0	0	0	0	0	0	0	0	0	0	0	0	0	0	0	0
0	88.0.225.148	242	1	10/2/2022 8:36:29	R_3n7XlRAq7sT5WAM	40.0337	-6.0859	44	3	5	1	2		4	4		No recuerdo	2		1		0	1	0	0	0	0	1	1	0	0	0	0	0	0	0	0	0	0	0	0	0	0	0	0	0	0	0	0
0	31.221.184.127	134	1	9/30/2022 17:03:21	R_3PYrJASNXBgRdHl	41.3949	2.1756	35	3	6	1	1		5	4		Zoe		1			0	1	0	0	0	0	1	0	0	0	1	0	0	0	0	0	0	0	0	0	0	0	0	0	0	0	0	0
0	87.221.176.35	284	1	10/2/2022 6:38:55	R_3qOkGOOvTZklO1a	39.4776	-6.3798	33	3	4	1	5		5	2	no recuerdo		1	4			0	1	1	0	0	0	1	0	1	0	0	0	0	0	0	0	0	0	0	0	0	0	0	0	0	0	0	0
0	188.78.248.21	333	1	9/30/2022 0:26:39	R_3snz9PAB9IHjaxZ	39.381	-5.3854	66	3	4	1	1		5	1						1	0	0	1	0	0	0	1	0	0	1	1	0	0	0	0	0	0	0	0	0	0	0	0	0	0	0	0	0
0	88.29.166.79	203	1	10/8/2022 10:03:24	R_Dr5ANcy5VwsWToB	36.7261	-4.426	40	3	4	1	2		5	5		El hombro de	2		1		0	0	1	0	0	0	1	1	1	0	1	0	0	0	0	0	0	0	0	0	0	0	0	0	0	0	0	0
0	47.63.255.190	233	1	10/1/2022 0:58:33	R_UJAJt9kmyP03qcF	37.3831	-5.9707	45	3	16	2			5	1						1	0	1	1	0	0	0	1	0	0	0	1	0	0	0	0	0	0	0	0	0	0	0	0	0	0	0	0	0
0	81.43.29.139	243	1	10/9/2022 23:46:27	R_yUgNZAPjgC0PkJz	39.9886	-6.5468	35	3	4	1	5		5	2	mariana		1	3			0	1	0	0	0	0	1	0	0	0	1	0	0	0	0	0	0	0	0	0	0	0	0	0	0	0	0	0
0	31.221.147.207	368	1	10/9/2022 1:40:36	R_1F9Utv9qlBcCJzj	40.4172	-3.684	27	3	4	1	5		5	1						2	0	1	1	0	0	0	1	1	0	0	1	0	0	0	0	0	0	0	0	0	0	0	0	0	0	0	0	0
0	194.220.224.184	110	1	10/2/2022 15:55:55	R_3oEZ3iY65WJ7qed	37.3831	-5.9707	28	3	3	1	1		5	1						1	0	0	1	0	0	0	0	1	0	0	0	1	0	0	0	0	0	0	0	0	0	0	0	0	0	0	0	0
0	46.222.37.227	199	1	9/30/2022 11:48:19	R_3PmBz9AsGkllyRx	40.4172	-3.684	41	3	5	1	3		4	3		Sofia	1	4			0	0	0	0	0	0	0	0	0	0	0	1	0	0	0	0	0	0	0	0	0	0	0	0	0	0	0	0
0	79.116.132.53	4910	1	10/4/2022 11:11:12	R_55SVMhFEO1RQ4ql	40.4163	-3.6934	38	3	3	2			3	2	no me acuerdo		1	1			0	1	0	0	0	0	1	1	0	0	1	0	0	0	0	0	0	0	0	0	0	0	0	0	0	0	0	0
0	81.43.0.173	491	1	10/1/2022 0:46:17	R_a4qJKHJe39ZHMf7	39.4776	-6.3798	36	3	4	2			5	3		No me acuerdo	1	1			0	1	0	0	0	0	1	0	0	0	0	0	0	0	0	0	0	0	0	0	0	0	0	0	0	0	0	0
0	85.48.189.195	171	1	10/1/2022 17:56:47	R_UEG8O5VIEaQ4YUx	40.412	-3.6871	29	3	5	1	3		5	3		No recuerdo	1	1			0	0	1	0	0	1	1	1	0	1	1	0	0	0	0	0	0	0	0	0	0	0	0	0	0	0	0	0
0	85.52.243.117	649	1	9/28/2022 10:20:35	R_2tFQv3uFlIqXNdR	40.4163	-3.6934	39	3	3	2			4	2	Filomena del verano		1	1			1	1	0	0	0	0	1	0	0	0	0	0	0	0	0	0	0	0	0	0	0	0	0	0	0	0	0	0
0	79.146.21.133	287	1	10/2/2022 4:04:50	R_2WBXrKLVfrzb6DT	39.4776	-6.3798	27	3	6	2			4	1						1	0	1	1	0	0	0	1	0	0	0	0	0	0	0	0	0	0	0	0	0	0	0	0	0	0	0	0	0
0	90.167.7.93	262	1	9/30/2022 9:26:54	R_sGdwio84WztJx1T	40.4163	-3.6934	29	3	5	1	1		4	2	No se		2		1		0	1	0	0	0	0	0	0	0	0	1	1	0	0	0	0	0	0	0	0	0	0	0	0	0	0	0	0
0	185.251.93.143	202	1	10/10/2022 6:01:37	R_1cZD1O3s5XptMZg	39.3785	-6.2542	32	3	11	1	1		5	3		No lo recuerdo	1	1			0	1	1	0	0	0	1	0	0	0	0	0	0	0	0	0	0	0	0	0	0	0	0	0	0	0	0	0
0	46.37.82.151	374	1	10/1/2022 11:52:44	R_1oC1RtJY4vgVYt2	36.7162	-4.4161	40	3	6	1	5		6	3		Aires africa	2		1		0	0	0	0	0	0	1	1	0	0	0	0	0	0	0	0	0	0	0	0	0	0	0	0	0	0	0	0
0	81.43.25.63	208	1	9/30/2022 9:34:05	R_1OZGiLqnFWjkNeN	39.4776	-6.3798	32	3	5	1	1		5	1						2	0	1	0	1	1	0	0	0	0	1	0	1	0	0	0	0	0	0	0	0	0	0	0	0	0	0	0	0
0	188.85.82.53	254	1	10/5/2022 12:38:14	R_2rA6Stgr1S514pA	37.3831	-5.9707	41	3	2	1	2		5	2	No se		1	1			0	0	1	0	0	0	1	0	0	0	1	0	0	0	0	0	0	0	0	0	0	0	0	0	0	0	0	0
0	95.121.130.232	940	1	10/7/2022 2:47:11	R_2uZLCjH48S1OLGs	39.9795	-6.2676	74	3	8	1	1		5	1						2	0	1	0	0	0	0	1	0	0	0	1	0	0	0	0	0	0	0	0	0	0	0	0	0	0	0	0	0
0	77.231.240.192	194	1	9/28/2022 9:02:15	R_2xY5KgchqtWcqzg	37.3831	-5.9707	39	3	6	1	1		4	1						2	0	0	0	0	0	0	1	0	0	0	0	0	0	0	0	0	0	0	0	0	0	0	0	0	0	0	0	0
0	81.9.192.177	348	1	10/7/2022 16:20:31	R_2zi5h3rUVTchvF4	40.4163	-3.6934	48	3	16	1	3		5	5		No revise	1	1			0	1	1	0	0	1	1	1	1	1	0	0	0	0	0	0	0	0	0	0	0	0	0	0	0	0	0	0
0	77.227.250.146	208	1	10/2/2022 3:56:34	R_22metbBoha8tkRu	37.3831	-5.9707	29	3	3	1	3		5	5		Zoe		3			0	1	1	0	0	0	1	0	0	0	0	0	0	0	0	0	0	0	0	0	0	0	0	0	0	0	0	0
0	139.47.77.26	190	1	10/5/2022 4:11:50	R_237TS8ZjarErQMA	40.4163	-3.6934	72	3	3	1	5		4	1						1	0	1	0	0	0	0	1	0	0	0	0	0	0	0	0	0	0	0	0	0	0	0	0	0	0	0	0	0
0	188.85.11.221	348	1	9/30/2022 22:08:58	R_2qCRgTE8wO4FEv2	38.8785	-6.9827	65	3	5	2			5	4		No lo recuerdo	2		1		0	0	1	0	0	0	1	1	0	0	0	0	0	0	0	0	0	0	0	0	0	0	0	0	0	0	0	0
0	139.47.73.111	196	1	9/28/2022 10:36:38	R_2rMmcqulXb4FGQE	40.4163	-3.6934	72	3	3	2			4	1						1	0	1	0	0	0	0	1	0	0	1	1	0	0	0	0	0	0	0	0	0	0	0	0	0	0	0	0	0
0	81.43.23.155	199	1	9/28/2022 9:01:36	R_2UVZsZG6toY8dtc	39.4776	-6.3798	35	3	4	1	5		5	1						1	0	1	1	0	0	0	1	1	0	0	1	0	0	0	0	0	0	0	0	0	0	0	0	0	0	0	0	0
0	207.66.5.63	178	1	9/30/2022 15:24:18	R_2XnPR43GzyFT05J	39.9886	-6.5468	38	3	9	1	2		6	5		Ágata	1	2			0	0	0	1	0	0	0	0	1	0	0	1	0	0	0	0	0	0	0	0	0	0	0	0	0	0	0	0
0	95.63.52.147	365	1	9/30/2022 19:04:57	R_3nHOMhMTmvWDMv2	37.3831	-5.9707	42	3	6	1	5		6	1						1	0	1	1	0	0	0	1	0	0	0	0	0	0	0	0	0	0	0	0	0	0	0	0	0	0	0	0	0
0	79.146.4.56	183	1	9/30/2022 14:17:56	R_7U3n2dVqkBTCGGd	39.4776	-6.3798	31	3	5	1	4	Colores	5	1						1	0	0	0	0	0	0	1	0	0	0	0	0	0	0	0	0	0	0	0	0	0	0	0	0	0	0	0	0
0	185.246.199.195	231	1	9/29/2022 14:53:22	R_AjTw73POnAZ8oq5	39.4579	-5.882	43	3	4	1	1		5	1						1	0	1	0	0	0	0	1	0	0	0	1	0	0	0	0	0	0	0	0	0	0	0	0	0	0	0	0	0
0	46.222.101.246	607	1	9/30/2022 14:27:40	R_b4nxW4keTXYsI2l	40.412	-3.6871	25	3	4	2			5	3		Zoe		1			0	1	0	0	1	0	1	0	0	0	0	0	0	0	0	0	0	0	0	0	0	0	0	0	0	0	0	0
0	90.94.239.108	155	1	10/1/2022 5:37:32	R_bINxdrPCHtyIZDX	43.2839	-1.9439	31	3	10	1	5		5	3		Elia	2		1		0	1	1	0	0	0	1	0	0	0	1	0	0	0	0	0	0	0	0	0	0	0	0	0	0	0	0	0
0	31.4.148.138	217	1	10/5/2022 8:42:14	R_DGBdIdwkdJxlb1f	40.4172	-3.684	40	3	4	1	5		5	1						1	0	1	1	0	0	0	1	0	0	0	0	0	0	0	0	0	0	0	0	0	0	0	0	0	0	0	0	0
0	85.52.243.79	348	1	10/10/2022 10:58:22	R_UFw6JVdyBn1QTsd	40.1207	-3.8407	35	3	7	1	5		5	5		No lose	2		1		0	1	1	0	0	0	1	0	0	0	0	0	0	0	0	0	0	0	0	0	0	0	0	0	0	0	0	0
0	87.222.88.77	306	1	10/9/2022 15:27:46	R_VXuM2O7R0AUjhOV	39.4776	-6.3798	36	3	5	1	5		5	4		Daniel	1	1			0	0	1	0	0	0	1	0	0	0	1	0	0	0	0	0	0	0	0	0	0	0	0	0	0	0	0	0
0	81.43.5.123	140	1	10/2/2022 7:09:31	R_XvnfHJTBM7IbahP	39.4776	-6.3798	30	3	9	1	1		5	2	No recuerdo		1	4			0	1	0	0	0	0	1	0	0	0	0	0	0	0	0	0	0	0	0	0	0	0	0	0	0	0	0	0
0	85.48.56.199	260	1	10/2/2022 1:35:48	R_12nDbFZ9lXAupgP	40.4163	-3.6934	47	3	9	1	2		6	1						2	0	0	0	0	0	0	1	0	0	0	0	0	0	0	0	0	0	0	0	0	0	0	0	0	0	0	0	0
0	81.43.215.120	250	1	10/7/2022 15:06:04	R_1dADk6SWndjC8Tx	39.4776	-6.3798	40	3	5	1	5		5	3		No recuerdo	2		1		0	1	1	0	0	0	1	1	0	1	1	0	0	0	0	0	0	0	0	0	0	0	0	0	0	0	0	0
0	81.42.251.93	295	1	9/30/2022 10:55:43	R_1Dua2XbPsysNRfE	41.387	2.1701	44	3	4	1	4	Amarillo, naranja y rojo	5	1						1	0	1	1	0	0	0	1	0	0	0	0	0	0	0	0	0	0	0	0	0	0	0	0	0	0	0	0	0
0	79.146.4.32	278	1	9/28/2022 9:15:54	R_2UW2QPJCT9tIEdv	39.4776	-6.3798	40	3	4	1	4	Aleta roja	5	1						2	0	1	0	0	0	0	1	0	0	0	0	0	0	0	0	0	0	0	0	0	0	0	0	0	0	0	0	0
0	46.222.198.199	309	1	10/3/2022 14:53:23	R_2V3ARHWVyB9D04A	39.468	-0.3621	33	3	3	1	5		5	1						1	0	1	0	0	0	0	1	1	0	0	0	0	0	0	0	0	0	0	0	0	0	0	0	0	0	0	0	0
0	94.73.58.141	292	1	9/30/2022 5:53:31	R_2vlcp8IvafqH2GE	40.4163	-3.6934	45	3	5	1	4	Por colores	6	5		Aviso rojo	2		1		0	1	1	1	0	0	1	0	1	0	1	0	0	0	0	0	0	0	0	0	0	0	0	0	0	0	0	0
0	31.221.134.98	256	1	9/30/2022 10:21:16	R_2z7lOYFGNjef9kB	40.4172	-3.684	37	3	11	1	1		6	1						4	0	1	0	0	0	1	1	1	0	0	0	0	0	0	0	0	0	0	0	0	0	0	0	0	0	0	0	0
0	188.86.201.200	1004	1	10/1/2022 13:42:30	R_3JxvQFBRjIXF62g	37.4037	-6.0306	46	3	5	1	4	Naranja	5	1						1	1	1	0	0	0	0	1	0	0	1	1	0	0	0	0	0	0	0	0	0	0	0	0	0	0	0	0	0
0	46.222.154.131	271	1	10/7/2022 0:33:54	R_3kA0pYCTlzLlOBb	40.4172	-3.684	38	3	6	2			6	1						3	0	1	1	0	0	0	1	0	0	0	1	0	0	0	0	0	0	0	0	0	0	0	0	0	0	0	0	0
0	79.116.135.160	498	1	9/30/2022 16:05:46	R_3khLSGRpew5rVfg	40.4163	-3.6934	28	3	3	1	1		5	4		No recuerdo el nombre de ellas	1	1			0	1	0	0	0	0	1	0	0	0	0	0	0	0	0	0	0	0	0	0	0	0	0	0	0	0	0	0
0	45.131.53.45	588	1	10/9/2022 10:09:50	R_3qdMusY0uDBQ1Iq	39.4776	-6.3798	32	3	3	1	3		5	3		daniel	1	3			1	1	0	0	0	0	0	1	0	0	0	1	0	0	0	0	0	0	0	0	0	0	0	0	0	0	0	0
0	80.29.224.6	541	1	10/4/2022 14:02:01	R_DeDXMpuGeGUB6bD	40.4163	-3.6934	65	3	4	1	1		5	4		No recuerdo	1	4			0	0	1	0	0	0	1	0	0	0	1	0	0	0	0	0	0	0	0	0	0	0	0	0	0	0	0	0
0	94.73.58.117	327	1	9/29/2022 13:35:09	R_WlcJIo8ojCdHorv	40.4163	-3.6934	38	3	11	1	1		6	1						3	0	1	1	0	0	0	1	1	0	0	1	0	0	0	0	0	0	0	0	0	0	0	0	0	0	0	0	0
0	90.167.7.84	180	1	9/30/2022 13:03:26	R_ZsBtP5Q7FVMK8WB	40.4163	-3.6934	35	3	9	1	5		3	1						2	0	0	1	0	0	0	1	0	0	0	0	0	0	0	0	0	0	0	0	0	0	0	0	0	0	0	0	0
0	139.47.88.120	211	1	10/1/2022 1:30:06	R_27UnZiSALUIGF9s	40.4163	-3.6934	26	3	4	1	5		4	4		No recuerdo	1	1			0	1	0	0	0	0	1	0	0	0	0	0	0	0	0	0	0	0	0	0	0	0	0	0	0	0	0	0
0	90.167.7.89	194	1	10/1/2022 10:24:05	R_2eUp0Yv4A0NyDLF	40.4163	-3.6934	45	3	4	1	5		5	1						1	0	1	0	0	0	0	1	1	0	1	1	0	0	0	0	0	0	0	0	0	0	0	0	0	0	0	0	0
0	90.166.192.120	145	1	10/7/2022 15:47:32	R_2q7WCj3ObMzqRfS	40.4163	-3.6934	35	3	7	1	3		4	1						3	0	0	1	0	0	0	1	1	0	0	0	0	0	0	0	0	0	0	0	0	0	0	0	0	0	0	0	0
0	79.146.13.223	229	1	10/2/2022 4:30:07	R_3J8Wo0E2k3MmPId	39.4776	-6.3798	41	3	4	1	5		5	1						1	0	1	1	0	0	0	0	0	0	0	1	0	1	0	0	0	0	0	0	0	0	0	0	0	0	0	0	0
0	90.167.6.169	187	1	9/29/2022 14:11:59	R_Q534uzZSoZYDjyh	40.4163	-3.6934	45	3	4	1	5		5	1						1	0	0	1	0	0	0	0	0	0	1	1	0	1	0	0	0	0	0	0	0	0	0	0	0	0	0	0	0
0	188.26.212.118	136	1	10/8/2022 10:53:28	R_1Dpu2aUlsfmhqDM	40.4163	-3.6934	40	9	4	1	2		4	3		Calorin caloron	1	2			0	0	1	1	0	0	1	0	0	1	0	0	0	0	0	0	0	0	0	0	0	0	0	0	0	0	0	0
0	88.28.12.192	316	1	10/8/2022 10:59:04	R_1P7OJSAsJlz0tQp	40.4163	-3.6934	60	9	3	1	5		4	2	Zoe						0	1	1	1	1	0	1	0	0	0	0	0	0	0	0	0	0	0	0	0	0	0	0	0	0	0	0	0
0	46.222.63.102	3233	1	10/9/2022 3:31:43	R_1rIBAvVpRJP3dhN	40.4163	-3.6934	73	9	11	1	5		5	1						1	0	1	0	0	0	0	1	1	0	0	0	0	0	0	0	0	0	0	0	0	0	0	0	0	0	0	0	0
0	83.32.35.163	555	1	10/8/2022 10:09:05	R_2s6CQR42PuPWdvp	40.4163	-3.6934	53	9	3	1	5		2	4		No recuerdo	1	1			0	1	1	0	0	0	1	0	0	0	1	0	0	0	0	0	0	0	0	0	0	0	0	0	0	0	0	0
0	83.38.48.186	278	1	10/9/2022 1:59:20	R_2Y2GQgOdtfGL69Y	40.4163	-3.6934	69	9	4	2			3	1						1	0	1	0	0	0	0	1	0	0	0	0	0	0	0	0	0	0	0	0	0	0	0	0	0	0	0	0	0
0	85.251.153.43	205	1	10/2/2022 9:55:45	R_3pmwjdEFEsUOnXl	40.3192	-3.8661	26	9	4	2			5	2	Nose		1	4			0	0	0	0	0	0	1	0	0	1	0	0	0	0	0	0	0	0	0	0	0	0	0	0	0	0	0	0
0	95.127.22.58	246	1	10/8/2022 10:23:26	R_cAZL32WVzVyZIit	40.4163	-3.6934	58	9	4	1	5		2	4		Dalia	2		1		0	1	0	0	0	0	1	1	0	0	1	0	0	0	0	0	0	0	0	0	0	0	0	0	0	0	0	0
0	79.149.54.38	427	1	10/8/2022 13:02:58	R_29V1VZSYaOwXBzb	42.9933	-3.2466	64	9	5	1	4	alertas naranja	3	1						2	0	1	1	0	0	0	0	0	0	0	0	1	0	0	0	0	0	0	0	0	0	0	0	0	0	0	0	0
0	139.47.75.129	268	1	10/8/2022 11:09:04	R_2qjBP35dXETEFSf	40.4163	-3.6934	60	9	5	2			5	1						2	0	1	0	0	0	0	1	0	0	0	0	0	0	0	0	0	0	0	0	0	0	0	0	0	0	0	0	0
0	176.80.233.254	318	1	9/30/2022 9:27:21	R_3KHfAVT0ZNrOLDj	36.7261	-4.426	35	9	4	1	2		2	2	Ola sahariana		1	1			0	1	1	0	0	0	0	0	0	0	0	1	0	0	0	0	0	0	0	0	0	0	0	0	0	0	0	0
0	82.159.116.44	238	1	10/4/2022 15:53:53	R_1ITp7qZEmognGFY	40.4163	-3.6934	28	9	5	1	1		5	3		No lo se	1	1			0	1	0	0	0	0	1	0	0	0	0	0	0	0	0	0	0	0	0	0	0	0	0	0	0	0	0	0
0	146.158.132.83	4869	1	10/8/2022 11:36:04	R_1rky2k75EjUDwgB	40.4163	-3.6934	58	9	5	1	1		5	1						1	0	1	1	0	0	0	1	1	1	0	1	0	0	0	0	0	0	0	0	0	0	0	0	0	0	0	0	0
0	81.43.174.17	300	1	10/9/2022 1:29:52	R_28OgCp12xaCKdSo	40.2785	-3.7865	60	9	5	1	5		2	1						1	0	1	1	0	0	0	1	0	0	0	0	0	0	0	0	0	0	0	0	0	0	0	0	0	0	0	0	0
0	92.187.31.240	359	1	10/8/2022 10:15:26	R_2Et5IJq7piDDgDE	40.4163	-3.6934	44	9	4	2			3	2	Alex		1	4			0	1	0	0	0	0	0	1	0	0	1	1	0	0	0	0	0	0	0	0	0	0	0	0	0	0	0	0
0	95.127.9.43	679	1	10/8/2022 12:40:06	R_3lEsqdwjxsrsz5z	40.4163	-3.6934	69	9	5	2			5	1						1	0	1	0	0	0	0	1	1	0	0	1	0	0	0	0	0	0	0	0	0	0	0	0	0	0	0	0	0
0	188.26.212.29	466	1	10/8/2022 10:12:13	R_3Ny0OVprK2WxkUV	40.4163	-3.6934	33	9	5	2			4	3		Ana	2		3		0	0	0	0	0	0	1	0	1	0	1	0	0	0	0	0	0	0	0	0	0	0	0	0	0	0	0	0
0	84.78.215.61	184	1	10/8/2022 10:06:58	R_p4PA1zWjlQHCFcR	40.3048	-3.7407	34	9	4	1	5		5	2	No recuerdo		2		1		0	1	1	0	0	0	1	0	1	1	0	0	0	0	0	0	0	0	0	0	0	0	0	0	0	0	0	0
0	90.167.219.193	366	1	10/8/2022 17:32:13	R_T0CysuxzlZ0zFZf	40.4163	-3.6934	57	9	6	1	5		4	1						1	0	1	0	0	0	0	1	0	0	0	1	0	0	0	0	0	0	0	0	0	0	0	0	0	0	0	0	0
0	79.148.87.129	452	1	10/8/2022 10:15:51	R_USY6GBtMPlm8ckV	40.4163	-3.6934	58	9	1				4	1						1	0	1	0	0	0	0	1	0	0	0	1	0	0	0	0	0	0	0	0	0	0	0	0	0	0	0	0	0
0	82.158.159.30	364	1	10/8/2022 10:21:09	R_1DOOxAE43rtonNO	40.4163	-3.6934	58	9	2	2			3	1						4	0	1	0	0	0	0	0	0	0	0	0	0	1	0	0	0	0	0	0	0	0	0	0	0	0	0	0	0
0	87.222.204.118	382	1	10/8/2022 11:08:14	R_1IcobY5vNRIsJZN	40.4163	-3.6934	59	9	3	1	5		4	3		no recuerdo	2		2		0	1	0	0	0	0	0	1	1	0	0	1	0	0	0	0	0	0	0	0	0	0	0	0	0	0	0	0
0	81.9.193.205	319	1	10/8/2022 12:22:00	R_1l3LKPpL8hpFk9O	40.4163	-3.6934	58	9	2	1	5		4	2	no me acuerdo		1	4			0	0	0	0	0	0	1	0	0	0	1	0	0	0	0	0	0	0	0	0	0	0	0	0	0	0	0	0
0	90.71.122.40	432	1	10/8/2022 11:12:20	R_1pnUVETgk8l7aIl	40.479	-3.3565	59	9	5	1	5		5	1						1	0	0	0	0	0	0	1	0	0	0	1	0	0	0	0	0	0	0	0	0	0	0	0	0	0	0	0	0
0	79.116.104.28	312	1	10/8/2022 10:11:41	R_29uY2ragSDbavQz	40.4163	-3.6934	45	9	6	1	1		4	4		No	1	1			0	1	1	0	0	0	1	1	0	0	0	0	0	0	0	0	0	0	0	0	0	0	0	0	0	0	0	0
0	188.26.211.206	231	1	10/9/2022 3:26:45	R_2pQ6tQOTqa0F0sg	40.1859	-3.6754	58	9	5	1	1		5	1						1	0	0	1	0	0	0	1	0	0	1	1	0	0	0	0	0	0	0	0	0	0	0	0	0	0	0	0	0
0	37.134.228.194	534	1	10/8/2022 10:52:24	R_2Vg0ZOrwLVlfixe	40.4163	-3.6934	57	9	4	1	5		5	1						1	0	1	1	0	0	0	1	0	0	0	0	0	0	0	0	0	0	0	0	0	0	0	0	0	0	0	0	0
0	66.81.164.154	194	1	9/27/2022 10:09:35	R_3e2gEMuFxs85V6m	40.4163	-3.6934	29	9	3	2			4	1						2	0	1	0	0	0	0	1	0	0	0	0	0	0	0	0	0	0	0	0	0	0	0	0	0	0	0	0	0
0	31.4.177.75	264	1	10/8/2022 10:45:15	R_3MxwHBFlqMWLuQg	40.4163	-3.6934	60	9	5	2			5	2	No recuerdo		1	1			0	0	0	0	0	0	1	0	0	0	1	0	0	0	0	0	0	0	0	0	0	0	0	0	0	0	0	0
0	92.191.112.254	409	1	10/8/2022 11:31:26	R_3rUsTJ2F0tjqYry	40.3307	-3.7582	75	9	1				7								0	0	0	0	0	0	0	0	0	0	0	0	0	0	0	1	1	0	0	0	1	0	0	0	0	0	0	0
0	88.3.249.4	218	1	10/7/2022 12:42:03	R_dmOhb0HLqVdj0uB	38.7648	-3.3875	46	9	4	2			5	1						1	0	1	0	0	0	0	1	0	0	0	0	0	0	0	0	0	0	0	0	0	0	0	0	0	0	0	0	0
0	77.211.4.102	433	1	10/8/2022 11:07:51	R_ULRe9ErjD5qAlBn	40.4163	-3.6934	55	9	6	1	1		4	1						1	0	0	0	0	0	1	1	1	1	0	0	0	0	0	0	0	0	0	0	0	0	0	0	0	0	0	0	0
0	94.73.35.245	450	1	10/8/2022 16:00:22	R_yxsDd9d5iSIy1ax	40.4163	-3.6934	59	9	3	1	5		4	3		Zoe		4			0	1	0	0	0	0	1	0	0	0	0	0	0	0	0	0	0	0	0	0	0	0	0	0	0	0	0	0
0	85.251.225.219	181	1	10/8/2022 10:08:07	R_0qhNoVlOJzFIuZP	40.479	-3.3565	30	9	4	1	5		5	1						1	0	0	1	0	0	0	1	0	0	0	0	0	0	0	0	0	0	0	0	0	0	0	0	0	0	0	0	0
0	188.26.198.29	415	1	10/8/2022 10:03:07	R_12zsnmEuU9zcqU3	40.3307	-3.7582	26	9	4	1	3		5	1						1	0	1	0	0	0	0	1	0	0	0	1	0	0	0	0	0	0	0	0	0	0	0	0	0	0	0	0	0
0	92.172.236.205	152	1	10/9/2022 3:54:00	R_1dMiZBvoJcP2MKF	40.0368	-3.6045	58	9	3	1	2		3	2	No se		1	1			0	1	0	0	1	0	1	0	0	0	0	0	0	0	0	0	0	0	0	0	0	0	0	0	0	0	0	0
0	2.154.161.69	299	1	10/8/2022 13:12:03	R_1Kpd8kePZ7jR9yJ	40.2785	-3.7865	53	9	5	1	5		5	4		Niño	1	2			0	1	0	0	0	0	1	0	0	0	1	0	0	0	0	0	0	0	0	0	0	0	0	0	0	0	0	0
0	86.127.228.124	316	1	10/8/2022 10:49:09	R_1mwTdc9wx5eW1LW	40.4163	-3.6934	77	9	6	1	5		5	5		Zoe		4			0	0	0	0	0	0	0	1	0	0	1	1	0	0	0	0	0	0	0	0	0	0	0	0	0	0	0	0
0	146.158.160.80	247	1	10/8/2022 10:05:12	R_26kTrUlmDel3CWW	40.4163	-3.6934	40	9	6	1	5		5	3		No recuerdo	2		4		0	0	1	0	0	0	1	0	0	0	1	0	0	0	0	0	0	0	0	0	0	0	0	0	0	0	0	0
0	188.26.218.94	307	1	10/3/2022 11:12:34	R_29bKVUEOv9i26eR	40.3192	-3.8661	27	9	6	1	3		5	4		No me acuerdo	1	1			0	1	1	0	0	0	1	0	0	0	0	0	0	0	0	0	0	0	0	0	0	0	0	0	0	0	0	0
0	79.116.88.77	165	1	10/8/2022 10:12:42	R_2VjWeNfek1JXYDe	40.4172	-3.684	36	9	5	1	1		5	4		Del desierto	2		1		0	1	0	0	0	0	0	0	0	0	0	1	0	0	0	0	0	0	0	0	0	0	0	0	0	0	0	0
0	37.35.161.4	507	1	10/1/2022 6:25:50	R_2wNyfAkCxXKprrV	40.4163	-3.6934	40	9	3	1	5		5	2	Dana		2		3		0	0	1	0	0	0	1	1	1	0	0	0	0	0	0	0	0	0	0	0	0	0	0	0	0	0	0	0
0	31.221.237.12	286	1	10/8/2022 15:38:29	R_2Yh9z71VVr3GpAC	40.4163	-3.6934	57	9	5	1	5		5	1						1	0	1	1	0	0	0	1	0	0	0	1	0	0	0	0	0	0	0	0	0	0	0	0	0	0	0	0	0
0	88.0.102.214	175	1	10/8/2022 12:06:25	R_2Ytx5b5FnIWz2eV	40.4586	-3.4719	40	9	4	1	3		5	1						4	0	0	1	0	0	0	0	0	1	0	0	1	0	0	0	0	0	0	0	0	0	0	0	0	0	0	0	0
0	88.26.116.248	337	1	10/8/2022 10:24:45	R_3hFxqgOG4thrh2O	40.4163	-3.6934	56	9	5	1	1		5	1						1	0	1	0	0	0	0	1	0	0	0	0	0	0	0	0	0	0	0	0	0	0	0	0	0	0	0	0	0
0	188.78.101.132	279	1	10/8/2022 11:31:19	R_3koGsX7gfvzNDXA	40.4586	-3.4719	58	9	2	1	1		3	1						3	0	1	0	0	0	0	1	0	0	0	0	0	0	0	0	0	0	0	0	0	0	0	0	0	0	0	0	0
0	37.11.29.229	285	1	9/28/2022 9:00:40	R_3QW2dF7LQRfjNgW	40.3479	-3.8169	28	9	5	1	3		5	4		No se	1	4			1	0	1	0	1	0	1	0	0	0	0	0	0	0	0	0	0	0	0	0	0	0	0	0	0	0	0	0
0	66.81.162.246	153	1	10/8/2022 10:08:44	R_4Pfp5MsETe3I7vj	40.4163	-3.6934	35	9	3	1	5		4	1						1	0	1	0	0	0	0	1	0	0	0	0	0	0	0	0	0	0	0	0	0	0	0	0	0	0	0	0	0
0	188.26.212.51	338	1	10/8/2022 14:22:44	R_DVkUN45S9doXjJ7	40.4163	-3.6934	50	9	3	1	5		5	1						1	1	0	0	0	0	0	1	1	0	1	0	0	0	0	0	0	0	0	0	0	0	0	0	0	0	0	0	0
0	178.139.171.169	128	1	10/8/2022 10:04:04	R_SBLhwKA27dMFFND	40.4163	-3.6934	33	9	3	1	2		3	1						1	0	0	0	0	0	0	1	0	0	0	0	0	0	0	0	0	0	0	0	0	0	0	0	0	0	0	0	0
0	83.32.81.36	364	1	10/8/2022 12:19:55	R_1GJlgGThvoriQdI	40.4163	-3.6934	61	9	11	1	5		5	1						3	0	1	1	0	1	0	1	0	0	0	1	0	0	0	0	0	0	0	0	0	0	0	0	0	0	0	0	0
0	89.129.120.64	365	1	10/8/2022 13:04:11	R_1LMA5zyBgBiWxtX	40.4163	-3.6934	56	9	5	1	2		5	1						1	0	1	0	0	0	0	1	0	0	0	0	0	0	0	0	0	0	0	0	0	0	0	0	0	0	0	0	0
0	81.61.245.151	740	1	10/8/2022 14:16:08	R_2QtEo1WkwpyDx3N	40.3479	-3.8169	61	9	4	2			3	1						1	0	1	1	0	0	0	1	0	0	0	0	0	0	0	0	0	0	0	0	0	0	0	0	0	0	0	0	0
0	92.57.184.166	313	1	10/8/2022 11:36:22	R_2SqNiu6ETFkv7hl	40.5932	-3.4988	57	9	3	1	1		5	3		No recuerdo	1	4			0	0	0	0	0	0	1	1	1	1	0	0	0	0	0	0	0	0	0	0	0	0	0	0	0	0	0	0
0	85.48.187.212	492	1	10/8/2022 14:41:43	R_2xzV4MuemRC8LP8	40.4163	-3.6934	56	9	4	1	5		4	1						1	0	1	0	0	0	0	1	0	0	0	0	0	0	0	0	0	0	0	0	0	0	0	0	0	0	0	0	0
0	139.47.75.13	223	1	9/30/2022 3:07:52	R_2zvgdsn3TNDjj2Z	40.4163	-3.6934	30	9	2	2			5	1						2	0	0	1	0	0	0	1	0	0	0	0	0	0	0	0	0	0	0	0	0	0	0	0	0	0	0	0	0
0	87.221.69.121	220	1	10/8/2022 10:15:57	R_3IbdYM50QjZ5bGr	40.3307	-3.7582	60	9	5	1	5		4	1						2	0	0	0	0	0	0	1	0	0	0	0	0	0	0	0	0	0	0	0	0	0	0	0	0	0	0	0	0
0	2.138.246.235	410	1	10/8/2022 14:55:34	R_3j7B64JawT43Cat	40.5741	-3.9285	68	9	4	1	5		4	4		Nose	1	1			0	1	1	0	0	0	1	0	0	0	0	0	0	0	0	0	0	0	0	0	0	0	0	0	0	0	0	0
0	31.4.177.242	309	1	10/8/2022 10:18:54	R_3KBbK6XQpdFujJE	40.4163	-3.6934	56	9	5	1	5		4	1						3	0	1	0	0	0	0	1	0	0	0	0	0	0	0	0	0	0	0	0	0	0	0	0	0	0	0	0	0
0	79.116.72.84	250	1	10/8/2022 10:11:04	R_3QPDap3yAP9BzK3	40.4163	-3.6934	29	9	4	1	1		5	1						1	0	1	1	0	0	0	1	1	0	0	1	0	0	0	0	0	0	0	0	0	0	0	0	0	0	0	0	0
0	85.56.194.94	367	1	10/8/2022 13:17:21	R_3Rmgdd1Kad1PuoQ	40.4163	-3.6934	63	9	2	1	5		3	1						4	0	1	1	0	0	0	1	0	0	0	0	0	0	0	0	0	0	0	0	0	0	0	0	0	0	0	0	0
0	86.127.230.203	516	1	10/8/2022 11:01:11	R_A4c7CG4aXrACnjr	40.4163	-3.6934	67	9	2	1	3		3	5		Extrema	2		1		0	1	0	0	0	0	0	0	0	0	0	1	0	0	0	0	0	0	0	0	0	0	0	0	0	0	0	0
0	77.209.176.2	287	1	10/8/2022 9:59:08	R_SOxTi08yMPhO31n	40.4163	-3.6934	70	9	2	2			4	1						5	1	0	0	0	0	0	1	1	0	1	0	0	0	0	0	0	0	0	0	0	0	0	0	0	0	0	0	0
0	85.48.187.154	237	1	10/8/2022 10:00:27	R_11dx5qZICdIfXk9	40.4163	-3.6934	40	9	3	1	5		5	2	Dana		2		2		0	0	1	0	0	0	0	0	0	0	0	1	0	0	0	0	0	0	0	0	0	0	0	0	0	0	0	0
0	83.38.197.194	2259	1	10/9/2022 3:23:12	R_1E7rSRNLdNMKNSe	40.3192	-3.8661	75	9	5	1	5		4	2	no recuero		2		1		1	1	0	0	0	0	1	0	0	0	1	0	0	0	0	0	0	0	0	0	0	0	0	0	0	0	0	0
0	80.103.133.141	410	1	10/9/2022 3:56:09	R_1Eb7zjw6tejv9EU	39.4923	-0.4046	71	9	5	2			4	1						3	0	1	0	0	0	0	1	0	0	0	0	0	0	0	0	0	0	0	0	0	0	0	0	0	0	0	0	0
0	87.222.60.173	361	1	10/3/2022 18:19:55	R_1gi7QnxfSFvWS5g	37.3831	-5.9707	35	9	11	1	1		5	1						1	0	1	1	0	0	0	1	0	0	0	0	0	0	0	0	0	0	0	0	0	0	0	0	0	0	0	0	0
0	139.47.89.214	9892	1	10/8/2022 13:22:24	R_1Kdsvu0nwCDNXHN	40.4163	-3.6934	76	9	7	1	5		3	1						1	0	1	0	0	0	0	1	0	0	1	0	0	0	0	0	0	0	0	0	0	0	0	0	0	0	0	0	0
0	83.48.27.227	187	1	9/27/2022 10:13:26	R_1Ow2zNujs9DqYnx	40.4163	-3.6934	26	9	4	1	5		4	2	Zoe						0	1	0	0	0	0	0	1	0	0	0	0	1	0	0	0	0	0	0	0	0	0	0	0	0	0	0	0
0	79.146.67.39	366	1	10/8/2022 12:15:38	R_20TiEecdIoWtxcn	40.4201	-3.5631	55	9	3	1	5		5	5		Vega	1	2			0	0	0	0	0	0	1	0	0	0	0	0	0	0	0	0	0	0	0	0	0	0	0	0	0	0	0	0
0	95.124.179.7	415	1	10/8/2022 11:05:21	R_21n8Csz9qRn94zl	40.4163	-3.6934	58	9	6	1	5		5	1						3	0	1	0	0	0	0	1	1	1	0	0	0	0	0	0	0	0	0	0	0	0	0	0	0	0	0	0	0
0	188.26.196.84	488	1	10/8/2022 13:38:54	R_21yxv7XvN7SCabr	40.4163	-3.6934	60	9	7	1	5		2	3		Zoe		1			0	1	1	0	0	0	1	0	0	0	0	0	0	0	0	0	0	0	0	0	0	0	0	0	0	0	0	0
0	139.47.90.178	402	1	10/8/2022 11:06:47	R_2D7TE5QZv5orzn3	40.4163	-3.6934	57	9	4	1	5		5	1						1	0	1	1	0	0	0	1	0	0	0	0	0	0	0	0	0	0	0	0	0	0	0	0	0	0	0	0	0
0	37.10.233.201	452	1	10/8/2022 10:14:22	R_2Qhxq7ToxG8A0Pi	40.4163	-3.6934	37	9	4	1	1		3	4		Olas de calor verano	1	1			0	0	0	1	0	0	1	1	0	0	1	0	0	0	0	0	0	0	0	0	0	0	0	0	0	0	0	0
0	81.9.195.9	229	1	9/30/2022 9:34:21	R_2SHpk03YaHuZ6VV	40.4163	-3.6934	41	9	4	1	5		5	3		no recuerdo	2		4		0	1	0	0	0	0	1	0	0	0	1	0	0	0	0	0	0	0	0	0	0	0	0	0	0	0	0	0
0	94.73.33.21	488	1	10/8/2022 16:17:29	R_2xPPM7XabeQuXMG	40.479	-3.3565	68	9	3	1	5		5	1						1	0	1	1	0	0	1	1	1	0	0	0	0	0	0	0	0	0	0	0	0	0	0	0	0	0	0	0	0
0	81.37.13.197	227	1	9/30/2022 1:49:26	R_2y8wYToH8bsog01	36.7128	-4.2811	49	9	6	1	2		5	3		No recuerdo	1	3			0	0	1	0	0	0	1	1	0	0	1	0	0	0	0	0	0	0	0	0	0	0	0	0	0	0	0	0
0	79.146.44.140	274	1	10/8/2022 14:23:23	R_2y9PudCXb9ervvq	40.4201	-3.5631	42	9	6	1	1		5	1						1	0	0	0	0	0	0	1	0	1	0	1	0	0	0	0	0	0	0	0	0	0	0	0	0	0	0	0	0
0	88.12.80.123	245	1	10/1/2022 2:57:57	R_3ez4MCcOF88iHc0	40.4163	-3.6934	26	9	6	1	2		4	4		Yago xena	1	3			0	0	0	1	0	0	1	1	0	0	0	0	0	0	0	0	0	0	0	0	0	0	0	0	0	0	0	0
0	90.167.255.187	190	1	9/27/2022 10:14:40	R_3fjWMRltzBgwRiB	41.6547	-4.7344	47	9	5	1	1		5	4		No recuerdo	2		1		0	0	0	0	0	0	1	1	0	1	0	0	0	0	0	0	0	0	0	0	0	0	0	0	0	0	0	0
0	82.158.150.141	357	1	9/30/2022 23:41:55	R_3hDWT8iluLQpdfb	40.2785	-3.7865	48	9	3	2			5	1						1	0	1	0	0	0	0	1	0	0	0	0	0	0	0	0	0	0	0	0	0	0	0	0	0	0	0	0	0
0	95.124.182.66	505	1	10/8/2022 10:11:05	R_3ktzZ91GAXfZVly	40.4163	-3.6934	66	9	6	1	5		5	1						5	0	0	1	0	0	0	0	0	0	1	0	0	1	0	0	0	0	0	0	0	0	0	0	0	0	0	0	0
0	87.223.47.64	409	1	10/8/2022 10:10:37	R_3nvXltpkr1GvYjr	43.2498	-1.7016	40	9	5	1	2		4	4		Zoe El Ágora		1			0	1	1	0	0	1	1	1	1	0	0	0	0	0	0	0	0	0	0	0	0	0	0	0	0	0	0	0
0	176.87.87.255	429	1	10/10/2022 9:14:00	R_3P5CNXc3Bu4UgS8	36.7261	-4.426	26	9	4	1	2		4	2	No lo recuerdo		1	2			0	0	1	1	1	0	1	1	0	0	0	0	0	0	0	0	0	0	0	0	0	0	0	0	0	0	0	0
0	188.26.212.165	390	1	10/8/2022 23:12:43	R_ClFcvnnjvGageK5	40.4163	-3.6934	62	9	4	1	5		5	4		Dana	2		2		0	1	0	0	0	0	1	1	1	0	1	0	0	0	0	0	0	0	0	0	0	0	0	0	0	0	0	0
0	46.6.200.100	157	1	10/8/2022 10:54:23	R_OJrWS22Sa2vhoD7	36.7261	-4.426	57	9	4	1	5		5	2	no recuerdo		2		1		0	0	0	0	0	0	1	0	0	0	1	0	0	0	0	0	0	0	0	0	0	0	0	0	0	0	0	0
0	139.47.82.157	463	1	10/8/2022 10:12:23	R_wLXs5ImAXphBuHn	40.4163	-3.6934	51	9	3	1	5		4	1						3	0	0	1	0	0	0	1	0	1	0	1	0	0	0	0	0	0	0	0	0	0	0	0	0	0	0	0	0
0	90.167.202.69	295	1	10/8/2022 10:33:41	R_10HrjUDHzqjqFMf	40.4163	-3.6934	40	9	4	1	5		5	2	No recuerdo		2		2		0	1	1	0	0	0	1	0	0	0	1	0	0	0	0	0	0	0	0	0	0	0	0	0	0	0	0	0
0	188.26.212.44	357	1	10/8/2022 10:12:29	R_12KmHXHPGZ9j068	40.4163	-3.6934	27	9	4	1	1		4	3		Vega	1	1			0	1	1	0	0	0	1	0	0	1	0	0	0	0	0	0	0	0	0	0	0	0	0	0	0	0	0	0
0	37.134.7.71	362	1	10/8/2022 12:14:30	R_1Fr1FhTL0AIupiz	40.4163	-3.6934	60	9	5	1	2		3	1						1	0	1	0	0	0	0	1	0	0	0	0	0	0	0	0	0	0	0	0	0	0	0	0	0	0	0	0	0
0	47.60.43.8	200	1	10/3/2022 5:53:43	R_1hQqb1WWYvGoZQ6	40.4172	-3.684	34	9	6	2			5	3		Zoe		2			0	1	0	0	0	0	0	0	0	0	1	1	0	0	0	0	0	0	0	0	0	0	0	0	0	0	0	0
0	79.146.56.227	261	1	10/8/2022 11:07:38	R_1LFnIJaTjM8Rgkg	40.4201	-3.5631	65	9	11	1	5		5	1						1	0	1	0	0	0	0	1	0	0	0	0	0	0	0	0	0	0	0	0	0	0	0	0	0	0	0	0	0
0	89.131.194.25	1279	1	10/8/2022 10:17:32	R_1LIj8bzVOlMZH9M	40.4163	-3.6934	44	9	5	1	5		5	2	No recuerdo		2		1		0	1	1	0	0	0	1	0	0	0	1	0	0	0	0	0	0	0	0	0	0	0	0	0	0	0	0	0
0	88.3.99.192	205	1	10/8/2022 10:03:23	R_1mUlpO9q0oB4Pnl	40.4163	-3.6934	47	9	4	1	1		5	2	no lo recuerdo		2		1		1	0	0	0	0	0	1	0	1	0	0	0	0	0	0	0	0	0	0	0	0	0	0	0	0	0	0	0
0	83.33.115.230	213	1	10/5/2022 10:37:02	R_1o8cttNI00Aq44y	40.4163	-3.6934	62	9	3	1	5		3	1						1	0	0	1	0	0	0	1	0	0	0	1	0	0	0	0	0	0	0	0	0	0	0	0	0	0	0	0	0
0	90.163.233.188	309	1	10/8/2022 10:03:07	R_1psqru5bi5i79rN	40.3192	-3.8661	47	9	4	1	5		5	2	No lo se		2		1		0	1	0	1	0	0	1	0	0	0	0	0	0	0	0	0	0	0	0	0	0	0	0	0	0	0	0	0
0	195.235.87.122	259	1	10/8/2022 9:56:07	R_21bPWtZ4DKlTSh4	40.4441	-3.8137	32	9	4	1	5		5	4		no lo se	2		4		0	1	0	0	0	0	1	0	1	0	0	0	0	0	0	0	0	0	0	0	0	0	0	0	0	0	0	0
0	213.94.3.95	377	1	9/29/2022 14:39:14	R_21GGAiSZGyjpkHb	36.7162	-4.4161	49	9	1				6	1						3	0	0	0	0	0	0	1	0	1	1	1	0	0	0	0	0	0	0	0	0	0	0	0	0	0	0	0	0
0	79.116.67.246	196	1	9/27/2022 10:14:50	R_29gJMJvAbItdyOt	40.412	-3.6871	39	9	3	2			4	1						2	0	1	1	0	0	0	1	0	0	0	0	0	0	0	0	0	0	0	0	0	0	0	0	0	0	0	0	0
0	31.221.229.35	218	1	10/1/2022 16:10:24	R_2doJVB9yoGzVMuk	40.4163	-3.6934	27	9	4	1	5		4	1						2	0	1	0	0	0	0	1	0	0	1	0	0	0	0	0	0	0	0	0	0	0	0	0	0	0	0	0	0
0	90.167.219.225	330	1	10/9/2022 2:43:54	R_2uWgJvpCoAnssbK	40.4163	-3.6934	55	9	16	1	1		5	3		No recuerdo	2		1		0	1	1	0	0	0	1	1	0	0	1	0	0	0	0	0	0	0	0	0	0	0	0	0	0	0	0	0
0	81.43.61.94	1127	1	10/8/2022 14:48:56	R_2WJtE2j4PPgkjkp	40.4201	-3.5631	62	9	3	1	5		4	1						4	0	1	1	1	0	0	1	0	0	0	0	0	0	0	0	0	0	0	0	0	0	0	0	0	0	0	0	0
0	213.94.35.97	341	1	10/8/2022 10:09:28	R_2xPGuHT9BZnIq6Q	37.9921	-1.1201	33	9	4	1	2		4	3		Hyvnccb	1	3			0	0	0	1	0	0	0	0	1	0	0	0	1	0	0	0	0	0	0	0	0	0	0	0	0	0	0	0
0	139.47.77.36	311	1	10/9/2022 1:55:51	R_3DwnKzpKZD80aEJ	40.4163	-3.6934	66	9	4	1	5		5	1						1	0	0	0	0	0	0	1	0	0	0	0	0	0	0	0	0	0	0	0	0	0	0	0	0	0	0	0	0
0	95.16.189.178	909	1	10/8/2022 10:58:11	R_3Fbs3peY02Pq5X3	40.2785	-3.7865	68	9	4	1	5		5	2	Zoe						0	1	0	0	0	1	1	0	0	0	1	0	0	0	0	0	0	0	0	0	0	0	0	0	0	0	0	0
0	178.139.163.180	253	1	9/27/2022 10:11:46	R_3FQEgUT5UbGXONc	40.4172	-3.684	33	9	4	1	2		5	4		Amelia	2		1		0	1	1	0	0	0	1	0	0	0	1	0	0	0	0	0	0	0	0	0	0	0	0	0	0	0	0	0
0	193.152.46.240	343	1	10/8/2022 11:32:51	R_3gXIW6EGClkyWIY	40.4172	-3.684	77	9	3	1	5		2	3		Nno se	2		3		0	1	1	0	0	0	1	0	0	1	1	0	0	0	0	0	0	0	0	0	0	0	0	0	0	0	0	0
0	91.250.191.238	242	1	10/8/2022 10:09:15	R_6o2tLdiHp3Jdn1v	40.4163	-3.6934	36	9	4	1	4	Alerta roja	5	1						2	0	1	0	0	0	1	1	1	0	1	1	0	0	0	0	0	0	0	0	0	0	0	0	0	0	0	0	0
0	79.116.103.9	173	1	10/8/2022 10:10:02	R_9RHRBYIhtIfLVVn	40.4163	-3.6934	40	9	6	1	1		4	4		No recuerdo	2		3		0	0	0	0	0	0	1	1	0	0	0	0	0	0	0	0	0	0	0	0	0	0	0	0	0	0	0	0
0	88.1.153.43	263	1	10/8/2022 10:03:51	R_D7uTlcsZoLwgEMx	40.3574	-4.4013	30	9	5	1	5		5	1						1	0	0	0	0	0	0	1	0	0	1	0	0	0	0	0	0	0	0	0	0	0	0	0	0	0	0	0	0
0	2.153.125.130	371	1	10/9/2022 1:14:17	R_p9GfStfWAf7PyFj	40.4163	-3.6934	49	9	4	1	1		4	1						4	0	1	0	1	0	0	1	0	0	0	0	0	0	0	0	0	0	0	0	0	0	0	0	0	0	0	0	0
0	217.146.1.194	832	1	10/8/2022 17:27:53	R_vJt1xK53kbkcJwd	40.4163	-3.6934	61	9	8	1	1		4	1						3	1	1	1	0	0	0	1	0	0	0	1	0	0	0	0	0	0	0	0	0	0	0	0	0	0	0	0	0
0	81.61.210.53	449	1	9/27/2022 10:19:30	R_vw9wSGKFijXj3rP	40.4163	-3.6934	44	9	5	1	5		5	5		Zoe		5			0	1	0	0	0	0	1	1	1	0	0	0	0	0	0	0	0	0	0	0	0	0	0	0	0	0	0	0
0	81.61.61.79	201	1	10/9/2022 3:51:54	R_XNubuO06l7qGdzz	40.3307	-3.7582	68	9	4	1	1		4	1						3	0	0	0	0	1	0	0	0	0	0	0	1	0	0	0	0	0	0	0	0	0	0	0	0	0	0	0	0
0	88.28.11.205	204	1	9/27/2022 10:12:26	R_ZkpF9TxEGKSYRH3	40.4163	-3.6934	38	9	5	1	4	Por colores, rojo y naranja	5	1						2	0	1	0	0	0	0	1	0	1	0	0	0	0	0	0	0	0	0	0	0	0	0	0	0	0	0	0	0
0	94.73.56.180	270	1	10/8/2022 15:58:06	R_1jvSdEpRjOHK8XX	40.4163	-3.6934	56	9	6	1	5		5	1						1	0	1	1	0	1	0	0	1	1	0	0	1	0	0	0	0	0	0	0	0	0	0	0	0	0	0	0	0
0	176.86.156.70	161	1	10/9/2022 2:03:47	R_1NfWBkAVKPG2oiO	40.4163	-3.6934	59	9	4	1	1		4	1						1	0	1	1	1	0	1	1	0	0	0	1	0	0	0	0	0	0	0	0	0	0	0	0	0	0	0	0	0
0	87.218.182.90	274	1	10/8/2022 12:22:05	R_21ptSa6guLSXUgu	40.3562	-3.8965	66	9	3	1	4	color	3	1						2	0	1	1	0	0	0	1	0	0	0	1	0	0	0	0	0	0	0	0	0	0	0	0	0	0	0	0	0
0	81.33.173.37	312	1	10/9/2022 3:19:05	R_23eKNExxxrzBkp6	40.486	-3.8788	55	9	5	1	5		3	1						3	0	0	0	0	0	0	1	1	0	0	1	0	0	0	0	0	0	0	0	0	0	0	0	0	0	0	0	0
0	81.9.194.56	301	1	10/8/2022 10:07:06	R_25EfXODWQdLYbfa	40.4163	-3.6934	40	9	4	1	5		5	1						1	0	1	1	0	0	0	1	0	0	0	0	0	0	0	0	0	0	0	0	0	0	0	0	0	0	0	0	0
0	85.48.187.237	220	1	10/8/2022 10:02:35	R_2P0SmzEu9RPqnis	40.4163	-3.6934	54	9	4	1	5		4	1						1	0	0	0	0	0	0	1	0	0	0	0	0	0	0	0	0	0	0	0	0	0	0	0	0	0	0	0	0
0	88.0.21.218	237	1	10/8/2022 10:09:10	R_2WIhShtNURECqeH	40.2308	-3.7601	37	9	5	1	1		5	1						1	0	1	1	0	0	0	1	0	0	0	0	0	0	0	0	0	0	0	0	0	0	0	0	0	0	0	0	0
0	88.1.83.11	1949	1	10/8/2022 15:04:44	R_2y9s33sQmSIQqdb	40.4441	-3.8137	55	9	4	2			5	1						4	0	1	0	0	0	0	1	1	1	0	1	0	0	0	0	0	0	0	0	0	0	0	0	0	0	0	0	0
0	82.159.73.160	371	1	10/8/2022 10:38:04	R_31QloGHTqXSKtQ7	40.4683	-3.8683	63	9	5	1	3		3	1						1	0	0	1	0	0	0	1	0	1	0	0	0	0	0	0	0	0	0	0	0	0	0	0	0	0	0	0	0
0	87.220.75.189	234	1	10/5/2022 10:36:29	R_3ETmZE0LyUfH1nX	40.4163	-3.6934	75	9	13	1	3		4	5		no recuerdo ahora	1	1			0	1	0	0	0	0	1	0	0	0	0	0	0	0	0	0	0	0	0	0	0	0	0	0	0	0	0	0
0	87.125.98.16	264	1	10/8/2022 10:30:35	R_3G9zavH4gj9hwqL	40.4163	-3.6934	58	9	3	1	5		4	1						2	0	1	0	0	0	0	1	1	1	0	0	0	0	0	0	0	0	0	0	0	0	0	0	0	0	0	0	0
0	139.47.2.221	163	1	10/8/2022 9:59:42	R_3J3MrYe2lzkxKNu	43.3699	-8.4096	36	9	4	2			5	1						1	0	0	0	0	0	0	0	0	0	0	0	1	0	0	0	0	0	0	0	0	0	0	0	0	0	0	0	0
0	31.4.182.33	341	1	10/8/2022 14:19:06	R_3kMyRccxpT6RFoQ	40.4163	-3.6934	65	9	4	1	5		5	1						1	0	1	1	0	0	0	1	1	1	0	1	0	0	0	0	0	0	0	0	0	0	0	0	0	0	0	0	0
0	66.81.164.2	294	1	10/8/2022 10:51:31	R_cZVnukmFfIyhMqt	40.4163	-3.6934	60	9	11	1	1		4	3		No recuerdo	1	1			0	1	1	0	0	0	1	1	0	0	1	0	0	0	0	0	0	0	0	0	0	0	0	0	0	0	0	0
0	80.39.150.202	312	1	10/8/2022 10:12:02	R_enA2BUa1z0nklS9	40.4163	-3.6934	63	9	4	1	5		5	1						1	0	1	0	0	0	0	1	0	0	0	0	0	0	0	0	0	0	0	0	0	0	0	0	0	0	0	0	0
0	82.158.140.112	460	1	10/8/2022 10:11:57	R_POFZ5Vwa5fmg7BL	40.4201	-3.5631	65	9	4	1	5		5	1						1	0	1	1	0	0	0	1	1	0	0	1	0	0	0	0	0	0	0	0	0	0	0	0	0	0	0	0	0
0	62.83.18.190	270	1	10/8/2022 10:51:24	R_1eFc1q2PKlGHPyb	40.4163	-3.6934	56	9	4	2			1	1						3	0	1	1	0	0	0	1	1	0	0	1	0	0	0	0	0	0	0	0	0	0	0	0	0	0	0	0	0
0	207.188.183.209	221	1	9/27/2022 10:16:06	R_1f7tSA0iFtBkuGX	42.3468	-3.6724	35	9	3	1	1		4	1						3	0	1	0	1	0	0	1	0	0	0	1	0	0	0	0	0	0	0	0	0	0	0	0	0	0	0	0	0
0	2.139.118.75	272	1	9/27/2022 10:12:44	R_1LiebItyjommgZb	40.4163	-3.6934	36	9	4	1	5		5	4		zoe		1			0	1	1	0	0	0	1	0	0	0	0	0	0	0	0	0	0	0	0	0	0	0	0	0	0	0	0	0
0	139.47.89.245	381	1	10/8/2022 12:23:11	R_1mQTezU3l90KXGg	40.4163	-3.6934	62	9	16	1	2		3	1						1	0	1	1	0	0	0	1	1	0	0	1	0	0	0	0	0	0	0	0	0	0	0	0	0	0	0	0	0
0	88.1.230.170	253	1	10/8/2022 23:32:43	R_1OVI67ssvSZ14Qy	40.4972	-4.0636	65	9	4	1	5		5	1						1	0	0	1	0	0	0	1	1	0	1	0	0	0	0	0	0	0	0	0	0	0	0	0	0	0	0	0	0
0	95.124.167.234	272	1	10/8/2022 10:33:09	R_28MP8sGQCN5aYlA	40.4163	-3.6934	59	9	4	1	1		5	1						2	0	1	1	0	0	0	1	0	0	0	1	0	0	0	0	0	0	0	0	0	0	0	0	0	0	0	0	0
0	2.138.207.31	227	1	10/8/2022 15:46:10	R_2BhDuJRvSGM2Ajz	40.4163	-3.6934	56	9	3	1	5		5	2	Alex		1	2			0	1	0	0	0	0	1	0	0	0	0	0	0	0	0	0	0	0	0	0	0	0	0	0	0	0	0	0
0	37.134.128.245	1035	1	10/9/2022 3:26:44	R_2ZI8j3LP0fQmckN	40.4163	-3.6934	60	9	7	2			5	5		No recuerdo ninguno	1	2			0	1	1	0	0	0	1	0	0	0	0	0	0	0	0	0	0	0	0	0	0	0	0	0	0	0	0	0
0	90.171.224.122	202	1	10/8/2022 14:26:49	R_3D5rgIdQo5bkPrL	40.4163	-3.6934	58	9	2	2			5	1						4	0	1	1	0	0	0	1	0	0	0	0	0	0	0	0	0	0	0	0	0	0	0	0	0	0	0	0	0
0	81.44.86.83	453	1	10/8/2022 16:52:18	R_3gU9y7rm8cXsztr	40.4163	-3.6934	65	9	6	1	5		5	1						3	0	1	0	0	0	0	1	0	0	1	0	0	0	0	0	0	0	0	0	0	0	0	0	0	0	0	0	0
0	90.77.184.15	339	1	10/8/2022 12:10:21	R_3oRV4qZYk6Nwpse	40.4163	-3.6934	57	9	5	1	5		5	1						1	0	0	0	0	0	0	1	1	1	0	1	0	0	0	0	0	0	0	0	0	0	0	0	0	0	0	0	0
0	79.116.87.147	413	1	10/8/2022 23:04:09	R_4MTOv2bITGE3gGJ	40.4163	-3.6934	59	9	3	2			4	2	No recuerdo		2		2		0	0	0	0	0	1	1	1	0	0	0	0	0	0	0	0	0	0	0	0	0	0	0	0	0	0	0	0
0	90.168.13.66	405	1	10/8/2022 10:28:44	R_5nnErC4zxtwsUGR	40.486	-3.8788	55	9	5	1	2		5	4		no lo recuerdo	1	1			0	1	1	0	0	0	1	0	0	0	1	0	0	0	0	0	0	0	0	0	0	0	0	0	0	0	0	0
0	83.33.197.5	281	1	10/8/2022 10:03:16	R_yWrt3iUWn0alhiF	40.3307	-3.7582	54	9	5	1	5		3	2	No recuerdo		2		1		0	1	0	0	0	0	1	1	0	0	1	0	0	0	0	0	0	0	0	0	0	0	0	0	0	0	0	0
0	90.167.255.120	344	1	10/8/2022 10:08:53	R_1QyhLdfNIT56RgL	41.6547	-4.7344	35	9	5	1	2		3	4		Zoe		1			0	0	0	0	0	0	1	1	1	1	1	0	0	0	0	0	0	0	0	0	0	0	0	0	0	0	0	0
0	79.145.4.169	177	1	9/27/2022 10:11:15	R_264k318jmXxvuyl	38.0133	-3.3751	36	9	5	1	1		4	3		no recuerdo	1	1			0	0	0	0	1	0	1	0	0	0	1	0	0	0	0	0	0	0	0	0	0	0	0	0	0	0	0	0
0	95.127.5.3	557	1	10/8/2022 10:30:44	R_2PnUQqt2FGMMKgv	40.4163	-3.6934	32	9	6	1	5		5	3		Alex	1	4			0	1	0	0	0	0	1	0	0	0	0	0	0	0	0	0	0	0	0	0	0	0	0	0	0	0	0	0
0	2.139.33.119	238	1	10/8/2022 10:19:38	R_2v5Fri2Rxq6lUVU	40.4163	-3.6934	59	9	4	2			4	1						4	0	1	1	0	1	1	0	0	0	0	0	1	0	0	0	0	0	0	0	0	0	0	0	0	0	0	0	0
0	176.83.224.56	176	1	10/8/2022 10:27:49	R_3fAV3qZ4XKj2mcO	41.387	2.1701	62	9	3	1	2		4	3		Fedra	1	4			0	0	1	0	0	0	1	1	0	0	1	0	0	0	0	0	0	0	0	0	0	0	0	0	0	0	0	0
0	216.147.102.50	320	1	10/9/2022 2:57:40	R_3kvN2h3Y8ejdQUh	40.4441	-3.8137	65	9	6	1	1		3	1						1	0	0	1	1	0	1	1	1	0	0	0	0	0	0	0	0	0	0	0	0	0	0	0	0	0	0	0	0
0	178.139.171.124	253	1	10/8/2022 11:22:50	R_3mayPsiKp1yp4vc	40.4163	-3.6934	55	9	4	1	5		5	1						1	0	1	1	0	0	0	0	0	0	0	0	0	1	0	0	0	0	0	0	0	0	0	0	0	0	0	0	0
0	80.39.25.48	207	1	10/8/2022 10:10:02	R_3nxvtGny6ATLP8E	40.4163	-3.6934	25	9	3	1	5		5	3		No recuerdo	2		3		0	0	0	0	0	0	1	0	0	0	1	0	0	0	0	0	0	0	0	0	0	0	0	0	0	0	0	0
0	79.108.70.36	223	1	10/8/2022 10:10:43	R_PvV27E5bXAua8p3	40.4163	-3.6934	36	9	5	1	2		5	1						1	0	1	1	0	0	1	1	0	0	0	1	0	0	0	0	0	0	0	0	0	0	0	0	0	0	0	0	0
0	85.53.50.230	394	1	10/8/2022 10:39:27	R_wUhq4sy479NkIMx	40.4163	-3.6934	51	9	5	1	2		5	1						1	0	1	0	0	0	0	1	0	0	0	0	0	0	0	0	0	0	0	0	0	0	0	0	0	0	0	0	0
0	2.152.183.44	300	1	10/8/2022 10:03:25	R_26mQWlJb8bxEA9K	41.387	2.1701	35	9	4	1	1		5	2	dana		1	2			0	1	1	0	0	0	1	0	1	0	0	0	0	0	0	0	0	0	0	0	0	0	0	0	0	0	0	0
0	62.37.37.226	204	1	10/8/2022 10:44:00	R_2uDGtNHllchZWmM	40.4163	-3.6934	51	9	4	1	3		5	2	filomena		2		2		0	1	0	0	0	0	1	0	0	0	0	0	0	0	0	0	0	0	0	0	0	0	0	0	0	0	0	0
0	88.24.142.124	221	1	10/8/2022 9:58:17	R_Wquqm8BQHHaVhoR	28.4719	-16.2541	41	9	4	1	3		4	2	ZOE						0	0	1	0	0	0	1	0	0	0	1	0	0	0	0	0	0	0	0	0	0	0	0	0	0	0	0	0
0	80.29.197.53	209	1	9/27/2022 10:11:51	R_Zn1WyxYTlx68qCB	40.4163	-3.6934	38	9	7	1	1		3	4		Zoe		1			0	0	0	1	0	0	1	1	0	0	0	0	0	0	0	0	0	0	0	0	0	0	0	0	0	0	0	0
0	84.125.98.193	362	1	10/8/2022 10:43:58	R_1o6hJRDYpRK33Nn	36.7162	-4.4161	33	10	5	1	5		5	5		No recuerdo	1	3			0	0	1	0	0	0	1	0	0	0	1	0	0	0	0	0	0	0	0	0	0	0	0	0	0	0	0	0
0	185.70.173.168	247	1	10/8/2022 10:17:19	R_25H3hYqIFonFNS8	36.5997	-4.6384	27	10	4	1	5		5	4		No lo recuerdo	1	2			0	1	1	0	0	0	1	1	0	0	1	0	0	0	0	0	0	0	0	0	0	0	0	0	0	0	0	0
0	37.10.206.126	315	1	10/5/2022 1:49:29	R_3HLLeCb1WcN4UAD	36.7261	-4.426	41	10	5	1	4	Alertas por colores	5	1						2	0	1	0	0	0	0	1	0	0	0	0	0	0	0	0	0	0	0	0	0	0	0	0	0	0	0	0	0
0	119.12.252.127	252	1	10/3/2022 13:22:39	R_3kzCgr2BBb4ZRuJ	36.7162	-4.4161	54	10	6	1	5		5	1						1	0	1	0	0	0	0	1	0	0	0	1	0	0	0	0	0	0	0	0	0	0	0	0	0	0	0	0	0
0	217.217.110.159	217	1	9/29/2022 3:20:27	R_3qyA85dPmjGuhAB	36.7162	-4.4161	59	10	7	1	5		4	1						3	0	0	0	0	0	0	1	0	0	0	0	0	0	0	0	0	0	0	0	0	0	0	0	0	0	0	0	0
0	212.225.225.121	250	1	10/5/2022 4:25:19	R_1IWrSwIIcPRtJgM	36.7162	-4.4161	71	10	4	2			4	1						1	0	1	0	0	0	0	1	0	0	0	0	0	0	0	0	0	0	0	0	0	0	0	0	0	0	0	0	0
0	139.47.91.4	236	1	10/3/2022 1:57:57	R_1mWytWAndh5DUzl	40.4163	-3.6934	42	10	2	1	2		5	2	Trini		2		4		0	0	1	0	0	0	1	1	0	0	0	0	0	0	0	0	0	0	0	0	0	0	0	0	0	0	0	0
0	92.186.74.201	359	1	10/8/2022 11:15:48	R_1YXgmyqlRx2SOf7	36.6183	-4.4963	47	10	1				4	4		No recuerdo	2		2		1	0	0	0	0	0	1	0	0	1	0	0	0	0	0	0	0	0	0	0	0	0	0	0	0	0	0	0
0	79.147.107.238	181	1	9/30/2022 13:38:18	R_2OMtpFSUNw9K3po	36.7162	-4.4161	35	10	3	2			5	1						3	0	0	0	0	0	0	0	0	0	0	0	0	1	0	0	0	0	0	0	0	0	0	0	0	0	0	0	0
0	46.6.196.147	346	1	9/30/2022 3:23:22	R_2rI2yO2Os9bBnnr	36.7261	-4.426	46	10	6	1	5		5	4		No recuerdo	2		3		0	0	0	0	0	0	1	0	0	0	0	0	0	0	0	0	0	0	0	0	0	0	0	0	0	0	0	0
0	46.222.137.122	446	1	9/29/2022 22:33:31	R_2vYcipfNwl0RQN7	40.4172	-3.684	40	10	5	1	5		5	5		No lo recuerdo	1	4			0	1	0	0	0	0	0	0	0	0	0	1	0	0	0	0	0	0	0	0	0	0	0	0	0	0	0	0
0	85.137.249.172	237	1	10/5/2022 9:22:55	R_3Mo1PHKPvIaQCPi	36.7162	-4.4161	38	10	5	1	4	Colores	5	3		Calima	2		3		0	1	1	0	0	0	1	0	0	0	1	0	0	0	0	0	0	0	0	0	0	0	0	0	0	0	0	0
0	84.78.252.203	379	1	9/28/2022 9:03:37	R_UmYFM4IGZAbsSJP	41.6405	-0.8814	52	10	6	1	1		4	1						1	0	1	1	0	0	0	0	0	0	0	1	1	0	0	0	0	0	0	0	0	0	0	0	0	0	0	0	0
0	86.106.2.193	442	1	10/8/2022 10:14:27	R_vTseMwEsI2Qlgkh	36.7162	-4.4161	40	10	4	2			2	1						4	0	1	1	0	0	0	1	0	0	0	0	0	0	0	0	0	0	0	0	0	0	0	0	0	0	0	0	0
0	2.143.97.56	251	1	10/4/2022 12:43:56	R_XAF4ZqWw5e6BhiF	38.0978	-3.6324	41	10	5	1	2		5	3		Mauricio	1	3			0	1	0	0	0	0	1	0	0	0	0	0	0	0	0	0	0	0	0	0	0	0	0	0	0	0	0	0
0	85.217.147.163	351	1	9/30/2022 14:09:44	R_xsfCeyCBytcSVG1	40.4172	-3.684	62	10	3	2			5	1						4	0	1	0	0	0	0	1	0	0	0	0	0	0	0	0	0	0	0	0	0	0	0	0	0	0	0	0	0
0	90.163.147.176	227	1	9/30/2022 6:23:38	R_12GyOx4J9Dan0mI	36.7862	-4.1517	36	10	5	2			5	1						3	0	0	1	0	0	0	1	0	0	0	0	0	0	0	0	0	0	0	0	0	0	0	0	0	0	0	0	0
0	188.85.152.71	226	1	10/3/2022 16:29:52	R_1kOL3tX9CquX2Ky	36.7162	-4.4161	25	10	5	2			5	4		No lo recuerdo	1	1			0	1	1	0	0	0	1	1	0	0	0	0	0	0	0	0	0	0	0	0	0	0	0	0	0	0	0	0
0	185.137.52.151	260	1	10/10/2022 9:54:50	R_1mm7Mhr4Cj231qq	37.0981	-4.3851	40	10	4	2			4	1						1	0	0	0	0	0	0	1	0	0	0	0	0	0	0	0	0	0	0	0	0	0	0	0	0	0	0	0	0
0	66.81.187.25	246	1	10/10/2022 10:16:52	R_1NaYgFxwMxYe9Yx	36.7261	-4.426	33	10	7	1	4	Alerta amarilla, naranja o roja	5	2	No me acuerdo		1	1			0	1	1	0	0	0	1	1	0	0	0	0	0	0	0	0	0	0	0	0	0	0	0	0	0	0	0	0
0	90.166.201.107	292	1	10/10/2022 9:35:01	R_27HT1P9E5JXwQEt	36.7162	-4.4161	42	10	7	1	1		5	3		No me acuerdo	2		2		0	1	1	0	0	0	1	0	0	0	1	0	0	0	0	0	0	0	0	0	0	0	0	0	0	0	0	0
0	95.20.17.209	355	1	9/28/2022 13:37:25	R_2ah6BlG9QfeCuH5	36.7162	-4.4161	55	10	9	1	2		5	1						4	0	1	1	0	0	1	1	1	1	0	1	0	0	0	0	0	0	0	0	0	0	0	0	0	0	0	0	0
0	46.6.144.59	272	1	10/7/2022 7:19:09	R_2an9KAPCfEBPx0i	36.7261	-4.426	58	10	3	1	5		4	1						1	1	0	0	0	0	0	0	0	0	1	0	0	1	0	0	0	0	0	0	0	0	0	0	0	0	0	0	0
0	37.11.165.181	188	1	9/30/2022 0:03:15	R_2cjueR6S2ImilLk	36.7162	-4.4161	47	10	2	2			5	2	no reuerdo		2		2		0	1	0	0	0	0	1	0	0	0	0	0	0	0	0	0	0	0	0	0	0	0	0	0	0	0	0	0
0	90.161.210.54	831	1	10/5/2022 13:43:32	R_2dH12R7WMj6ioG1	36.538	-4.6275	25	10	6	1	2		5	1						3	0	1	0	0	0	0	1	0	0	0	1	0	0	0	0	0	0	0	0	0	0	0	0	0	0	0	0	0
0	185.225.11.174	481	1	10/10/2022 9:52:52	R_2wsK3j1FBl5K4zp	36.7261	-4.426	36	10	5	1	1		4	1						3	0	1	0	0	0	0	1	0	0	0	0	0	0	0	0	0	0	0	0	0	0	0	0	0	0	0	0	0
0	90.173.14.194	192	1	10/4/2022 1:42:23	R_2xFyCngFdTagjEX	36.6638	-4.5618	32	10	2	1	5		4	2	no se		2		3		0	0	0	0	0	0	0	0	0	1	0	1	0	0	0	0	0	0	0	0	0	0	0	0	0	0	0	0
0	188.85.239.33	150	1	9/30/2022 3:04:42	R_2ys9HAxwJ358mon	36.7162	-4.4161	36	10	4	2			5	1						3	0	0	0	0	0	0	1	0	0	0	0	0	0	0	0	0	0	0	0	0	0	0	0	0	0	0	0	0
0	185.36.0.57	212	1	9/28/2022 9:03:10	R_31MZHZccBbb37am	36.8286	-4.7076	28	10	3	1	5		4	2	No me acuerdo		1	2			0	0	0	0	0	0	1	0	0	0	0	0	0	0	0	0	0	0	0	0	0	0	0	0	0	0	0	0
0	84.125.106.63	278	1	10/8/2022 10:49:50	R_3lGElxAMkwAZGhW	36.7162	-4.4161	26	10	4	2			5	1						3	0	1	0	0	0	0	1	0	0	0	0	0	0	0	0	0	0	0	0	0	0	0	0	0	0	0	0	0
0	80.103.68.54	230	1	10/3/2022 12:58:30	R_3meHjPfTGXqvo7U	36.7162	-4.4161	39	10	3	2			5	1						3	0	1	0	0	0	0	1	0	0	0	0	0	0	0	0	0	0	0	0	0	0	0	0	0	0	0	0	0
0	213.94.10.122	197	1	10/3/2022 5:18:13	R_3RgSjjxlJmb8PQW	36.6183	-4.4963	65	10	5	2			5	1						2	0	1	0	0	0	0	1	0	0	0	0	0	0	0	0	0	0	0	0	0	0	0	0	0	0	0	0	0
0	154.48.162.157	369	1	10/4/2022 16:22:45	R_5pOpeXr8w0byl6p	36.5997	-4.6384	50	10	4	1	1		2	3		Ion	1	1			0	0	0	1	0	0	0	0	0	0	0	0	1	0	0	0	0	0	0	0	0	0	0	0	0	0	0	0
0	37.134.75.251	584	1	10/5/2022 21:45:51	R_9nx2DWiEXW4UQI9	36.7162	-4.4161	62	10	6	2			5	1						3	0	1	0	0	0	0	1	0	0	0	1	0	0	0	0	0	0	0	0	0	0	0	0	0	0	0	0	0
0	79.147.177.109	245	1	10/5/2022 12:06:31	R_BQXPMiw8ls5TFXX	36.7162	-4.4161	53	10	4	1	5		4	2	no lo se		1	1			0	0	0	0	0	0	1	0	0	0	1	0	0	0	0	0	0	0	0	0	0	0	0	0	0	0	0	0
0	79.144.82.196	212	1	9/28/2022 10:54:39	R_pQc4Go7SQ834Ck1	36.7162	-4.4161	45	10	4	1	5		4	1						2	0	1	0	0	0	0	1	1	0	0	0	0	0	0	0	0	0	0	0	0	0	0	0	0	0	0	0	0
0	80.29.248.240	223	1	9/29/2022 23:46:12	R_1IFojAN8ld0SwVa	40.4172	-3.684	39	10	5	1	1		5	5		Calima	1	1			0	0	0	0	0	0	1	0	1	0	0	0	0	0	0	0	0	0	0	0	0	0	0	0	0	0	0	0
0	90.167.21.225	266	1	9/29/2022 14:54:32	R_1K3FvVdSwbUJ7Cm	37.1918	-3.6095	49	10	3	1	5		4	1						2	0	0	0	0	0	0	1	1	0	0	1	0	0	0	0	0	0	0	0	0	0	0	0	0	0	0	0	0
0	86.106.2.205	235	1	9/30/2022 1:01:44	R_1KeiTEUa0x7HZ49	36.7162	-4.4161	29	10	6	1	3		5	1						2	0	1	1	0	0	0	0	1	0	1	0	1	0	0	0	0	0	0	0	0	0	0	0	0	0	0	0	0
0	90.166.202.250	403	1	9/30/2022 3:00:46	R_1loORMNw6dqoXYc	37.1918	-3.6095	52	10	7	1	4	Colores	6	1						5	0	0	0	0	0	0	1	0	0	0	1	0	0	0	0	0	0	0	0	0	0	0	0	0	0	0	0	0
0	79.116.104.168	251	1	10/3/2022 8:37:22	R_1mUVrvVR7X6JMBl	40.4163	-3.6934	65	10	3	2			5	2	Blas		1	2			0	0	0	0	0	0	1	0	0	0	1	0	0	0	0	0	0	0	0	0	0	0	0	0	0	0	0	0
0	217.217.227.55	180	1	10/4/2022 2:05:21	R_1n6nJTbH9B5BwU0	36.7162	-4.4161	32	10	11	2			5	1						2	0	0	1	0	0	0	1	0	0	0	0	0	0	0	0	0	0	0	0	0	0	0	0	0	0	0	0	0
0	90.166.18.182	505	1	9/29/2022 22:33:34	R_1puuMCCul2oc2bH	36.7162	-4.4161	45	10	7	1	4	Alerta naranja	5	1						1	0	1	1	0	0	0	1	1	1	0	1	0	0	0	0	0	0	0	0	0	0	0	0	0	0	0	0	0
0	81.38.36.53	367	1	9/29/2022 14:13:31	R_1Qt5s0SzWMjb3An	37.0232	-4.5638	26	10	4	1	3		6	4		Zoe		1			0	0	0	0	0	0	1	0	0	0	0	0	0	0	0	0	0	0	0	0	0	0	0	0	0	0	0	0
0	90.166.18.144	224	1	9/29/2022 3:51:14	R_21u1V4V6OYcFTzv	36.7162	-4.4161	57	10	7	1	5		5	1						2	0	0	0	0	0	1	1	1	1	0	1	0	0	0	0	0	0	0	0	0	0	0	0	0	0	0	0	0
0	87.221.33.171	371	1	9/29/2022 7:48:46	R_22xIizkQxyke6VL	36.7162	-4.4161	57	10	5	2			5	1						1	0	1	0	0	0	1	1	0	0	0	0	0	0	0	0	0	0	0	0	0	0	0	0	0	0	0	0	0
0	212.225.225.118	565	1	10/4/2022 13:40:03	R_25szFFW99hbtno6	36.7162	-4.4161	36	10	13	1	4	Nivel de colores	5	1						1	0	1	0	0	0	0	1	1	0	0	1	0	0	0	0	0	0	0	0	0	0	0	0	0	0	0	0	0
0	217.217.17.70	181	1	9/28/2022 9:07:36	R_28GLYC9BeOzeTKi	36.6949	-6.1247	36	10	5	1	1		5	2	Daisy		1	2			0	0	0	0	0	0	1	1	0	0	0	0	0	0	0	0	0	0	0	0	0	0	0	0	0	0	0	0
0	79.147.185.40	233	1	10/8/2022 10:46:41	R_2ASkmhhTPIXKu0y	36.7162	-4.4161	40	10	3	1	1		5	3		No recuerdo	2		3		0	1	1	0	0	0	1	1	1	0	1	0	0	0	0	0	0	0	0	0	0	0	0	0	0	0	0	0
0	90.166.202.242	344	1	10/8/2022 4:06:20	R_2ckGBMTu6VchVnp	37.1918	-3.6095	55	10	1				5	1						4	0	1	1	0	0	0	1	0	0	0	0	0	0	0	0	0	0	0	0	0	0	0	0	0	0	0	0	0
0	213.94.8.104	287	1	10/8/2022 10:17:01	R_2eVybQGCaEVUySh	36.7162	-4.4161	26	10	5	1	2		5	4		No me acuerdo	1	4			0	1	1	0	0	0	1	1	1	0	1	0	0	0	0	0	0	0	0	0	0	0	0	0	0	0	0	0
0	62.83.140.214	326	1	9/27/2022 10:21:46	R_2RaCN39U4t2gZ5K	36.7162	-4.4161	27	10	6	1	5		5	3		No recuerdo	1	2			0	0	1	0	0	0	1	0	1	0	0	0	0	0	0	0	0	0	0	0	0	0	0	0	0	0	0	0
0	79.116.110.182	262	1	9/28/2022 13:00:21	R_2U3K1n0pJAfpXCr	40.4163	-3.6934	65	10	1				6	2	Blas		1	4			0	0	0	0	0	0	1	0	0	0	1	0	0	0	0	0	0	0	0	0	0	0	0	0	0	0	0	0
0	89.39.27.48	495	1	10/8/2022 10:29:58	R_3CU8CBTq9vh84rP	36.7162	-4.4161	26	10	4	1	4	Color	5	1						1	0	1	0	0	0	0	1	1	0	1	0	0	0	0	0	0	0	0	0	0	0	0	0	0	0	0	0	0
0	95.127.255.59	406	1	10/8/2022 10:32:40	R_3DqO92vwSRfPpqC	36.7261	-4.426	35	10	5	1	4	Colores	5	2	No recuerdo		2		1		0	1	1	0	0	0	1	1	0	0	1	0	0	0	0	0	0	0	0	0	0	0	0	0	0	0	0	0
0	81.38.223.27	393	1	9/30/2022 17:01:32	R_3fDGdCwW4Yu0Fop	36.4238	-5.1443	42	10	7	1	2		5	1						2	0	1	0	0	0	1	1	0	0	0	0	0	0	0	0	0	0	0	0	0	0	0	0	0	0	0	0	0
0	47.63.175.16	296	1	10/6/2022 1:46:11	R_3HnNbCFttEUhEOm	36.6183	-4.4963	63	10	7	1	3		2	1						3	0	1	1	0	1	0	1	1	0	0	1	0	0	0	0	0	0	0	0	0	0	0	0	0	0	0	0	0
0	77.208.3.218	519	1	9/29/2022 1:26:26	R_3j6TGLRXKG9GpqR	36.7162	-4.4161	60	10	3	1	1		4	2	zoe						0	0	0	1	0	0	1	0	1	0	1	0	0	0	0	0	0	0	0	0	0	0	0	0	0	0	0	0
0	37.122.216.174	299	1	10/5/2022 8:35:38	R_3kzDNjvWQ07MGjm	36.6623	-4.7536	28	10	3	2			5	1						4	0	0	1	0	0	0	1	0	1	0	1	0	0	0	0	0	0	0	0	0	0	0	0	0	0	0	0	0
0	81.9.193.77	246	1	10/5/2022 8:14:22	R_3MRnCc1AQDgeUA0	40.4163	-3.6934	61	10	5	1	5		3	1						3	0	1	1	0	0	0	1	0	1	0	1	0	0	0	0	0	0	0	0	0	0	0	0	0	0	0	0	0
0	89.128.44.10	324	1	9/29/2022 13:08:58	R_3QLVweIJQlkLePL	36.5149	-4.8838	44	10	3	1	1		2	1						4	0	1	0	0	0	0	0	0	0	0	0	1	0	0	0	0	0	0	0	0	0	0	0	0	0	0	0	0
0	79.144.97.13	619	1	9/30/2022 11:03:03	R_5ulDCNaBbxTlIRj	36.7162	-4.4161	47	10	4	1	4	Alerta Amarilla, Roja, Naranja	5	1						4	0	1	0	0	0	0	1	0	0	0	0	0	0	0	0	0	0	0	0	0	0	0	0	0	0	0	0	0
0	188.26.222.159	298	1	10/5/2022 15:19:45	R_b1nhSyZgFR36AhP	36.7162	-4.4161	31	10	3	2			4	1						5	0	1	1	0	0	0	1	0	0	0	0	0	0	0	0	0	0	0	0	0	0	0	0	0	0	0	0	0
0	212.85.237.103	227	1	9/29/2022 16:29:05	R_Rnu99IF5UuoWV4R	36.7428	-5.1721	32	10	7	1	1		4	1						2	0	1	0	0	1	0	1	1	0	0	0	0	0	0	0	0	0	0	0	0	0	0	0	0	0	0	0	0
0	5.225.210.112	305	1	10/5/2022 15:13:34	R_vGECJYbVPFKEPoB	36.7162	-4.4161	27	10	5	1	5		5	3		Zoe		2			0	0	1	0	0	0	1	0	0	0	0	0	0	0	0	0	0	0	0	0	0	0	0	0	0	0	0	0
0	92.185.117.28	609	1	10/5/2022 11:25:40	R_Ybt1MFi23c4tNtv	36.7162	-4.4161	34	10	5	2			4	4		Calima	1	3			0	0	0	0	0	0	0	0	0	0	0	0	1	0	0	0	0	0	0	0	0	0	0	0	0	0	0	0
0	213.94.14.212	154	1	9/30/2022 0:15:58	R_12G5vaeDxj7PZZk	36.7162	-4.4161	38	10	2	2			5	1						2	0	1	1	0	0	0	1	0	1	0	1	0	0	0	0	0	0	0	0	0	0	0	0	0	0	0	0	0
0	62.83.155.20	193	1	9/30/2022 11:01:24	R_1F5hzUrJMbatV5k	36.6183	-4.4963	40	10	4	1	5		5	1						1	0	1	0	0	0	0	1	0	0	0	0	0	0	0	0	0	0	0	0	0	0	0	0	0	0	0	0	0
0	79.147.169.216	805	1	9/30/2022 1:33:00	R_1H1TLV72B2StmCY	36.7162	-4.4161	32	10	3	1	5		5	3		no recuerdo el nombre	2		2		0	0	1	0	0	0	1	1	1	0	1	0	0	0	0	0	0	0	0	0	0	0	0	0	0	0	0	0
0	213.94.49.170	600	1	9/29/2022 18:09:02	R_1mPpfnWAcDA49Nm	36.7162	-4.4161	55	10	11	1	4	Naranja	5	1						3	0	1	0	0	0	0	1	0	0	0	0	0	0	0	0	0	0	0	0	0	0	0	0	0	0	0	0	0
0	90.167.21.115	170	1	10/6/2022 4:26:47	R_1pMvvVeXipd0QRb	36.7162	-4.4161	30	10	2	2			4	1						1	0	0	0	0	0	0	1	0	0	1	0	0	0	0	0	0	0	0	0	0	0	0	0	0	0	0	0	0
0	217.198.201.224	265	1	10/3/2022 15:54:20	R_1QbIt6G6Cyqhb1X	36.7381	-3.9976	40	10	4	1	5		2	1						3	0	0	0	0	0	0	1	0	0	0	0	0	0	0	0	0	0	0	0	0	0	0	0	0	0	0	0	0
0	213.94.13.41	413	1	10/6/2022 15:33:25	R_1qh4VeSNYJLhaip	36.7162	-4.4161	55	10	13	1	4	Por colores	5	1						1	0	0	0	0	0	0	1	1	0	0	1	0	0	0	0	0	0	0	0	0	0	0	0	0	0	0	0	0
0	95.22.188.233	385	1	9/28/2022 11:07:48	R_1riwH12qbgHR3mV	37.4711	-4.439	58	10	5	1	5		5	5		NINGUNA	2		3		0	1	0	0	0	0	1	1	1	1	0	0	0	0	0	0	0	0	0	0	0	0	0	0	0	0	0	0
0	84.125.103.15	475	1	9/28/2022 9:07:09	R_265ceR9ThBmn2Mi	36.7162	-4.4161	31	10	4	1	5		5	3		No me acuerdo	1	3			0	1	0	0	0	0	1	0	0	0	0	0	0	0	0	0	0	0	0	0	0	0	0	0	0	0	0	0
0	81.38.187.220	217	1	10/4/2022 14:31:43	R_2cwPxIIgfMd61gZ	36.7036	-4.6377	33	10	4	2			6	2	No me acuerdo		1	1			0	0	0	0	0	0	1	0	0	0	1	0	0	0	0	0	0	0	0	0	0	0	0	0	0	0	0	0
0	90.167.158.102	340	1	9/29/2022 19:19:36	R_2YeQnv56V7mXc86	36.6183	-4.4963	40	10	5	1	2		6	1						2	0	1	0	0	0	0	1	0	0	0	0	0	0	0	0	0	0	0	0	0	0	0	0	0	0	0	0	0
0	90.166.19.7	169	1	9/30/2022 5:50:30	R_2z5CHMXjuwxEWfn	37.1918	-3.6095	58	10	2	1	1		5	2	No recuerdo		1	1			1	0	0	0	0	0	1	1	0	1	1	0	0	0	0	0	0	0	0	0	0	0	0	0	0	0	0	0
0	46.6.139.169	167	1	10/8/2022 11:15:35	R_2zSevHzy1rW1Pbw	36.7261	-4.426	38	10	2	1	5		5	1						2	0	1	1	0	0	0	1	0	1	0	1	0	0	0	0	0	0	0	0	0	0	0	0	0	0	0	0	0
0	90.166.195.24	384	1	9/30/2022 0:24:46	R_31AWKLf4gPSxdU8	36.7162	-4.4161	36	10	4	2			4	1						4	0	0	0	0	0	0	1	0	0	0	0	0	0	0	0	0	0	0	0	0	0	0	0	0	0	0	0	0
0	80.102.112.251	319	1	9/30/2022 15:18:45	R_3D70rItNFZYRBZh	36.7162	-4.4161	46	10	4	2			3	1						1	0	0	1	0	0	0	1	1	0	0	0	0	0	0	0	0	0	0	0	0	0	0	0	0	0	0	0	0
0	185.210.19.4	516	1	10/8/2022 10:39:44	R_3dEQ6wVABgqxcSb	37.3738	-6.3334	25	10	4	1	1		5	3		No me acuerdo	1	2			0	1	0	0	0	0	1	0	1	0	0	0	0	0	0	0	0	0	0	0	0	0	0	0	0	0	0	0
0	154.56.136.78	271	1	9/28/2022 9:01:45	R_3Emx81KFc4bDzcq	36.7162	-4.4161	62	10	4	1	4	Rojo , Amarillo	5	1						4	0	1	0	0	0	0	1	0	0	0	0	0	0	0	0	0	0	0	0	0	0	0	0	0	0	0	0	0
0	87.219.107.252	165	1	10/8/2022 2:32:40	R_3et42N7ei0Oiok8	36.7162	-4.4161	61	10	4	2			4	1						3	0	1	0	0	0	0	1	0	0	1	0	0	0	0	0	0	0	0	0	0	0	0	0	0	0	0	0	0
0	90.166.195.38	206	1	9/28/2022 15:30:15	R_3hswJIWgd55xPdQ	36.7162	-4.4161	58	10	4	1	5		5	4		No recuerdo	1	1			1	1	1	0	0	0	1	0	0	0	1	0	0	0	0	0	0	0	0	0	0	0	0	0	0	0	0	0
0	79.144.187.244	292	1	10/4/2022 14:51:58	R_3j1e9bO8S7hiM1h	36.7162	-4.4161	46	10	3	2			5	3		Calima	2		1		0	0	0	0	0	0	1	0	0	0	0	0	0	0	0	0	0	0	0	0	0	0	0	0	0	0	0	0
0	212.225.225.79	234	1	10/8/2022 11:06:03	R_3m8cPusy3F4bhkE	36.7162	-4.4161	49	10	5	2			4	2	No lo recuerdo		2		1		0	1	0	0	0	0	1	1	0	1	0	0	0	0	0	0	0	0	0	0	0	0	0	0	0	0	0	0
0	37.35.225.82	368	1	10/4/2022 15:38:25	R_3mmd3zmlPYNAlIV	36.7162	-4.4161	68	10	5	1	5		5	1						4	0	1	0	0	0	0	1	0	0	0	1	0	0	0	0	0	0	0	0	0	0	0	0	0	0	0	0	0
0	90.69.201.138	391	1	10/8/2022 10:47:40	R_3NPQdNDMslKsDTQ	36.7474	-3.8702	33	10	4	2			5	1						2	0	0	0	0	0	0	1	1	1	0	0	0	0	0	0	0	0	0	0	0	0	0	0	0	0	0	0	0
0	79.116.106.168	312	1	10/5/2022 13:33:03	R_8Bn35MALfolP3Pz	40.4163	-3.6934	65	10	2	1	1		5	2	Zhoe		1	1			0	1	0	0	0	0	1	1	0	0	0	0	0	0	0	0	0	0	0	0	0	0	0	0	0	0	0	0
0	79.144.165.112	133	1	9/30/2022 16:18:39	R_1cZCBSfT795k1hk	36.7461	-4.0736	34	10	4	1	5		6	1						1	0	0	1	0	0	0	1	0	0	0	0	0	0	0	0	0	0	0	0	0	0	0	0	0	0	0	0	0
0	188.76.21.54	254	1	9/28/2022 9:59:56	R_1IaetTSvNoiK53H	36.7162	-4.4161	54	10	3	2			5	1						2	0	1	0	0	0	0	1	0	1	0	0	0	0	0	0	0	0	0	0	0	0	0	0	0	0	0	0	0
0	88.29.162.126	343	1	9/27/2022 10:38:44	R_1pmpg4De0MghnfJ	40.4172	-3.684	53	10	8	2			6	5		No se	1	1			0	1	0	0	0	0	1	0	0	0	1	0	0	0	0	0	0	0	0	0	0	0	0	0	0	0	0	0
0	46.8.172.53	451	1	10/4/2022 15:14:29	R_2AQK86DKVAuTPzG	36.5149	-4.8838	28	10	4	1	1		5	1						3	0	0	1	0	0	0	1	0	1	1	1	0	0	0	0	0	0	0	0	0	0	0	0	0	0	0	0	0
0	90.162.52.125	257	1	9/30/2022 11:10:39	R_2TRb1W0gkOqDvUR	36.7162	-4.4161	62	10	3	1	5		5	1						1	0	1	1	0	1	0	1	1	0	0	1	0	0	0	0	0	0	0	0	0	0	0	0	0	0	0	0	0
0	77.225.9.124	401	1	10/6/2022 5:00:10	R_3itjfADy7xO60dT	36.5954	-4.5402	68	10	4	2			5	1						3	0	0	0	0	0	0	1	0	0	0	0	0	0	0	0	0	0	0	0	0	0	0	0	0	0	0	0	0
0	213.94.5.123	347	1	9/27/2022 10:31:29	R_3L28UdWFYrmrMCE	36.7162	-4.4161	56	10	11	1	5		4	1						2	0	1	1	0	0	0	1	1	0	0	0	0	0	0	0	0	0	0	0	0	0	0	0	0	0	0	0	0
0	213.94.0.26	326	1	10/7/2022 7:33:27	R_d6enqsvdYYrzbjz	36.7162	-4.4161	65	10	5	2			5	5		No recuerdo	2		1		0	0	0	0	0	0	1	0	0	0	0	0	0	0	0	0	0	0	0	0	0	0	0	0	0	0	0	0
0	90.166.55.169	297	1	9/29/2022 17:19:11	R_yJce8g1cpwDruBX	37.1918	-3.6095	61	10	6	1	5		4	1						3	0	1	0	1	0	0	1	0	0	0	0	0	0	0	0	0	0	0	0	0	0	0	0	0	0	0	0	0
0	87.218.51.131	390	1	10/8/2022 10:44:21	R_1dKSG6c56ecnyTu	36.7162	-4.4161	45	10	6	2			5	3		No lo recuerdo bien	1	1			0	1	1	0	0	0	1	0	0	0	1	0	0	0	0	0	0	0	0	0	0	0	0	0	0	0	0	0
0	37.11.190.76	234	1	10/9/2022 12:22:01	R_1dzVGBTBuhs7d6U	36.7162	-4.4161	51	10	6	1	5		5	1						2	0	1	1	0	0	0	1	1	0	0	1	0	0	0	0	0	0	0	0	0	0	0	0	0	0	0	0	0
0	85.137.226.140	254	1	10/10/2022 10:51:28	R_1kOClw2JVCuAfAo	36.7162	-4.4161	40	10	9	1	5		5	1						4	0	0	0	0	0	0	1	0	0	1	1	0	0	0	0	0	0	0	0	0	0	0	0	0	0	0	0	0
0	188.76.161.41	271	1	10/8/2022 10:10:53	R_1meCRmg0om1XlhQ	36.7162	-4.4161	29	10	5	2			1	1						3	0	0	1	0	0	0	1	1	0	1	0	0	0	0	0	0	0	0	0	0	0	0	0	0	0	0	0	0
0	79.144.97.154	316	1	10/4/2022 16:25:44	R_1MYzIO5h7F4pwxp	36.7162	-4.4161	34	10	5	2			5	1						2	0	1	0	0	0	0	1	1	0	0	1	0	0	0	0	0	0	0	0	0	0	0	0	0	0	0	0	0
0	90.166.55.17	261	1	9/28/2022 11:28:50	R_1OWb0fBq9ljWov3	36.7162	-4.4161	58	10	3	2			4	1						3	1	1	1	1	0	0	1	0	1	0	0	0	0	0	0	0	0	0	0	0	0	0	0	0	0	0	0	0
0	46.222.236.246	360	1	10/4/2022 13:53:37	R_24Iujr5bEJhZYyA	40.4163	-3.6934	43	10	4	2			5	1						3	0	1	0	0	0	0	1	0	0	0	0	0	0	0	0	0	0	0	0	0	0	0	0	0	0	0	0	0
0	79.116.100.67	206	1	10/3/2022 22:00:13	R_24JiqHU5qpmAdjV	40.4163	-3.6934	42	10	6	1	1		5	5		No recuerdo	2		1		0	1	1	0	0	0	1	0	0	0	0	0	0	0	0	0	0	0	0	0	0	0	0	0	0	0	0	0
0	213.94.11.234	303	1	9/30/2022 9:09:42	R_271YJDzQPoLUt2t	36.7162	-4.4161	40	10	4	2			4	1						1	0	1	0	0	0	0	1	0	0	0	0	0	0	0	0	0	0	0	0	0	0	0	0	0	0	0	0	0
0	148.56.185.95	183	1	10/6/2022 2:42:47	R_27URYboswO4C3c0	36.7162	-4.4161	63	10	3	2			5	1						4	0	1	1	0	0	0	1	1	0	1	0	0	0	0	0	0	0	0	0	0	0	0	0	0	0	0	0	0
0	94.73.43.67	242	1	10/7/2022 10:32:01	R_28G73PUOxVJNUBi	40.4163	-3.6934	57	10	5	1	5		3	2	Vega		1	2			0	0	0	0	0	0	1	0	0	1	0	0	0	0	0	0	0	0	0	0	0	0	0	0	0	0	0	0
0	139.47.0.218	451	1	10/5/2022 7:36:05	R_2asQo3bd6Pekdq9	43.3699	-8.4096	41	10	5	1	5		5	1						1	0	1	1	0	0	0	1	1	0	0	0	0	0	0	0	0	0	0	0	0	0	0	0	0	0	0	0	0
0	90.166.18.253	389	1	10/6/2022 5:01:49	R_2doGR0t6IJMftnw	37.1918	-3.6095	48	10	4	2			4	1						3	0	0	0	0	0	0	1	0	0	0	0	0	0	0	0	0	0	0	0	0	0	0	0	0	0	0	0	0
0	46.6.210.108	246	1	10/3/2022 13:30:00	R_2EnwDvNs7ngzdGV	36.7261	-4.426	42	10	3	1	5		7								0	0	0	0	0	0	0	0	0	0	0	0	0	0	1	0	0	0	0	0	1	1	0	0	1	0	0	0
0	77.229.111.124	246	1	9/29/2022 15:11:02	R_2QAKT9KuVrfE2G8	36.538	-4.6275	33	10	5	1	5		5	5		No me acuerdo	1	1			0	0	1	0	0	0	1	0	0	0	0	0	0	0	0	0	0	0	0	0	0	0	0	0	0	0	0	0
0	188.26.222.173	311	1	10/8/2022 11:05:26	R_2qDacD4GEeP0aga	36.7162	-4.4161	36	10	6	1	4	Nivel naranja	4	3		Calima	2		2		0	0	0	0	0	0	1	1	0	1	0	0	0	0	0	0	0	0	0	0	0	0	0	0	0	0	0	0
0	188.76.22.10	304	1	10/8/2022 10:30:59	R_2xS4vVdKIrL2qWy	36.7862	-4.1517	25	10	8	1	2		3	2	No lo recuerdo pero era nombre de mujer		1	2			0	1	1	0	0	0	1	0	0	0	0	0	0	0	0	0	0	0	0	0	0	0	0	0	0	0	0	0
0	84.125.108.224	220	1	9/29/2022 16:56:05	R_3JyoGMGtldkIWU9	36.7162	-4.4161	45	10	4	1	5		5	3		No lo recuerdo	2		1		0	0	0	0	0	0	1	0	0	0	1	0	0	0	0	0	0	0	0	0	0	0	0	0	0	0	0	0
0	188.86.23.146	335	1	10/6/2022 2:55:15	R_3MMbJwomZDrMAJ0	40.3165	-4.013	55	10	9	1	4	amarilla, roja	5	1						1	0	1	0	0	0	0	1	1	0	0	1	0	0	0	0	0	0	0	0	0	0	0	0	0	0	0	0	0
0	176.87.32.196	218	1	10/8/2022 10:15:49	R_3nkGLeRHRAJvdff	36.7261	-4.426	32	10	6	1	5		5	1						1	0	0	0	0	0	0	1	0	0	1	1	0	0	0	0	0	0	0	0	0	0	0	0	0	0	0	0	0
0	87.218.51.184	312	1	10/5/2022 5:40:30	R_3qKiuU5slNVFysZ	36.7162	-4.4161	42	10	7	1	5		3	3		Kalima	1	1			0	0	1	0	0	0	1	0	0	0	0	0	0	0	0	0	0	0	0	0	0	0	0	0	0	0	0	0
0	86.106.2.249	207	1	9/28/2022 10:18:25	R_C82u95GYsexVHu9	36.7162	-4.4161	39	10	6	1	5		5	1						3	1	0	0	0	0	0	1	0	0	0	0	0	0	0	0	0	0	0	0	0	0	0	0	0	0	0	0	0
0	213.94.14.193	252	1	9/28/2022 9:20:20	R_eypGQDPmiyQx53X	36.7162	-4.4161	55	10	4	1	5		5	1						1	0	0	0	0	0	1	0	0	1	0	1	0	1	0	0	0	0	0	0	0	0	0	0	0	0	0	0	0
0	90.166.18.200	223	1	9/28/2022 9:00:29	R_T4TMC6pB3c68dqx	36.7162	-4.4161	41	10	5	1	5		6	1						1	0	1	1	0	0	0	1	0	1	0	0	0	0	0	0	0	0	0	0	0	0	0	0	0	0	0	0	0
0	46.8.172.243	296	1	10/4/2022 15:40:38	R_URYWV4wyiUr9AFr	36.5149	-4.8838	64	10	5	1	5		5	1						3	0	1	0	0	0	1	1	0	0	0	0	0	0	0	0	0	0	0	0	0	0	0	0	0	0	0	0	0
0	213.94.12.205	262	1	10/5/2022 1:48:00	R_UsdNyesCssz9Sdr	36.7162	-4.4161	70	10	4	2			5	1						4	0	1	0	0	0	0	1	0	0	0	1	0	0	0	0	0	0	0	0	0	0	0	0	0	0	0	0	0
0	79.144.240.115	369	1	9/29/2022 16:30:54	R_VLsxotGyPKGICUp	36.5996	-4.5459	39	10	8	2			5	1						3	0	1	1	0	0	0	1	0	0	0	0	0	0	0	0	0	0	0	0	0	0	0	0	0	0	0	0	0
0	90.167.31.12	284	1	10/8/2022 10:35:07	R_vOc2lNxmluYL2jn	36.7162	-4.4161	40	10	4	1	5		5	1						2	1	1	0	0	0	0	1	0	1	0	0	0	0	0	0	0	0	0	0	0	0	0	0	0	0	0	0	0
0	90.166.201.246	256	1	10/3/2022 15:42:22	R_Z1P9OZfAGgk2BlD	37.1918	-3.6095	35	10	8	1	5		5	1						1	0	1	0	0	0	0	1	0	0	0	0	0	0	0	0	0	0	0	0	0	0	0	0	0	0	0	0	0
0	81.38.179.137	182	1	10/3/2022 10:32:22	R_12aQRxZs3hjYPZF	37.0232	-4.5638	54	10	4	1	5		1	1						3	0	1	1	0	0	0	1	0	0	0	1	0	0	0	0	0	0	0	0	0	0	0	0	0	0	0	0	0
0	178.239.240.99	319	1	10/10/2022 10:58:40	R_1ezB1Hrt5a0pI8h	40.4172	-3.684	36	10	6	1	5		5	3		Ninguna	1	1			0	0	0	0	0	0	1	0	0	0	0	0	0	0	0	0	0	0	0	0	0	0	0	0	0	0	0	0
0	81.9.193.77	770	1	10/6/2022 14:15:29	R_1FrNkrJCLBTDDEU	40.4163	-3.6934	53	10	3	1	5		5	1						4	1	0	0	0	0	1	0	0	0	0	0	0	1	0	0	0	0	0	0	0	0	0	0	0	0	0	0	0
0	217.217.234.85	1173	1	9/28/2022 11:58:23	R_1gBeK2nky0nCmzO	36.7162	-4.4161	62	10	6	2			4	1						1	0	1	0	0	0	0	1	0	0	0	1	0	0	0	0	0	0	0	0	0	0	0	0	0	0	0	0	0
0	37.11.165.84	241	1	9/29/2022 14:03:27	R_1n1nmokI1yhtBsD	36.7162	-4.4161	38	10	3	1	5		4	2	zoe						0	0	0	0	0	1	1	1	1	0	1	0	0	0	0	0	0	0	0	0	0	0	0	0	0	0	0	0
0	80.103.71.135	294	1	10/3/2022 22:46:02	R_27cXA1KCfTnGJ1Z	36.7162	-4.4161	46	10	5	2			5	1						3	0	0	1	0	0	0	1	0	0	0	0	0	0	0	0	0	0	0	0	0	0	0	0	0	0	0	0	0
0	62.151.253.196	267	1	10/5/2022 15:53:09	R_2QJznayuDUEIG4z	36.7128	-4.2811	48	10	6	1	1		4	2	No recuerdo		1	2			0	0	0	0	0	0	1	0	0	0	0	0	0	0	0	0	0	0	0	0	0	0	0	0	0	0	0	0
0	81.38.137.14	223	1	10/5/2022 16:05:35	R_2s7GomL9cCWLnqr	36.7162	-4.4161	44	10	1				6	5		Tifon	2		3		0	0	0	1	1	0	0	1	0	0	0	0	1	0	0	0	0	0	0	0	0	0	0	0	0	0	0	0
0	154.56.136.35	313	1	10/5/2022 1:02:54	R_2SdkqMhPQk3HZ1S	36.7162	-4.4161	60	10	4	1	5		5	1						1	0	0	0	0	0	0	1	0	0	0	1	0	0	0	0	0	0	0	0	0	0	0	0	0	0	0	0	0
0	90.164.100.140	198	1	10/8/2022 10:36:46	R_2VPVdBeVIAMZHUB	37.4383	-4.6039	28	10	7	1	3		5	3		Nose	1	1			0	1	1	0	0	0	1	0	0	0	0	0	0	0	0	0	0	0	0	0	0	0	0	0	0	0	0	0
0	84.125.97.174	198	1	10/8/2022 11:11:11	R_2X1IOGOacFuifkc	36.7162	-4.4161	45	10	5	1	5		5	1						2	0	1	1	0	0	0	1	0	0	0	0	0	0	0	0	0	0	0	0	0	0	0	0	0	0	0	0	0
0	185.51.108.230	1070	1	10/8/2022 10:35:43	R_3GBuNG3P5wj30mk	36.5997	-4.6384	45	10	5	1	5		6	5		calima	1	2			0	0	0	0	0	0	1	0	0	0	0	0	0	0	0	0	0	0	0	0	0	0	0	0	0	0	0	0
0	47.63.95.145	135	1	10/1/2022 1:32:55	R_3GpJv6K99Lvurua	36.7162	-4.4161	47	10	5	1	5		5	1						2	0	1	0	0	0	0	1	0	0	0	0	0	0	0	0	0	0	0	0	0	0	0	0	0	0	0	0	0
0	195.82.104.105	378	1	10/5/2022 4:25:21	R_3HOnlvhCSrFbeEo	36.5149	-4.8838	37	10	5	1	4	Sistema de colores	5	1						1	0	1	0	1	0	0	1	0	0	0	0	0	0	0	0	0	0	0	0	0	0	0	0	0	0	0	0	0
0	90.166.18.1	434	1	9/29/2022 16:38:59	R_3iwequw5NXnmLvA	36.7162	-4.4161	58	10	4	2			4	1						4	0	1	0	0	0	0	1	0	0	0	1	0	0	0	0	0	0	0	0	0	0	0	0	0	0	0	0	0
0	95.127.231.137	168	1	10/10/2022 9:08:58	R_3Jgh8xEOttCn29J	36.7261	-4.426	26	10	6	1	2		5	5		Sahara	1	2			0	0	0	0	0	0	1	1	1	0	1	0	0	0	0	0	0	0	0	0	0	0	0	0	0	0	0	0
0	79.144.152.250	203	1	9/30/2022 16:22:43	R_3KC3vOGyOoj6A8L	36.7128	-4.2811	46	10	5	1	5		4	1						3	0	0	0	0	0	0	1	0	0	0	1	0	0	0	0	0	0	0	0	0	0	0	0	0	0	0	0	0
0	194.156.75.241	203	1	9/27/2022 10:18:43	R_3M9EB4Wsvx1I39g	36.7351	-4.9265	41	10	3	2			4	2	Karina		1	1			0	0	0	0	1	0	1	1	0	1	0	0	0	0	0	0	0	0	0	0	0	0	0	0	0	0	0	0
0	79.116.105.7	772	1	10/2/2022 2:34:37	R_3mgvFASZbZFfFmk	40.4163	-3.6934	61	10	6	1	2		5	5		No recuerdo	1	1			0	0	0	0	0	0	1	1	0	0	1	0	0	0	0	0	0	0	0	0	0	0	0	0	0	0	0	0
0	90.167.31.104	273	1	9/29/2022 14:48:50	R_3n27PqicH0iJYWu	36.7162	-4.4161	32	10	4	1	3		4	2	Ola del terral		1	1			0	1	0	0	0	0	1	0	0	0	0	0	0	0	0	0	0	0	0	0	0	0	0	0	0	0	0	0
0	81.38.187.46	262	1	10/3/2022 14:00:01	R_3PYDZib2IFa43W9	36.7036	-4.6377	27	10	9	1	1		5	1						1	0	1	1	0	0	0	1	0	1	0	1	0	0	0	0	0	0	0	0	0	0	0	0	0	0	0	0	0
0	185.215.1.84	203	1	10/4/2022 10:31:28	R_0CgVgTwdh0xN5lf	36.7261	-4.426	47	10	6	2			3	1						2	0	0	0	0	0	0	0	0	0	0	0	0	1	0	0	0	0	0	0	0	0	0	0	0	0	0	0	0
0	46.222.225.64	313	1	10/10/2022 10:02:56	R_12JEzJpkw0xDKzk	40.4172	-3.684	41	10	8	1	2		5	5		No recuerdo	1	1			0	1	1	0	0	0	1	0	0	0	0	0	0	0	0	0	0	0	0	0	0	0	0	0	0	0	0	0
0	90.166.202.20	355	1	10/3/2022 14:53:54	R_1eXXWVW3qJix0UD	37.1918	-3.6095	51	10	4	1	5		4	1						3	0	0	1	0	0	0	1	0	0	0	1	0	0	0	0	0	0	0	0	0	0	0	0	0	0	0	0	0
0	95.16.176.8	189	1	9/30/2022 9:42:59	R_1pnZkIsrt1D30P6	36.538	-4.6275	41	10	11	2			6	1						1	0	1	0	0	0	0	1	0	1	0	1	0	0	0	0	0	0	0	0	0	0	0	0	0	0	0	0	0
0	212.12.127.52	307	1	9/29/2022 17:27:47	R_1q9vEm92WiOqgTu	36.7036	-4.6377	49	10	6	1	4	Alerta amarilla, naranja	4	5		Alerta amarilla	2		2		0	1	1	0	0	0	1	0	0	0	0	0	0	0	0	0	0	0	0	0	0	0	0	0	0	0	0	0
0	188.26.222.108	246	1	9/29/2022 22:37:03	R_29ojkZvHc4aTFwJ	36.7162	-4.4161	38	10	4	1	2		4	4		Zoe		2			0	1	0	0	0	0	1	1	0	0	0	0	0	0	0	0	0	0	0	0	0	0	0	0	0	0	0	0
0	81.38.69.96	331	1	9/28/2022 9:02:22	R_2dR37ZKyrTOzVrr	36.4238	-5.1443	48	10	5	1	2		5	1						1	0	0	0	0	0	0	1	1	0	0	0	0	0	0	0	0	0	0	0	0	0	0	0	0	0	0	0	0
0	79.144.124.29	261	1	10/5/2022 1:23:13	R_2dtlyQimfLgPr6E	36.5149	-4.8838	41	10	4	1	5		4	3		No recuerdo	2		1		0	0	1	0	0	0	1	1	0	0	1	0	0	0	0	0	0	0	0	0	0	0	0	0	0	0	0	0
0	185.171.107.50	327	1	10/8/2022 10:42:59	R_2rlm7rdOcfkMHLw	36.5149	-4.8838	48	10	3	2			7								0	0	0	0	0	0	0	0	0	0	0	0	0	0	0	1	1	0	0	0	1	0	0	0	1	0	0	0
0	90.69.197.229	294	1	9/29/2022 17:44:08	R_2SiwC3wTUyMmuTn	36.7162	-4.4161	31	10	11	1	5		4	2	no tenian nombre		1	3			0	0	1	0	0	0	1	1	0	0	0	0	0	0	0	0	0	0	0	0	0	0	0	0	0	0	0	0
0	81.37.51.176	8984	1	9/30/2022 3:19:51	R_2ttiMMspjT8M6Jr	36.5149	-4.8838	40	10	4	1	5		5	3		NO	1	1			0	0	0	0	0	0	1	0	0	1	0	0	0	0	0	0	0	0	0	0	0	0	0	0	0	0	0	0
0	90.68.164.139	296	1	9/28/2022 10:23:11	R_2wB9OIapqTqcFA8	36.7162	-4.4161	37	10	4	1	2		4	1						2	0	1	0	0	0	0	1	0	0	0	0	0	0	0	0	0	0	0	0	0	0	0	0	0	0	0	0	0
0	85.217.156.88	236	1	10/8/2022 10:05:55	R_2YXsEtEKP5YsD66	36.7261	-4.426	34	10	4	1	2		5	1						2	1	1	1	1	0	1	1	1	1	0	1	0	0	0	0	0	0	0	0	0	0	0	0	0	0	0	0	0
0	46.6.166.246	299	1	10/8/2022 11:16:55	R_3fC5LfobjkoZhWs	40.4172	-3.684	42	10	6	2			5	1						3	0	1	0	0	0	0	1	0	0	0	0	0	0	0	0	0	0	0	0	0	0	0	0	0	0	0	0	0
0	87.216.78.192	219	1	9/29/2022 15:36:00	R_3HIhsxNFBMuXNby	36.5149	-4.8838	29	10	5	1	1		5	2	Zoey			1			0	0	0	0	0	0	1	0	1	0	1	0	0	0	0	0	0	0	0	0	0	0	0	0	0	0	0	0
0	83.60.164.218	454	1	9/27/2022 10:40:45	R_3j1VNBUhUrDJiRz	36.4238	-5.1443	65	10	3	2			4	1						2	0	0	0	0	0	1	0	0	0	1	0	1	0	0	0	0	0	0	0	0	0	0	0	0	0	0	0	0
0	188.26.222.104	248	1	10/6/2022 5:43:31	R_3LiCNRzYwGXl430	36.7162	-4.4161	77	10	3	1	3		3	1						2	0	1	1	0	0	0	1	0	0	0	0	0	0	0	0	0	0	0	0	0	0	0	0	0	0	0	0	0
0	90.166.169.57	251	1	9/29/2022 15:27:52	R_3MmNXAfb9oSDOYw	36.7162	-4.4161	54	10	4	1	3		5	2	No se		1	4			0	1	0	0	0	0	1	0	0	0	0	0	0	0	0	0	0	0	0	0	0	0	0	0	0	0	0	0
0	212.12.101.87	231	1	10/4/2022 14:31:29	R_3pisjYsLQah8og8	37.0232	-4.5638	29	10	4	1	5		5	1						4	0	1	1	0	0	0	1	0	0	0	1	0	0	0	0	0	0	0	0	0	0	0	0	0	0	0	0	0
0	188.84.39.82	300	1	10/8/2022 6:39:18	R_42aph6antQYAb1T	36.7162	-4.4161	59	10	5	2			5	5		No lo se	2		1		0	1	0	0	0	0	1	0	0	0	0	0	0	0	0	0	0	0	0	0	0	0	0	0	0	0	0	0
0	185.137.53.244	183	1	9/28/2022 9:05:26	R_ByPI940lsCzhpfj	37.0981	-4.3851	50	10	7	1	2		4	1						1	0	0	1	0	0	0	0	0	1	0	1	0	1	0	0	0	0	0	0	0	0	0	0	0	0	0	0	0
0	92.185.113.133	183	1	10/10/2022 8:47:33	R_TtpvlPVp1XzWH0l	36.7162	-4.4161	45	10	8	1	5		5	4		NO RECUERDO	2		1		0	1	0	0	0	1	0	1	0	0	0	1	0	0	0	0	0	0	0	0	0	0	0	0	0	0	0	0
0	31.221.131.245	304	1	10/10/2022 9:08:43	R_2BwFAgVUIjv10Un	40.4172	-3.684	57	10	4	1	4	Colores	5	1						3	0	1	1	0	0	1	1	1	1	0	1	0	0	0	0	0	0	0	0	0	0	0	0	0	0	0	0	0
0	213.94.4.79	234	1	10/7/2022 2:49:28	R_2q2fRlUF5DAYqKx	36.538	-4.6275	57	10	4	1	4	Colores	5	1						3	0	1	0	0	0	1	1	1	1	0	1	0	0	0	0	0	0	0	0	0	0	0	0	0	0	0	0	0
0	81.38.73.244	438	1	10/3/2022 18:45:52	R_2R9Xz60652YcIt0	36.538	-4.6275	60	10	4	1	4	un color	5	1						2	0	1	0	0	0	0	1	0	0	0	0	0	0	0	0	0	0	0	0	0	0	0	0	0	0	0	0	0
0	185.155.4.198	293	1	9/30/2022 2:18:39	R_2UVjb9OzHe0hrAj	36.7162	-4.4161	35	10	6	2			5	1						1	0	0	1	0	1	0	1	0	0	0	1	0	0	0	0	0	0	0	0	0	0	0	0	0	0	0	0	0
0	79.147.81.208	328	1	10/3/2022 12:59:06	R_b45BGtkz8Pe9nXz	36.7162	-4.4161	29	10	4	1	5		4	1						3	0	1	0	0	0	0	1	0	0	0	0	0	0	0	0	0	0	0	0	0	0	0	0	0	0	0	0	0
0	47.63.96.232	571	1	9/27/2022 10:22:45	R_1GCyqCtmcESEJM5	36.7162	-4.4161	56	10	4	1	1		4	2	Cazatormentas		2		1		0	1	1	0	0	0	1	0	0	0	0	0	0	0	0	0	0	0	0	0	0	0	0	0	0	0	0	0
0	213.94.3.62	338	1	10/4/2022 15:03:37	R_3NKRlt6aGtHyxeG	36.7162	-4.4161	57	10	4	1	5		5	1						3	0	1	0	0	0	0	1	1	1	0	1	0	0	0	0	0	0	0	0	0	0	0	0	0	0	0	0	0
0	77.224.110.143	172	1	10/5/2022 11:23:53	R_d5TGmrMObE5a4I9	36.7162	-4.4161	29	10	7	1	4	Colores	5	3		No recuerdo	1	4			0	1	0	0	0	0	1	0	1	0	1	0	0	0	0	0	0	0	0	0	0	0	0	0	0	0	0	0
0	83.36.116.240	466	1	9/28/2022 9:10:17	R_tWFCRkRSooYhEM9	39.9607	-4.8247	29	10	4	1	2		4	3		Zoe		1			0	1	0	0	0	0	1	0	0	0	0	0	0	0	0	0	0	0	0	0	0	0	0	0	0	0	0	0
0	47.63.95.131	366	1	10/7/2022 15:50:56	R_2TMgsbbWQIIRE9Z	36.7162	-4.4161	56	10	3	1	1		4	2	Zoe						0	1	1	0	0	0	1	0	0	0	0	0	0	0	0	0	0	0	0	0	0	0	0	0	0	0	0	0
0	77.225.112.197	2127	1	9/29/2022 13:42:49	R_2YsMjNTz2W2DZQ3	36.521	-6.2735	40	10	4	1	5		5	3		ana	1	4			0	0	0	0	0	0	1	0	0	0	0	0	0	0	0	0	0	0	0	0	0	0	0	0	0	0	0	0
0	79.145.99.9	165	1	9/29/2022 14:02:16	R_3hnWuKvDFDFeryZ	36.7391	-4.0884	37	10	6	2			5	1						4	0	1	0	0	0	0	1	0	0	0	0	0	0	0	0	0	0	0	0	0	0	0	0	0	0	0	0	0
0	90.167.158.252	245	1	10/8/2022 10:07:29	R_3qKi8xLA2QeeFZz	36.7162	-4.4161	30	10	4	1	2		5	5		No recuerdo	1	4			1	0	1	0	0	1	0	0	0	1	1	0	1	0	0	0	0	0	0	0	0	0	0	0	0	0	0	0
0	88.28.2.221	676	1	10/10/2022 9:44:49	R_4OyJpGLQAYiFo7n	36.7261	-4.426	47	10	3	1	5		5	3		Zoe		1			0	0	0	0	1	0	1	0	0	0	0	0	0	0	0	0	0	0	0	0	0	0	0	0	0	0	0	0
0	46.222.39.90	285	1	10/7/2022 9:55:38	R_2fBUsT2qDr7kpth	40.4163	-3.6934	33	11	5	1	2		5	2	Zoe						0	1	1	0	0	0	1	0	0	0	0	0	0	0	0	0	0	0	0	0	0	0	0	0	0	0	0	0
0	83.55.12.133	317	1	10/3/2022 9:56:01	R_2qdQEwdKn5cqiBz	40.9701	-5.6634	32	11	4	1	5		4	3		Vega	1	1			0	1	0	0	0	0	1	0	0	0	0	0	0	0	0	0	0	0	0	0	0	0	0	0	0	0	0	0
0	83.54.121.150	369	1	9/30/2022 5:04:47	R_2velxjmylwCpmIB	40.9701	-5.6634	43	11	5	1	5		5	1						2	0	1	0	0	0	0	1	0	0	0	0	0	0	0	0	0	0	0	0	0	0	0	0	0	0	0	0	0
0	213.143.50.158	237	1	10/7/2022 8:29:48	R_3GoLyt4fXmNIiex	41.6547	-4.7344	35	11	3	1	5		3	1						3	0	0	0	0	0	0	0	0	0	0	0	0	1	0	0	0	0	0	0	0	0	0	0	0	0	0	0	0
0	213.177.194.224	152	1	9/28/2022 9:07:36	R_1DDcRhNgVxZxsRy	40.9701	-5.6634	39	11	6	1	2		5	2	Dana		1	2			0	0	0	1	0	0	1	0	0	0	0	0	0	0	0	0	0	0	0	0	0	0	0	0	0	0	0	0
0	89.44.26.168	308	1	9/29/2022 7:48:34	R_1LGuxtzMDZ7FSdz	40.9331	-5.6503	57	11	4	1	5		4	1						1	0	1	1	0	0	0	1	0	0	0	0	0	0	0	0	0	0	0	0	0	0	0	0	0	0	0	0	0
0	213.177.192.47	249	1	10/5/2022 5:51:28	R_2CPQb80HjSgAMom	41.6547	-4.7344	49	11	5	1	5		4	4		Africana	1	3			0	0	0	0	0	0	1	0	0	0	0	0	0	0	0	0	0	0	0	0	0	0	0	0	0	0	0	0
0	176.86.37.189	306	1	10/9/2022 8:09:52	R_2dR3w6SHOrl4O82	40.9701	-5.6634	26	11	5	1	2		5	1						2	0	1	0	0	0	1	1	1	0	0	1	0	0	0	0	0	0	0	0	0	0	0	0	0	0	0	0	0
0	84.78.17.221	313	1	10/1/2022 7:40:12	R_2qghLlIVn0wnTxE	40.412	-3.6871	36	11	3	1	5		5	1						1	0	1	1	0	0	0	1	0	0	0	1	0	0	0	0	0	0	0	0	0	0	0	0	0	0	0	0	0
0	47.60.51.185	521	1	9/29/2022 4:18:51	R_3HBxlsWbGNvAAa7	43.2626	-2.9238	64	11	4	2			4	3		Dana	1	1			0	1	0	0	0	0	1	0	0	0	1	0	0	0	0	0	0	0	0	0	0	0	0	0	0	0	0	0
0	95.39.220.55	229	1	10/4/2022 17:57:00	R_3ikd2dEO5qDog8C	40.9701	-5.6634	36	11	5	1	5		5	3		Sahara	2		1		0	0	0	0	0	0	1	0	0	0	0	0	0	0	0	0	0	0	0	0	0	0	0	0	0	0	0	0
0	31.4.208.199	257	1	10/9/2022 10:46:41	R_3O7hfCWxrE9aNUO	28.1	-15.4098	38	11	4	1	5		4	3		No recuerdo	2		1		0	0	0	0	0	0	1	0	0	0	0	0	0	0	0	0	0	0	0	0	0	0	0	0	0	0	0	0
0	2.143.13.180	487	1	9/28/2022 9:12:49	R_3RfNDjF0f2r2mt3	43.3615	-5.8499	51	11	4	1	5		5	4		no recuerdo	2		1		0	1	0	0	0	0	1	0	0	1	1	0	0	0	0	0	0	0	0	0	0	0	0	0	0	0	0	0
0	2.155.154.19	419	1	9/28/2022 9:03:49	R_dpaiWU8CZ3BqXWF	40.9701	-5.6634	50	11	4	1	5		3	1						1	0	0	0	0	0	0	1	0	0	0	0	0	0	0	0	0	0	0	0	0	0	0	0	0	0	0	0	0
0	213.177.194.180	197	1	10/2/2022 11:28:24	R_Rs00FFeciVHZwwp	40.9701	-5.6634	34	11	1				4	1						1	0	0	0	0	0	0	1	0	0	0	0	0	0	0	0	0	0	0	0	0	0	0	0	0	0	0	0	0
0	90.167.255.4	184	1	10/5/2022 23:30:21	R_02Q2koBbwZorWtb	41.6547	-4.7344	40	11	3	1	2		5	3		No se	1	1			0	0	0	0	0	0	1	0	0	0	0	0	0	0	0	0	0	0	0	0	0	0	0	0	0	0	0	0
0	92.185.152.135	270	1	10/2/2022 14:11:41	R_10UY8yBIOWuTcSo	40.9701	-5.6634	60	11	5	1	1		4	1						4	0	1	0	0	0	0	1	0	0	0	0	0	0	0	0	0	0	0	0	0	0	0	0	0	0	0	0	0
0	213.177.194.4	214	1	9/29/2022 22:36:05	R_1Kyf5rlMw8jNjm0	41.607	-4.7969	37	11	4	1	5		2	1						1	0	1	0	0	0	0	1	0	0	0	0	0	0	0	0	0	0	0	0	0	0	0	0	0	0	0	0	0
0	90.167.255.211	426	1	10/5/2022 6:18:57	R_1oG45WThWvUn4Mr	41.6547	-4.7344	40	11	5	1	5		3	1						1	0	1	0	0	0	0	1	0	0	0	0	0	0	0	0	0	0	0	0	0	0	0	0	0	0	0	0	0
0	2.154.101.156	231	1	10/10/2022 1:17:19	R_1QzS2juN0urBE4l	40.9701	-5.6634	28	11	5	2			5	2	no sé		2		3		0	0	0	0	0	0	1	0	0	0	0	0	0	0	0	0	0	0	0	0	0	0	0	0	0	0	0	0
0	92.185.149.13	184	1	10/1/2022 15:39:32	R_1Tzs6yKpAC77XYl	40.9701	-5.6634	50	11	5	2			5	1						3	0	1	0	0	0	0	1	0	0	0	0	0	0	0	0	0	0	0	0	0	0	0	0	0	0	0	0	0
0	47.61.23.107	246	1	10/5/2022 1:37:57	R_2sbwvNg0y4EpCls	40.9701	-5.6634	31	11	3	1	5		5	1						3	0	1	1	0	0	0	1	0	0	0	0	0	0	0	0	0	0	0	0	0	0	0	0	0	0	0	0	0
0	37.29.178.92	479	1	10/1/2022 12:35:34	R_2yeCYaxvYJs404y	41.3949	2.1756	33	11	4	1	5		4	4		Alba	2		3		0	0	0	1	0	0	1	0	0	0	0	0	0	0	0	0	0	0	0	0	0	0	0	0	0	0	0	0
0	139.47.48.109	399	1	9/30/2022 15:56:45	R_32LMByKzS5v9cxa	43.5582	-5.922	34	11	4	1	1		5	4		Zoe Yago Xenia		1			0	1	0	0	0	1	1	0	0	0	1	0	0	0	0	0	0	0	0	0	0	0	0	0	0	0	0	0
0	195.235.53.177	183	1	9/30/2022 9:28:39	R_3p2R9asB9mnOw88	40.4172	-3.684	35	11	4	2			5	2	No lo recuerdo		1	3			0	0	0	0	0	0	1	0	0	0	0	0	0	0	0	0	0	0	0	0	0	0	0	0	0	0	0	0
0	90.167.255.5	543	1	10/8/2022 8:07:14	R_pEPLT79nLuUb53b	41.6547	-4.7344	36	11	5	1	1		4	1						1	0	1	0	0	0	0	1	0	0	1	0	0	0	0	0	0	0	0	0	0	0	0	0	0	0	0	0	0
0	85.48.189.191	255	1	9/28/2022 9:00:57	R_1FKh05hkljolLx7	39.4776	-6.3798	35	11	3	1	5		5	5		No se	1	1			0	0	0	0	0	0	1	0	0	0	0	0	0	0	0	0	0	0	0	0	0	0	0	0	0	0	0	0
0	79.116.133.109	405	1	9/30/2022 14:12:56	R_27Co0kQeRr3TqGq	40.4163	-3.6934	44	11	4	1	5		5	1						1	0	1	0	0	0	0	1	0	0	0	0	0	0	0	0	0	0	0	0	0	0	0	0	0	0	0	0	0
0	92.185.158.78	305	1	10/3/2022 3:06:42	R_2DSI5NvRb47PA1j	40.9701	-5.6634	47	11	3	1	5		4	1						3	0	1	0	0	0	0	1	0	0	0	1	0	0	0	0	0	0	0	0	0	0	0	0	0	0	0	0	0
0	85.55.19.187	297	1	9/30/2022 14:18:08	R_3Jk0mHNAvNO0gNv	41.0029	-5.6984	35	11	4	1	1		5	1						2	0	0	0	0	0	0	1	0	0	0	0	0	0	0	0	0	0	0	0	0	0	0	0	0	0	0	0	0
0	62.42.177.97	470	1	9/29/2022 15:34:09	R_3PGKjnmloV4qfa1	40.9701	-5.6634	34	11	4	1	1		4	3		No me se los nombres	1	2			0	1	0	0	0	0	1	0	0	0	0	0	0	0	0	0	0	0	0	0	0	0	0	0	0	0	0	0
0	31.4.159.69	790	1	9/30/2022 10:51:07	R_xa8ukRFf8Y4SJSF	40.4172	-3.684	29	11	6	1	5		5	1						4	0	1	0	0	0	0	1	0	0	0	0	0	0	0	0	0	0	0	0	0	0	0	0	0	0	0	0	0
0	92.185.157.124	251	1	9/28/2022 9:00:35	R_z6AjGdX7rFD5AHv	40.9701	-5.6634	35	11	3	2			4	1						2	0	0	0	0	0	0	1	0	0	1	0	0	0	0	0	0	0	0	0	0	0	0	0	0	0	0	0	0
0	94.73.49.240	303	1	10/3/2022 5:23:00	R_ZpCvpzArB8R8ZvX	40.4172	-3.684	35	11	4	1	2		5	1						1	0	0	0	0	0	0	1	1	1	1	0	0	0	0	0	0	0	0	0	0	0	0	0	0	0	0	0	0
0	83.55.42.70	184	1	9/30/2022 10:19:48	R_0pu0kctCnwe0A9z	40.9701	-5.6634	37	11	6	1	5		5	3		Alex	1	1			0	0	0	0	0	0	1	0	0	0	1	0	0	0	0	0	0	0	0	0	0	0	0	0	0	0	0	0
0	46.222.86.223	252	1	10/1/2022 6:12:58	R_1fjh5PokVZd36Fj	40.4163	-3.6934	38	11	6	1	5		5	1						1	0	0	0	0	0	0	1	1	0	1	1	0	0	0	0	0	0	0	0	0	0	0	0	0	0	0	0	0
0	90.167.255.128	243	1	10/4/2022 9:17:17	R_1JDgI3Ias1rEgmW	41.6547	-4.7344	51	11	4	1	1		3	2	Zoe						0	1	1	0	0	0	1	1	0	0	1	0	0	0	0	0	0	0	0	0	0	0	0	0	0	0	0	0
0	213.177.195.150	282	1	10/3/2022 17:16:05	R_23VwyLf4LOrcBTL	40.9701	-5.6634	35	11	3	2			5	2	no lo sé		1	4			1	0	0	0	0	0	1	0	0	0	1	0	0	0	0	0	0	0	0	0	0	0	0	0	0	0	0	0
0	90.166.59.193	173	1	10/3/2022 2:00:05	R_26fqzFEgO3rCvjL	42.8561	-2.6946	47	11	6	1	1		4	3		Dana	1	2			0	0	0	0	0	0	1	1	1	0	0	0	0	0	0	0	0	0	0	0	0	0	0	0	0	0	0	0
0	62.42.49.199	218	1	9/30/2022 13:23:17	R_2Cy9aIruq0vyG4m	40.9701	-5.6634	38	11	4	1	4	Color naranja en los mapas	4	1						3	0	1	1	0	0	0	1	1	0	0	1	0	0	0	0	0	0	0	0	0	0	0	0	0	0	0	0	0
0	83.54.118.48	185	1	10/7/2022 0:05:36	R_2UhXxOkPtYYCXvP	40.9701	-5.6634	47	11	6	2			5	1						4	0	0	0	0	0	0	1	0	0	0	0	0	0	0	0	0	0	0	0	0	0	0	0	0	0	0	0	0
0	85.53.88.24	344	1	10/3/2022 7:22:51	R_8jG9cZHG5JV3gK5	40.9701	-5.6634	48	11	9	1	4	Alertas por colores	6	1						1	0	1	0	0	0	0	1	0	0	0	1	0	0	0	0	0	0	0	0	0	0	0	0	0	0	0	0	0
0	84.127.160.20	292	1	9/30/2022 16:33:10	R_1MQXiAOYIiHYuAR	40.9701	-5.6634	63	11	5	2			5	1						2	0	1	0	0	0	0	1	1	0	0	1	0	0	0	0	0	0	0	0	0	0	0	0	0	0	0	0	0
0	31.221.148.234	188	1	9/30/2022 9:25:49	R_1n6Dzu9mLlkBWHx	40.4172	-3.684	28	11	3	1	5		5	2	Zoe						0	0	0	0	1	0	1	0	0	0	0	0	0	0	0	0	0	0	0	0	0	0	0	0	0	0	0	0
0	90.167.243.74	467	1	9/30/2022 9:30:07	R_2Bze2rq6UyGcjyY	41.6547	-4.7344	51	11	4	1	1		4	3		No recuerdo	1	2			0	1	1	0	0	0	1	1	1	0	1	0	0	0	0	0	0	0	0	0	0	0	0	0	0	0	0	0
0	95.121.56.160	1054	1	10/1/2022 2:19:49	R_2fwB8pWVI8Poghz	40.9701	-5.6634	38	11	5	1	5		5	1						1	0	1	1	0	0	0	1	0	0	0	1	0	0	0	0	0	0	0	0	0	0	0	0	0	0	0	0	0
0	95.39.219.165	278	1	10/2/2022 15:02:33	R_3GrhT5M6GekvyX2	40.9701	-5.6634	52	11	4	2			5	4		Dana	1	1			0	1	0	0	0	0	1	1	0	1	1	0	0	0	0	0	0	0	0	0	0	0	0	0	0	0	0	0
0	83.55.70.193	192	1	9/30/2022 15:45:28	R_3JsHoOg5o7DzCNZ	40.4163	-3.6934	44	11	3	1	5		5	1						1	0	0	1	0	0	0	1	0	0	0	1	0	0	0	0	0	0	0	0	0	0	0	0	0	0	0	0	0
0	89.7.15.60	329	1	10/4/2022 15:07:48	R_3LbYFpkpadOPleI	42.6851	-2.9522	35	11	5	1	5		5	5		Ni idea	2		1		0	1	1	0	0	1	1	1	0	1	0	0	0	0	0	0	0	0	0	0	0	0	0	0	0	0	0	0
0	47.60.44.114	469	1	10/3/2022 13:00:57	R_3PouutNxZ0PACUT	40.4172	-3.684	40	11	4	1	5		6	3		Yago	1	3			0	1	1	0	0	0	1	0	0	0	1	0	0	0	0	0	0	0	0	0	0	0	0	0	0	0	0	0
0	212.231.133.237	302	1	9/30/2022 9:43:02	R_3qjPtEhWqFdw3yH	41.0228	-5.5885	47	11	6	2			2	1						3	0	1	0	0	0	0	1	0	0	0	1	0	0	0	0	0	0	0	0	0	0	0	0	0	0	0	0	0
0	2.154.112.185	275	1	9/30/2022 9:26:41	R_6rjIH3JQCtaIXuN	40.9701	-5.6634	32	11	4	1	5		3	4		Can Mayor	1	2			1	1	0	0	0	0	1	0	0	1	1	0	0	0	0	0	0	0	0	0	0	0	0	0	0	0	0	0
0	88.28.20.16	136	1	9/30/2022 12:43:13	R_8eq8zA7PRi2M6pX	40.4163	-3.6934	38	11	5	1	5		5	1						1	0	1	1	0	0	0	1	0	0	0	0	0	0	0	0	0	0	0	0	0	0	0	0	0	0	0	0	0
0	83.54.100.158	268	1	9/30/2022 9:41:09	R_ePMWBYPaBsc4iAx	40.9701	-5.6634	30	11	4	1	5		2	4		No recuerdo	2		4		0	1	1	0	0	0	0	1	0	1	0	0	1	0	0	0	0	0	0	0	0	0	0	0	0	0	0	0
0	84.78.18.18	320	1	9/30/2022 15:58:18	R_tRPQkQ4IlpT9cRP	40.9701	-5.6634	33	11	7	1	5		5	4		No recuerdo	1	1			0	0	0	0	0	0	1	0	0	0	0	0	0	0	0	0	0	0	0	0	0	0	0	0	0	0	0	0
0	37.12.10.237	405	1	10/5/2022 5:48:36	R_UirqOl9C8d5gXTj	40.6592	-4.7041	33	11	5	1	5		5	4		ola de calor	1	2			0	1	1	1	1	1	1	1	1	1	1	0	0	0	0	0	0	0	0	0	0	0	0	0	0	0	0	0
0	83.55.31.189	189	1	9/30/2022 16:19:45	R_vDjZwG5oRFAgfux	40.9701	-5.6634	57	11	4	2			5	1						3	0	1	0	0	0	0	1	0	0	0	0	0	0	0	0	0	0	0	0	0	0	0	0	0	0	0	0	0
0	95.123.132.158	154	1	10/1/2022 16:01:24	R_XpQmZpJUYCSuZVf	40.9949	-5.3787	32	11	4	1	2		5	1						3	0	1	1	0	0	0	1	0	0	1	1	0	0	0	0	0	0	0	0	0	0	0	0	0	0	0	0	0
0	213.177.193.185	203	1	9/29/2022 8:54:48	R_1dykHbs1jWkR0CW	41.6547	-4.7344	58	11	7	1	5		5	1						1	0	1	0	0	0	0	1	1	0	0	1	0	0	0	0	0	0	0	0	0	0	0	0	0	0	0	0	0
0	95.127.6.230	320	1	10/4/2022 16:05:14	R_1hEfHa5TFs5jt5p	40.4163	-3.6934	35	11	5	1	1		5	3		Ni idea	2		1		0	1	0	0	0	0	1	0	0	1	0	0	0	0	0	0	0	0	0	0	0	0	0	0	0	0	0	0
0	47.60.136.205	258	1	10/6/2022 1:37:26	R_1HRUnw7AOG5DTSV	42.3468	-3.6724	45	11	5	1	1		5	1						2	0	1	1	0	0	0	1	0	0	0	0	0	0	0	0	0	0	0	0	0	0	0	0	0	0	0	0	0
0	90.167.255.20	300	1	9/30/2022 14:57:45	R_1QaobA1WNkKeBvi	41.6547	-4.7344	46	11	3	1	4	Colores	5	2	Filomena del verano		2		1		0	0	1	0	0	0	1	1	0	0	0	0	0	0	0	0	0	0	0	0	0	0	0	0	0	0	0	0
0	90.168.224.72	245	1	10/5/2022 2:59:05	R_278pBdsR3otBdqX	40.9525	-5.6291	58	11	3	2			5	1						4	0	0	0	0	0	0	1	0	0	0	1	0	0	0	0	0	0	0	0	0	0	0	0	0	0	0	0	0
0	148.56.119.180	187	1	9/29/2022 13:04:49	R_2CDP6ZyVg2gIJ66	41.6547	-4.7344	29	11	4	2			5	2	nolose		2		1		0	0	1	0	0	0	1	1	0	0	1	0	0	0	0	0	0	0	0	0	0	0	0	0	0	0	0	0
0	213.96.253.248	174	1	10/3/2022 3:28:41	R_2rVLzZXzkq5PKTR	40.9701	-5.6634	33	11	9	2			2	1						3	0	0	0	0	0	0	1	0	1	0	0	0	0	0	0	0	0	0	0	0	0	0	0	0	0	0	0	0
0	83.54.82.6	434	1	9/28/2022 9:04:25	R_2TGkcg36Rx7ZGmw	40.9701	-5.6634	39	11	3	1	5		4	3		Filomena	2		1		0	1	1	0	0	1	1	1	0	0	1	0	0	0	0	0	0	0	0	0	0	0	0	0	0	0	0	0
0	90.167.255.234	173	1	9/30/2022 13:40:45	R_2YRCUnvRukRmTbd	40.4163	-3.6934	32	11	5	2			5	1						3	0	1	1	0	0	0	1	1	1	1	1	0	0	0	0	0	0	0	0	0	0	0	0	0	0	0	0	0
0	83.55.77.81	361	1	9/29/2022 13:26:04	R_3PpLrxfAEmsExtL	40.9701	-5.6634	33	11	6	1	1		4	3		Mucho calor	1	3			0	1	1	0	0	0	1	0	0	0	0	0	0	0	0	0	0	0	0	0	0	0	0	0	0	0	0	0
0	85.48.188.211	231	1	9/30/2022 9:26:25	R_SPfpBpd1nHfdcRj	41.6547	-4.7344	25	11	4	1	5		4	1						1	0	0	1	0	0	1	1	1	0	0	1	0	0	0	0	0	0	0	0	0	0	0	0	0	0	0	0	0
0	185.252.6.222	171	1	10/3/2022 15:55:16	R_Xk6JZqqmSRWOn0R	40.9701	-5.6634	28	11	3	1	2		4	2	No lo recuerdo		2		1		0	1	1	0	0	0	1	0	0	0	1	0	0	0	0	0	0	0	0	0	0	0	0	0	0	0	0	0
0	84.127.163.115	247	1	9/28/2022 9:03:48	R_Y9ysSFXnqGlWkc9	40.9701	-5.6634	30	11	7	1	1		5	1						1	0	1	0	0	0	0	1	0	0	1	1	0	0	0	0	0	0	0	0	0	0	0	0	0	0	0	0	0
0	89.39.54.217	267	1	10/6/2022 23:17:59	R_1ja0n6cQMIEqyHS	41.0228	-5.5885	44	11	6	2			5	4		No recuerdo	1	1			1	0	0	0	0	0	1	0	0	0	1	0	0	0	0	0	0	0	0	0	0	0	0	0	0	0	0	0
0	213.177.193.128	339	1	9/30/2022 9:27:58	R_3g6lc5LYsx3uTdd	41.6547	-4.7344	34	11	5	1	1		5	2	No se		2		4		0	1	1	0	0	0	1	0	0	1	0	0	0	0	0	0	0	0	0	0	0	0	0	0	0	0	0	0
0	83.54.124.63	364	1	9/30/2022 9:35:22	R_3KHM1AYJjbdCeJK	40.9701	-5.6634	45	11	4	1	5		5	1						4	0	1	1	0	0	0	1	0	0	0	0	0	0	0	0	0	0	0	0	0	0	0	0	0	0	0	0	0
0	31.221.187.39	378	1	10/9/2022 15:03:02	R_3no2fMGErMHhsuf	41.3949	2.1756	39	11	4	1	5		5	4		Dana	2		4		0	1	0	0	0	0	1	1	1	0	0	0	0	0	0	0	0	0	0	0	0	0	0	0	0	0	0	0
0	95.127.20.147	332	1	9/29/2022 13:25:08	R_3Rar8xK75KuDPBE	40.4163	-3.6934	39	11	4	1	5		4	1						3	0	0	0	0	0	0	1	1	0	0	0	0	0	0	0	0	0	0	0	0	0	0	0	0	0	0	0	0
0	87.221.252.215	179	1	10/1/2022 9:51:28	R_3rVqLGMGeTT5GJk	40.9701	-5.6634	49	11	4	1	2		5	1						4	0	1	1	0	0	0	1	0	0	0	1	0	0	0	0	0	0	0	0	0	0	0	0	0	0	0	0	0
0	95.124.174.25	193	1	10/3/2022 0:53:49	R_9FV7D2fSKr2cmSR	40.4163	-3.6934	52	11	4	1	5		5	4		No recuerdo	1	1			0	0	0	0	0	0	1	0	0	0	1	0	0	0	0	0	0	0	0	0	0	0	0	0	0	0	0	0
0	83.54.108.76	330	1	9/29/2022 14:36:27	R_qC5zZ3AdXooYcPn	40.9701	-5.6634	32	11	5	1	5		5	1						3	0	0	0	0	0	0	1	0	1	0	1	0	0	0	0	0	0	0	0	0	0	0	0	0	0	0	0	0
0	139.47.50.124	179	1	10/2/2022 14:18:55	R_RrduWzkZ9pAqQQ9	43.3615	-5.8499	28	11	2	1	5		4	2	Zoe						0	0	1	0	1	0	1	0	0	0	0	0	0	0	0	0	0	0	0	0	0	0	0	0	0	0	0	0
0	83.55.14.175	397	1	10/6/2022 3:04:20	R_UKoMlBO4zMLxNFD	40.4163	-3.6934	31	11	3	1	5		4	3		zoe yago		1			0	1	0	0	0	0	1	1	0	0	0	0	0	0	0	0	0	0	0	0	0	0	0	0	0	0	0	0
0	88.27.220.65	397	1	10/5/2022 23:42:20	R_3oHiohsgP5JlPg1	42.1852	2.4863	28	11	5	2			5	1						4	0	1	0	0	0	0	1	0	0	0	0	0	0	0	0	0	0	0	0	0	0	0	0	0	0	0	0	0
0	92.185.149.118	253	1	10/3/2022 4:36:09	R_2fpxu9E1B7m0MNM	40.9701	-5.6634	41	11	4	1	1		5	1						1	0	1	1	0	0	0	1	1	1	0	0	0	0	0	0	0	0	0	0	0	0	0	0	0	0	0	0	0
0	77.230.223.16	232	1	10/10/2022 9:11:26	R_2QS9NI2nxh29Q9c	41.6547	-4.7344	30	11	4	1	2		4	1						3	0	1	0	0	0	0	1	0	0	0	1	0	0	0	0	0	0	0	0	0	0	0	0	0	0	0	0	0
0	31.4.213.116	344	1	10/4/2022 9:26:16	R_RwvpdoZLxMPuNMt	40.4172	-3.684	49	11	6	1	2		3	1						4	0	0	0	0	0	0	1	0	0	1	0	0	0	0	0	0	0	0	0	0	0	0	0	0	0	0	0	0
0	79.116.108.161	660	1	10/3/2022 15:16:14	R_1IQ8Xk9CU5LgOei	40.4163	-3.6934	34	5	9	1	4	Colores	5	1						2	0	1	0	0	0	0	1	0	0	0	0	0	0	0	0	0	0	0	0	0	0	0	0	0	0	0	0	0
0	85.52.163.247	864	1	10/3/2022 15:46:54	R_6umy3jxMatcl7CV	37.3831	-5.9707	32	5	5	1	2		5	1						3	0	1	0	0	0	0	1	0	0	0	0	0	0	0	0	0	0	0	0	0	0	0	0	0	0	0	0	0
0	84.78.179.74	286	1	10/8/2022 11:19:51	R_yUqpcScXi4PWqtP	37.8994	-4.7741	39	5	4	1	5		5	3		No lo se	1	1			0	1	0	0	0	1	1	0	0	0	1	0	0	0	0	0	0	0	0	0	0	0	0	0	0	0	0	0
0	46.6.199.18	457	1	10/10/2022 11:10:58	R_1l3pJ3lV4CdUnmi	36.7261	-4.426	35	5	4	1	5		5	1						1	0	1	0	0	0	0	1	1	0	0	0	0	0	0	0	0	0	0	0	0	0	0	0	0	0	0	0	0
0	31.4.194.171	361	1	10/3/2022 12:45:20	R_27wb7uNkQnEbbDw	37.3831	-5.9707	33	5	5	1	5		2	3		No se	1	1			0	1	0	0	0	1	1	0	0	0	0	0	0	0	0	0	0	0	0	0	0	0	0	0	0	0	0	0
0	85.137.189.30	263	1	10/7/2022 8:54:39	R_2Xc9WyjDapkZHkg	37.8994	-4.7741	62	5	7	1	5		4	1						1	0	1	0	0	0	0	1	0	0	0	0	0	0	0	0	0	0	0	0	0	0	0	0	0	0	0	0	0
0	185.224.76.192	426	1	10/5/2022 1:44:51	R_3GebI10hDi5Tnqg	37.4426	-4.2014	71	5	3	2			5	1						3	0	1	0	0	0	0	1	0	0	0	0	0	0	0	0	0	0	0	0	0	0	0	0	0	0	0	0	0
0	79.116.93.135	273	1	10/8/2022 10:41:19	R_3PLJ0biIusL0LVV	40.4172	-3.684	33	5	7	1	1		4	2	No recuerdo		1	5			0	0	0	0	0	1	1	0	0	0	1	0	0	0	0	0	0	0	0	0	0	0	0	0	0	0	0	0
0	94.73.35.199	376	1	10/10/2022 10:51:01	R_ApMeZYFEvoRoPTj	40.4163	-3.6934	33	5	7	1	1		4	2	Sahara		2		1		0	0	0	0	0	0	1	1	1	1	0	0	0	0	0	0	0	0	0	0	0	0	0	0	0	0	0	0
0	212.225.249.3	362	1	9/28/2022 17:08:26	R_bwNA8F47MnK36Fj	37.8994	-4.7741	61	5	6	1	2		3	5		Zoe		1			0	1	0	0	0	0	1	1	0	0	1	0	0	0	0	0	0	0	0	0	0	0	0	0	0	0	0	0
0	85.136.25.3	255	1	9/28/2022 9:09:33	R_1FhxlKrSglHICuD	37.8994	-4.7741	37	5	9	1	1		4	1						2	0	0	1	0	0	0	0	1	0	0	0	1	0	0	0	0	0	0	0	0	0	0	0	0	0	0	0	0
0	94.73.32.42	336	1	9/30/2022 9:33:01	R_1mwTS3dil9gPcC1	40.479	-3.3565	30	5	4	1	1		5	3		Dana	1	1			0	0	1	0	0	0	0	0	0	0	0	0	1	0	0	0	0	0	0	0	0	0	0	0	0	0	0	0
0	188.76.84.131	166	1	10/5/2022 15:54:22	R_1pXrnPHlWiZs4sH	37.8671	-4.3185	25	5	16	1	4	Color	5	4		No	1	1			0	0	1	0	0	0	1	1	0	0	1	0	0	0	0	0	0	0	0	0	0	0	0	0	0	0	0	0
0	87.218.72.82	398	1	9/27/2022 10:23:02	R_eX2UREyBb37NH8t	38.5772	-5.1718	43	5	6	1	5		5	1						2	0	1	0	0	0	0	1	0	0	0	1	0	0	0	0	0	0	0	0	0	0	0	0	0	0	0	0	0
0	46.26.150.198	306	1	10/3/2022 20:16:51	R_udFSFcKEHTK6zL3	37.8994	-4.7741	26	5	7	1	5		5	5		No lo recuerdo	2		1		0	1	0	0	0	0	1	0	0	1	0	0	0	0	0	0	0	0	0	0	0	0	0	0	0	0	0	0
0	213.194.170.200	87	1	10/10/2022 10:41:29	R_10H151mfK777TcY	37.4426	-4.2014	39	5	4	1	5		5	1						1	0	1	0	0	1	0	1	0	0	0	0	0	0	0	0	0	0	0	0	0	0	0	0	0	0	0	0	0
0	84.122.143.141	273	1	9/29/2022 13:20:46	R_1GB5vVXc82M10Cy	37.8994	-4.7741	42	5	6	1	2		5	1						3	0	1	0	0	0	0	1	0	0	0	0	0	0	0	0	0	0	0	0	0	0	0	0	0	0	0	0	0
0	85.136.243.85	2074	1	10/10/2022 10:47:30	R_2B4E8R4gGcy6Qm2	37.8994	-4.7741	31	5	4	2			7								0	0	0	0	0	0	0	0	0	0	0	0	0	0	0	0	0	0	0	0	1	0	0	0	0	0	0	0
0	31.4.197.72	239	1	10/3/2022 13:51:09	R_3RqfAbvz5KaIJLz	37.3831	-5.9707	32	5	3	1	4	Amarillo	4	1						1	0	0	0	0	0	0	1	0	0	0	0	0	0	0	0	0	0	0	0	0	0	0	0	0	0	0	0	0
0	85.48.244.61	317	1	10/3/2022 13:28:46	R_1CBhXAVi9bhjwQq	37.4426	-4.2014	40	5	4	1	5		3	1						4	0	1	0	0	0	0	1	0	0	1	0	0	0	0	0	0	0	0	0	0	0	0	0	0	0	0	0	0
0	79.116.130.180	429	1	9/28/2022 9:04:05	R_1dFwHdsS4IhswsC	40.4163	-3.6934	27	5	8	1	2		6	1						3	0	0	0	0	0	0	1	0	0	0	0	0	0	0	0	0	0	0	0	0	0	0	0	0	0	0	0	0
0	31.221.212.120	243	1	10/5/2022 0:47:17	R_1ZgAeLhqKswnwrL	36.7261	-4.426	37	5	3	2			4	3		Nose	1	2			0	1	1	0	0	0	1	0	0	0	0	0	0	0	0	0	0	0	0	0	0	0	0	0	0	0	0	0
0	185.252.175.78	492	1	10/10/2022 10:01:00	R_2anwGFV139cH7dY	37.7442	-3.3829	38	5	6	1	2		5	1						1	0	0	1	0	0	0	1	0	0	0	0	0	0	0	0	0	0	0	0	0	0	0	0	0	0	0	0	0
0	46.37.89.101	309	1	10/8/2022 10:12:21	R_31pdcrVPxoSKNEb	37.8994	-4.7741	29	5	4	1	1		5	2	Zoe						0	1	1	1	0	0	1	0	0	0	1	0	0	0	0	0	0	0	0	0	0	0	0	0	0	0	0	0
0	194.224.49.33	243	1	9/29/2022 3:52:48	R_DwQjV3R4L6pVeal	40.4172	-3.684	57	5	6	1	4	Rojo, naranja y amarillo	6	1						1	0	1	1	0	0	0	0	1	0	0	0	1	0	0	0	0	0	0	0	0	0	0	0	0	0	0	0	0
0	78.30.11.241	270	1	9/28/2022 9:59:36	R_ugp972MKJi0SHex	28.4666	-16.3027	72	5	9	1	5		5	1						2	0	1	1	0	0	0	1	0	0	0	0	0	0	0	0	0	0	0	0	0	0	0	0	0	0	0	0	0
0	46.6.183.82	234	1	10/10/2022 10:01:36	R_2E0pqPywDsfXLUU	36.7261	-4.426	33	5	7	2			5	3		Severa potente y media	2		3		0	0	0	0	0	0	1	0	0	0	0	0	0	0	0	0	0	0	0	0	0	0	0	0	0	0	0	0
0	81.40.23.112	221	1	10/10/2022 9:11:07	R_2ql0y71PkU0D0Mu	37.5816	-4.6446	32	5	4	1	5		4	1						1	0	1	1	0	0	0	1	0	0	0	1	0	0	0	0	0	0	0	0	0	0	0	0	0	0	0	0	0
0	85.137.178.85	280	1	10/10/2022 10:18:42	R_eVUtFZoftu7stqN	37.8994	-4.7741	48	5	2	1	4	Alerta por color	3	1						4	0	1	1	0	0	0	1	0	0	0	0	0	0	0	0	0	0	0	0	0	0	0	0	0	0	0	0	0
0	80.30.66.13	259	1	9/30/2022 12:48:24	R_1GHe5OaAGGVg54l	37.8994	-4.7741	56	5	6	1	5		5	1						3	0	1	1	0	0	0	1	1	0	0	0	0	0	0	0	0	0	0	0	0	0	0	0	0	0	0	0	0
0	62.175.247.138	489	1	10/5/2022 3:01:15	R_1rdBRUvlXnl0ykD	37.8994	-4.7741	41	5	4	2			5	1						1	0	1	1	0	1	0	1	1	0	0	0	0	0	0	0	0	0	0	0	0	0	0	0	0	0	0	0	0
0	81.40.21.248	226	1	9/30/2022 15:17:51	R_27WgOTdP1hBSwre	37.5816	-4.6446	32	5	4	1	5		4	2	No recuerdo		2		1		0	1	0	0	0	0	1	0	0	0	0	0	0	0	0	0	0	0	0	0	0	0	0	0	0	0	0	0
0	83.63.128.119	282	1	10/10/2022 8:54:49	R_2at9gim7Nlkw2wV	37.4124	-4.4801	43	5	4	1	4	Por color	5	4		No se	2		1		0	1	1	0	0	0	1	1	1	0	1	0	0	0	0	0	0	0	0	0	0	0	0	0	0	0	0	0
0	85.52.163.60	333	1	10/5/2022 3:26:19	R_2BzgGLGVbFcGs5X	37.3831	-5.9707	27	5	5	1	1		4	4		No lo recuerdo	1	4			0	1	1	0	0	0	1	0	0	1	0	0	0	0	0	0	0	0	0	0	0	0	0	0	0	0	0	0
0	84.78.244.92	231	1	9/27/2022 10:20:23	R_2SvFV7JZUgMxdfz	37.3831	-5.9707	41	5	16	1	5		5	1						1	0	0	1	0	0	0	1	1	0	0	1	0	0	0	0	0	0	0	0	0	0	0	0	0	0	0	0	0
0	84.125.98.179	197	1	9/28/2022 9:10:55	R_2tcbWjybCfhIbah	36.7162	-4.4161	37	5	3	1	5		4	1						4	0	1	0	0	0	0	1	0	0	0	0	0	0	0	0	0	0	0	0	0	0	0	0	0	0	0	0	0
0	46.37.89.15	422	1	9/30/2022 13:47:19	R_2wpe4ubUWRPit55	37.8994	-4.7741	43	5	5	1	5		5	3		No recuerdo el nombre exactamente	2		1		0	1	0	0	0	0	1	0	0	0	0	0	0	0	0	0	0	0	0	0	0	0	0	0	0	0	0	0
0	94.73.48.209	285	1	10/3/2022 16:54:39	R_3kijqSEsAg4qxjS	40.4172	-3.684	40	5	4	2			5	4		Danna	2		4		0	1	1	0	0	0	1	0	0	0	1	0	0	0	0	0	0	0	0	0	0	0	0	0	0	0	0	0
0	37.61.150.73	412	1	9/29/2022 14:54:04	R_3samOrvwogZILZZ	37.4124	-4.4801	52	5	5	1	5		5	2	filomena		2		2		0	1	0	0	1	0	1	1	0	0	0	0	0	0	0	0	0	0	0	0	0	0	0	0	0	0	0	0
0	146.158.159.21	423	1	9/29/2022 14:18:11	R_7Vw1C7h9cbFPDMJ	37.8994	-4.7741	33	5	11	1	1		6	5		Zoe		1			0	1	0	0	0	0	0	1	1	0	0	0	1	0	0	0	0	0	0	0	0	0	0	0	0	0	0	0
0	46.6.226.162	411	1	10/5/2022 15:55:34	R_siDdYTGrHcdLcKl	36.7261	-4.426	49	5	4	1	2		4	3		Dana	1	3			0	1	0	0	0	0	1	1	0	0	0	0	0	0	0	0	0	0	0	0	0	0	0	0	0	0	0	0
0	79.116.134.133	315	1	10/8/2022 10:12:01	R_VK03bZ2i49OGEhj	40.4163	-3.6934	33	5	4	1	4	Alerta naranja y alerta roja	5	1						3	0	1	0	0	0	0	1	1	0	0	1	0	0	0	0	0	0	0	0	0	0	0	0	0	0	0	0	0
0	81.40.9.175	252	1	10/4/2022 1:55:21	R_xDX8Y9otF8e6aEV	37.4124	-4.4801	43	5	6	1	4	De colores	5	5		No me acuerdo	1	1			0	1	1	0	0	0	1	1	1	0	0	0	0	0	0	0	0	0	0	0	0	0	0	0	0	0	0	0
0	87.124.216.136	302	1	10/4/2022 0:22:41	R_1impqfXbcvlxIpK	38.0133	-3.3751	39	5	7	1	5		2	1						1	0	1	0	1	0	0	1	0	0	0	0	0	0	0	0	0	0	0	0	0	0	0	0	0	0	0	0	0
0	83.63.150.216	414	1	9/30/2022 12:42:39	R_1jfx3nTPVr4sy73	37.7019	-5.2796	34	5	6	1	5		5	1						3	0	0	0	0	0	0	1	0	0	0	0	0	0	0	0	0	0	0	0	0	0	0	0	0	0	0	0	0
0	88.22.233.128	269	1	9/30/2022 11:31:06	R_24BkJqKD21UWeFL	38.9076	1.4332	32	5	7	1	2		5	4		No recuerdo	2		1		0	1	1	0	0	0	1	1	1	0	0	0	0	0	0	0	0	0	0	0	0	0	0	0	0	0	0	0
0	79.116.99.46	261	1	9/30/2022 13:57:27	R_2ceDPrubYHHdLBS	40.4163	-3.6934	33	5	4	1	3		4	3		No recuerdo	2		1		0	0	1	0	0	0	1	0	1	0	0	0	0	0	0	0	0	0	0	0	0	0	0	0	0	0	0	0
0	79.116.129.167	353	1	10/4/2022 12:24:54	R_2taETEvwAXTvTQU	40.4163	-3.6934	33	5	4	1	5		4	1						3	0	0	0	0	0	0	1	1	0	0	0	0	0	0	0	0	0	0	0	0	0	0	0	0	0	0	0	0
0	90.167.31.66	261	1	10/2/2022 6:50:13	R_3feOqMk6WepxyFu	36.7162	-4.4161	56	5	5	1	5		5	1						1	0	1	0	0	1	0	1	0	0	0	0	0	0	0	0	0	0	0	0	0	0	0	0	0	0	0	0	0
0	90.164.100.90	219	1	9/28/2022 11:00:27	R_3FPqgYE61oOB9FD	37.3268	-4.3726	58	5	4	1	5		5	1						5	0	1	0	0	0	0	1	0	0	0	0	0	0	0	0	0	0	0	0	0	0	0	0	0	0	0	0	0
0	90.167.55.73	295	1	9/28/2022 9:01:37	R_3hH3mZWH25hspRY	36.7162	-4.4161	56	5	5	1	5		5	3		no acuerdo	1	1			0	1	0	0	0	1	1	0	0	0	1	0	0	0	0	0	0	0	0	0	0	0	0	0	0	0	0	0
0	95.16.117.177	216	1	10/9/2022 7:24:16	R_3lJFsUZf5tF96Sn	37.8994	-4.7741	57	5	3	2			5	3		No	2		3		0	0	0	0	0	0	1	0	0	0	0	0	0	0	0	0	0	0	0	0	0	0	0	0	0	0	0	0
0	185.224.76.154	143	1	10/6/2022 2:33:43	R_3MrEjmsMbKjkrPQ	37.264	-4.4218	33	5	4	2			3	1						1	0	1	0	0	0	1	1	0	0	0	0	0	0	0	0	0	0	0	0	0	0	0	0	0	0	0	0	0
0	90.167.99.96	229	1	9/28/2022 9:00:48	R_3PLwPvsYGm4QtN9	37.3831	-5.9707	47	5	3	1	1		5	1						1	0	1	1	0	0	0	1	0	0	0	0	0	0	0	0	0	0	0	0	0	0	0	0	0	0	0	0	0
0	90.167.158.34	273	1	10/5/2022 7:02:26	R_40cqPs5VamNV2Rr	36.7162	-4.4161	56	5	5	1	5		5	3		no recuerdo	2		1		0	1	0	0	0	0	1	0	0	0	0	0	0	0	0	0	0	0	0	0	0	0	0	0	0	0	0	0
0	79.116.110.46	193	1	10/3/2022 12:51:57	R_RPsvRZgR9TsqNot	40.4163	-3.6934	33	5	4	1	1		3	1						1	0	1	0	0	0	1	1	1	0	0	0	0	0	0	0	0	0	0	0	0	0	0	0	0	0	0	0	0
0	194.11.87.153	448	1	9/29/2022 14:15:42	R_US0bYCUKlUKZVyF	37.8135	-5.022	44	5	3	1	5		5	3		no lo recuerdo	1	1			0	0	0	0	0	0	1	0	0	0	0	0	0	0	0	0	0	0	0	0	0	0	0	0	0	0	0	0
0	37.222.73.142	555	1	10/8/2022 15:57:58	R_1Eg8eqMCCYSLYjV	37.8994	-4.7741	59	5	4	1	2		4	1						1	0	1	1	0	0	0	1	1	1	0	1	0	0	0	0	0	0	0	0	0	0	0	0	0	0	0	0	0
0	77.226.213.25	179	1	9/28/2022 9:58:30	R_1eREvC5B15iseca	38.0133	-3.3751	45	5	5	1	5		5	1						1	0	1	0	0	0	0	1	0	0	0	0	0	0	0	0	0	0	0	0	0	0	0	0	0	0	0	0	0
0	84.78.26.215	516	1	9/30/2022 11:15:03	R_1gb722OsVJxqGMo	37.3831	-5.9707	39	5	5	2			5	1						2	0	1	0	0	0	0	1	0	0	0	1	0	0	0	0	0	0	0	0	0	0	0	0	0	0	0	0	0
0	89.7.86.75	252	1	9/29/2022 11:41:34	R_1LRJjBQy3kChRAf	38.0399	-4.0476	60	5	5	1	5		4	1						2	0	1	0	0	0	0	1	1	0	0	1	0	0	0	0	0	0	0	0	0	0	0	0	0	0	0	0	0
0	85.137.181.226	686	1	9/29/2022 8:22:21	R_2xWNTOn242rhFCJ	37.8994	-4.7741	56	5	6	1	5		6	1						1	0	1	0	0	0	0	1	1	1	0	1	0	0	0	0	0	0	0	0	0	0	0	0	0	0	0	0	0
0	37.11.180.167	238	1	9/30/2022 14:23:34	R_3I4Stk3tFGWP7Q4	37.8994	-4.7741	44	5	5	1	1		5	3		A	1	1			0	1	1	0	0	0	1	0	0	0	1	0	0	0	0	0	0	0	0	0	0	0	0	0	0	0	0	0
0	176.82.117.150	411	1	9/29/2022 14:53:11	R_usnvaZvjAOeRTln	40.4163	-3.6934	43	5	6	1	4	Verde amarillo naranja rojo	5	1						1	0	1	1	0	0	1	1	1	1	0	1	0	0	0	0	0	0	0	0	0	0	0	0	0	0	0	0	0
0	95.127.249.87	157	1	10/5/2022 1:44:28	R_1dMjaGlcazNbYCa	40.4172	-3.684	32	5	4	1	2		6	4		Lara	1	1			0	1	1	0	0	0	1	1	0	0	1	0	0	0	0	0	0	0	0	0	0	0	0	0	0	0	0	0
0	80.102.251.53	211	1	9/30/2022 12:03:32	R_33jXUeIxdGoLBo1	37.8994	-4.7741	49	5	3	1	5		5	1						1	1	0	0	0	0	0	1	0	0	0	0	0	0	0	0	0	0	0	0	0	0	0	0	0	0	0	0	0
0	85.55.4.4	497	1	9/28/2022 9:31:27	R_XHzIQfGblT4sMXT	37.8994	-4.7741	52	5	6	1	4	Rojo	5	1						1	0	1	0	0	0	0	1	0	0	0	0	0	0	0	0	0	0	0	0	0	0	0	0	0	0	0	0	0
0	80.30.4.20	244	1	10/3/2022 13:58:21	R_2fdMCXdIMIhheGu	37.8994	-4.7741	41	5	7	1	4	Roja	5	5		No lo recuerdo	2		1		0	1	1	0	0	0	1	0	0	0	1	0	0	0	0	0	0	0	0	0	0	0	0	0	0	0	0	0
0	217.12.16.56	327	1	10/5/2022 1:45:14	R_2WTD7SDJHnhszAO	37.3831	-5.9707	62	5	5	1	3		5	4		eddi	1	1			0	0	1	1	0	0	1	1	0	0	0	0	0	0	0	0	0	0	0	0	0	0	0	0	0	0	0	0
0	185.13.202.216	304	1	10/8/2022 10:11:52	R_ufvXPnTq4nut8Cl	36.7162	-4.4161	31	5	3	1	5		5	1						2	0	1	0	0	0	0	1	0	1	0	0	0	0	0	0	0	0	0	0	0	0	0	0	0	0	0	0	0
0	80.31.220.188	411	1	10/2/2022 5:05:50	R_1ifKMFXvbXK861D	37.3406	-5.8382	55	12	4	1	2		5	5		zoe		4			0	1	0	0	0	0	1	0	0	0	0	0	0	0	0	0	0	0	0	0	0	0	0	0	0	0	0	0
0	80.31.90.253	358	1	10/8/2022 10:18:18	R_1M40tVI6ogFW3lI	37.7053	-5.3459	29	12	5	1	2		5	2	Sorma		1	1			0	1	0	0	0	0	1	1	0	0	1	0	0	0	0	0	0	0	0	0	0	0	0	0	0	0	0	0
0	31.4.221.82	430	1	9/28/2022 17:07:18	R_1ozjZJ7U4FRrDuw	37.3831	-5.9707	56	12	3	1	5		5	3		No lo recuerdo	2		1		0	1	0	0	0	0	1	0	0	0	0	0	0	0	0	0	0	0	0	0	0	0	0	0	0	0	0	0
0	90.69.229.109	309	1	10/8/2022 10:26:13	R_2UbkXoGfLeaAZtc	37.3831	-5.9707	40	12	4	1	1		4	1						2	0	1	0	0	0	0	0	0	0	0	0	1	0	0	0	0	0	0	0	0	0	0	0	0	0	0	0	0
0	154.48.172.62	389	1	9/28/2022 10:33:25	R_3iVfrw6Fq2IpgRL	37.3037	-6.0764	51	12	6	1	5		5	1						1	0	1	0	0	0	0	1	0	0	0	0	0	0	0	0	0	0	0	0	0	0	0	0	0	0	0	0	0
0	95.62.158.132	400	1	9/28/2022 9:07:13	R_3P50PY5IQGJp8hF	37.3831	-5.9707	36	12	3	1	1		4	1						1	0	0	0	0	0	0	1	1	0	0	0	0	0	0	0	0	0	0	0	0	0	0	0	0	0	0	0	0
0	83.47.4.95	182	1	10/10/2022 8:48:06	R_8oJWbGEKfdkXQtz	37.3831	-5.9707	48	12	5	1	1		6	4		Alerta amarilla	1	1			0	0	0	0	0	0	1	0	0	0	0	0	0	0	0	0	0	0	0	0	0	0	0	0	0	0	0	0
0	92.176.136.209	374	1	10/5/2022 4:43:16	R_qRuLaRexJLOs6WZ	37.3831	-5.9707	55	12	7	1	2		4	5		No la recuerdo	1	1			0	1	0	1	0	0	1	0	0	0	1	0	0	0	0	0	0	0	0	0	0	0	0	0	0	0	0	0
0	80.31.34.212	1056	1	10/6/2022 13:30:59	R_10GU68edlso1TTf	37.3222	-6.0575	62	12	5	1	2		4	3		ZOE FILOMENA		2			0	1	0	0	0	0	1	1	0	0	0	0	0	0	0	0	0	0	0	0	0	0	0	0	0	0	0	0
0	193.111.197.1	337	1	10/4/2022 16:28:42	R_1CwNA1G7tKv3fzl	37.5444	-6.0532	27	12	8	1	5		2	2	No me acuerdo		2		1		0	0	0	0	0	0	1	0	0	0	0	0	0	0	0	0	0	0	0	0	0	0	0	0	0	0	0	0
0	188.78.120.229	321	1	10/3/2022 13:49:36	R_1HbrLQeZE5URfuF	37.3717	-5.7448	44	12	4	1	5		5	3		Filomena	1	1			0	0	0	0	0	0	1	0	0	0	0	0	0	0	0	0	0	0	0	0	0	0	0	0	0	0	0	0
0	213.226.99.110	326	1	10/8/2022 10:32:55	R_1JOy97wrFYmlPbZ	37.5163	-6.2663	25	12	5	1	1		4	3		Dana	1	1			0	1	1	0	0	0	1	1	0	0	1	0	0	0	0	0	0	0	0	0	0	0	0	0	0	0	0	0
0	31.4.222.179	354	1	9/28/2022 9:02:58	R_1pVXKdhyNXCJYZl	37.3831	-5.9707	26	12	4	2			5	3		No recuerdo	2		2		0	1	1	0	0	0	1	1	0	1	1	0	0	0	0	0	0	0	0	0	0	0	0	0	0	0	0	0
0	31.4.198.203	280	1	10/8/2022 10:25:04	R_26hB5BqSVUnJU2M	37.3831	-5.9707	27	12	4	1	5		4	5		No lo sé	1	5			0	0	0	0	0	0	1	0	0	0	0	0	0	0	0	0	0	0	0	0	0	0	0	0	0	0	0	0
0	84.78.245.173	378	1	9/30/2022 12:29:53	R_2CxkAUzEFOCz1OG	37.3831	-5.9707	52	12	7	1	5		3	2	No lo se		1	1			0	0	0	0	0	0	1	0	0	0	0	0	0	0	0	0	0	0	0	0	0	0	0	0	0	0	0	0
0	95.62.50.11	268	1	10/8/2022 10:11:17	R_2qDTvu5JordEq0f	37.3831	-5.9707	33	12	4	1	5		3	5		No lo recuerdo	1	1			0	1	0	0	0	0	1	0	0	0	1	0	0	0	0	0	0	0	0	0	0	0	0	0	0	0	0	0
0	79.116.132.178	301	1	10/10/2022 10:20:18	R_2zN15dQPeAWP8UV	40.4163	-3.6934	33	12	7	1	5		5	4		Sahara	2		2		0	1	1	0	0	0	1	0	0	0	0	0	0	0	0	0	0	0	0	0	0	0	0	0	0	0	0	0
0	84.78.244.72	428	1	9/30/2022 9:22:02	R_3fAyZMydnrUvWcg	37.3831	-5.9707	30	12	5	1	5		5	1						3	0	1	1	0	0	0	1	1	1	0	0	0	0	0	0	0	0	0	0	0	0	0	0	0	0	0	0	0
0	64.225.190.243	608	1	9/29/2022 13:47:41	R_6LSrUfxptCRYCad	37.2866	-5.9208	47	12	3	2			5	1						5	0	0	0	0	0	0	1	0	0	0	0	0	0	0	0	0	0	0	0	0	0	0	0	0	0	0	0	0
0	37.19.228.57	333	1	10/4/2022 13:58:11	R_ZsBd8X3dGfn3vPP	37.3831	-5.9707	34	12	5	2			5	2	no me acuerdo		1	3			0	0	0	0	0	0	1	0	0	0	0	0	0	0	0	0	0	0	0	0	0	0	0	0	0	0	0	0
0	84.122.226.249	214	1	10/1/2022 6:13:39	R_1MRrqEszgTJoiEj	37.3406	-5.8382	57	12	7	1	5		2	2	DANA		2		1		0	1	0	0	0	0	1	0	0	0	0	0	0	0	0	0	0	0	0	0	0	0	0	0	0	0	0	0
0	78.30.1.17	302	1	10/2/2022 14:58:41	R_22rVj53nygxKJOP	37.3831	-5.9707	57	12	5	1	5		4	4		No recuerdo	1	4			0	0	0	0	0	0	1	0	0	0	0	0	0	0	0	0	0	0	0	0	0	0	0	0	0	0	0	0
0	212.169.197.143	243	1	10/5/2022 17:11:19	R_27pWTUK1CQK1ae9	37.3831	-5.9707	36	12	9	1	1		4	4		Izan	1	4			0	1	1	0	0	0	1	0	0	0	0	0	0	0	0	0	0	0	0	0	0	0	0	0	0	0	0	0
0	90.168.77.102	195	1	10/4/2022 20:26:43	R_28TftTL4N2BPo3a	37.5411	-5.0794	65	12	5	1	4	POR COLORES	5	1						1	0	1	1	0	0	0	1	0	0	0	1	0	0	0	0	0	0	0	0	0	0	0	0	0	0	0	0	0
0	90.167.166.111	304	1	10/4/2022 0:51:36	R_2CC9hHC7KpTXfzG	37.3831	-5.9707	31	12	5	1	3		1	2	No lo recuerdo		2		1		0	1	1	0	0	0	1	0	0	0	0	0	0	0	0	0	0	0	0	0	0	0	0	0	0	0	0	0
0	188.84.98.182	235	1	10/5/2022 2:08:40	R_2EFvUNHryZdDIHt	37.3831	-5.9707	44	12	5	1	5		5	4		No recuerdo	1	1			0	0	1	0	0	0	1	1	0	0	1	0	0	0	0	0	0	0	0	0	0	0	0	0	0	0	0	0
0	92.190.50.55	268	1	10/4/2022 11:27:08	R_2q8HLBdkzpKGICr	37.5411	-5.0794	42	12	16	2			5	1						3	0	0	0	0	0	0	1	0	0	0	0	0	0	0	0	0	0	0	0	0	0	0	0	0	0	0	0	0
0	78.30.2.183	297	1	10/10/2022 9:10:48	R_2tDax1KfwifnB8q	37.3831	-5.9707	35	12	6	1	2		5	5		No lo recuerdo	1	1			0	0	0	0	0	0	1	1	0	0	1	0	0	0	0	0	0	0	0	0	0	0	0	0	0	0	0	0
0	217.216.232.220	91	1	9/30/2022 12:31:36	R_2TtUfnyfXvmQTbC	37.3831	-5.9707	27	12	3	1	3		3	1						1	0	0	0	0	0	0	0	0	0	0	0	0	1	0	0	0	0	0	0	0	0	0	0	0	0	0	0	0
0	193.125.99.149	284	1	10/10/2022 9:03:29	R_2upwmCFLiaKPaYk	37.3831	-5.9707	28	12	4	2			6	3		No recuerdo	1	1			0	1	0	0	0	0	1	0	0	0	0	0	0	0	0	0	0	0	0	0	0	0	0	0	0	0	0	0
0	213.143.60.179	247	1	9/27/2022 10:21:02	R_3R1OmhHTpizS2b1	37.3831	-5.9707	32	12	5	2			4	4		No se	1	3			0	1	0	0	0	0	1	0	0	0	0	0	0	0	0	0	0	0	0	0	0	0	0	0	0	0	0	0
0	95.123.27.225	234	1	10/10/2022 8:47:10	R_6yyb13HxyFTKq53	37.4615	-5.337	34	12	6	1	2		5	4		Zoe		2			0	0	1	0	1	0	1	0	0	1	1	0	0	0	0	0	0	0	0	0	0	0	0	0	0	0	0	0
0	86.127.227.158	367	1	9/30/2022 14:51:01	R_eyxoJzSP6IlsFAR	37.3831	-5.9707	45	12	5	1	1		5	3		No lo recuerdo	2		4		0	0	0	0	0	0	1	1	0	1	1	0	0	0	0	0	0	0	0	0	0	0	0	0	0	0	0	0
0	217.216.73.240	369	1	10/5/2022 0:53:42	R_OlhesALLaF6yHvz	37.2866	-5.9208	44	12	4	1	5		5	3		No	2		1		0	1	0	0	0	0	1	0	0	0	0	0	0	0	0	0	0	0	0	0	0	0	0	0	0	0	0	0
0	83.63.82.132	199	1	9/28/2022 9:02:19	R_sEZ7BexbJ9eoN8d	37.3831	-5.9707	35	12	4	1	1		4	4		Ola	1	3			0	1	0	0	0	0	1	0	0	0	0	0	0	0	0	0	0	0	0	0	0	0	0	0	0	0	0	0
0	90.68.202.225	320	1	9/30/2022 13:34:48	R_vpn2atck7iYCAIV	37.2866	-5.9208	46	12	3	1	1		3	3		Zoe		1			0	0	1	0	0	0	0	0	0	0	0	1	0	0	0	0	0	0	0	0	0	0	0	0	0	0	0	0
0	149.91.160.133	371	1	10/10/2022 10:57:02	R_zSBmYMtCut4Inmh	43.4095	-3.9422	51	12	4	2			3	4		No recuerdo ninguna	2		4		0	1	1	0	0	0	1	0	0	0	0	0	0	0	0	0	0	0	0	0	0	0	0	0	0	0	0	0
0	78.30.3.188	1632	1	10/8/2022 10:39:20	R_0pvFbxR2cF4NfzP	37.3831	-5.9707	37	12	5	1	5		5	1						1	0	1	1	0	0	0	1	1	1	0	0	0	0	0	0	0	0	0	0	0	0	0	0	0	0	0	0	0
0	90.167.99.57	323	1	10/5/2022 14:25:48	R_1istblmjC5mxD5g	37.3831	-5.9707	56	12	5	2			5	1						1	0	1	0	0	0	0	1	0	0	0	0	0	0	0	0	0	0	0	0	0	0	0	0	0	0	0	0	0
0	5.83.54.139	164	1	9/30/2022 9:22:32	R_1jkxxyBgnFNDn1c	37.1253	-5.459	45	12	7	1	5		4	1						4	0	0	1	0	0	0	1	0	0	0	0	0	0	0	0	0	0	0	0	0	0	0	0	0	0	0	0	0
0	81.40.49.13	197	1	10/3/2022 14:49:16	R_1MWgbfoMp4gSvgT	37.3831	-5.9707	31	12	3	1	2		4	3		Zoe		1			0	0	0	0	0	0	1	1	1	0	0	0	0	0	0	0	0	0	0	0	0	0	0	0	0	0	0	0
0	212.63.123.125	267	1	10/8/2022 11:12:35	R_1PYlLYtAfbNduH3	40.4172	-3.684	35	12	4	1	1		5	3		No recuerdo el nombre	1	3			0	0	0	0	0	0	1	0	1	0	0	0	0	0	0	0	0	0	0	0	0	0	0	0	0	0	0	0
0	84.78.26.147	379	1	10/8/2022 11:00:00	R_1q1zz0gmXkbFpuO	37.3831	-5.9707	36	12	3	1	2		5	1						1	0	0	1	0	0	0	1	0	0	0	0	0	0	0	0	0	0	0	0	0	0	0	0	0	0	0	0	0
0	81.40.185.216	361	1	10/3/2022 18:19:06	R_1QLdI6MVDDUEbuU	37.6578	-5.521	29	12	11	1	2		5	1						1	0	1	0	0	0	0	1	0	0	1	0	0	0	0	0	0	0	0	0	0	0	0	0	0	0	0	0	0
0	85.52.163.157	329	1	10/10/2022 8:56:49	R_2at1VukFlMJNhJ5	37.3831	-5.9707	50	12	4	1	4	Alerta naranja	5	1						4	0	0	1	1	0	1	1	1	0	0	0	0	0	0	0	0	0	0	0	0	0	0	0	0	0	0	0	0
0	185.211.215.137	418	1	10/10/2022 11:04:07	R_2Bb7j4CMmED3RD9	37.5177	-5.9768	27	12	5	1	2		5	2	Calima		1	1			0	0	0	0	0	0	1	1	0	0	1	0	0	0	0	0	0	0	0	0	0	0	0	0	0	0	0	0
0	78.30.1.237	508	1	10/5/2022 8:30:07	R_2qyOASfFsfmGRkC	37.3831	-5.9707	42	12	8	1	4	roja	6	1						2	0	1	1	0	0	0	1	1	1	0	1	0	0	0	0	0	0	0	0	0	0	0	0	0	0	0	0	0
0	146.158.145.180	241	1	10/4/2022 10:49:12	R_2X0RVjRpb2cePKN	37.3831	-5.9707	44	12	4	1	5		4	1						1	0	0	0	0	0	0	1	1	0	0	0	0	0	0	0	0	0	0	0	0	0	0	0	0	0	0	0	0
0	79.116.109.42	300	1	10/8/2022 10:09:46	R_2xL5MDNQNUBsqEB	40.4163	-3.6934	40	12	5	1	5		5	3		No lo recuerdo	1	1			0	1	0	0	0	0	1	0	0	0	0	0	0	0	0	0	0	0	0	0	0	0	0	0	0	0	0	0
0	212.104.166.229	454	1	9/28/2022 10:02:58	R_30iwcGaqZMiIFKc	36.9197	-6.0811	54	12	4	1	5		1	3		No se	1	2			0	0	1	0	0	0	1	0	0	0	1	0	0	0	0	0	0	0	0	0	0	0	0	0	0	0	0	0
0	213.194.160.216	225	1	10/8/2022 10:11:09	R_3HCw6VN49VfYnEB	37.1918	-3.6095	45	12	3	2			4	1						3	0	1	1	0	0	0	1	0	0	0	1	0	0	0	0	0	0	0	0	0	0	0	0	0	0	0	0	0
0	185.70.174.87	214	1	9/28/2022 9:00:15	R_3JDTdPqYnkfoIYI	37.1645	-5.9232	30	12	3	1	1		3	2	Daniel		2		1		0	1	0	0	0	0	1	0	0	0	0	0	0	0	0	0	0	0	0	0	0	0	0	0	0	0	0	0
0	45.128.236.221	247	1	9/30/2022 15:01:31	R_3L5MrYL16XDBIXb	37.3493	-5.2318	46	12	4	1	5		5	1						2	0	0	0	0	0	0	1	0	1	0	1	0	0	0	0	0	0	0	0	0	0	0	0	0	0	0	0	0
0	81.36.195.186	191	1	10/8/2022 10:10:03	R_3MDnB3pk8kjRWZu	37.183	-5.7746	27	12	3	2			5	3		Sahariano	2		1		0	0	0	1	0	1	1	0	0	0	0	0	0	0	0	0	0	0	0	0	0	0	0	0	0	0	0	0
0	37.134.38.88	519	1	9/28/2022 12:40:15	R_3nUSKmrtP8tk3zg	37.3831	-5.9707	58	12	5	1	5		6	5		No recuerdo	2		3		0	1	1	0	0	0	1	0	0	0	0	0	0	0	0	0	0	0	0	0	0	0	0	0	0	0	0	0
0	81.40.101.103	283	1	10/2/2022 15:04:20	R_3O2fUCd2Mb1mSTC	37.3831	-5.9707	56	12	4	1	5		5	3		No se	2		1		0	1	0	0	0	0	1	0	0	0	0	0	0	0	0	0	0	0	0	0	0	0	0	0	0	0	0	0
0	78.30.2.140	453	1	9/29/2022 13:51:46	R_3s1xKEk6kTFVrX5	37.3831	-5.9707	43	12	6	2			5	1						2	0	1	0	0	0	0	0	0	0	1	0	0	1	0	0	0	0	0	0	0	0	0	0	0	0	0	0	0
0	185.113.239.246	344	1	10/8/2022 10:23:31	R_73rISwSDW6EX4mR	37.5664	-6.1048	47	12	8	1	4	Amarilla o roja	5	1						4	0	1	0	0	0	0	1	0	0	0	0	0	0	0	0	0	0	0	0	0	0	0	0	0	0	0	0	0
0	79.116.108.58	378	1	10/10/2022 9:12:56	R_O6C6An7k3yaUqbf	40.4163	-3.6934	34	12	2	1	5		5	1						4	1	0	0	0	1	1	1	1	0	0	1	0	0	0	0	0	0	0	0	0	0	0	0	0	0	0	0	0
0	90.94.56.3	257	1	10/1/2022 10:21:05	R_SMHE2J6zyYanLCF	37.5911	-5.8784	59	12	4	1	1		4	2	Zoe						0	1	0	1	0	1	1	1	1	0	1	0	0	0	0	0	0	0	0	0	0	0	0	0	0	0	0	0
0	217.217.48.175	330	1	10/5/2022 4:47:16	R_TnimPPFN4jDZM8F	37.3831	-5.9707	71	12	5	1	5		4	4		no recuerdo	1	2			0	1	0	0	0	0	1	1	0	0	1	0	0	0	0	0	0	0	0	0	0	0	0	0	0	0	0	0
0	79.116.132.7	327	1	9/29/2022 14:53:42	R_zYiD97FYHywcgpj	40.4163	-3.6934	34	12	11	1	1		5	4		Alonso	1	1			0	1	1	0	0	0	1	1	0	0	0	0	0	0	0	0	0	0	0	0	0	0	0	0	0	0	0	0
0	89.130.20.27	272	1	9/30/2022 14:53:58	R_1d6lJHTRinSmqvH	41.387	2.1701	42	12	4	1	3		4	2	No me acuerdo		1	1			0	1	1	0	0	0	1	1	1	0	0	0	0	0	0	0	0	0	0	0	0	0	0	0	0	0	0	0
0	217.217.185.147	321	1	9/30/2022 10:41:23	R_1H163UXnv3V5JXz	37.3831	-5.9707	42	12	5	1	5		6	4		lola	2		4		1	1	0	0	0	0	1	0	0	0	0	0	0	0	0	0	0	0	0	0	0	0	0	0	0	0	0	0
0	212.128.98.139	285	1	10/5/2022 9:09:09	R_22XJ2rmchxcbKDX	40.4163	-3.6934	36	12	16	1	4	Amarillo, naranja, rojo	5	1						1	0	1	0	0	0	0	1	1	0	0	0	0	0	0	0	0	0	0	0	0	0	0	0	0	0	0	0	0
0	85.137.17.115	382	1	10/4/2022 15:01:44	R_2aUBuI9HjUMj993	37.3831	-5.9707	50	12	11	1	3		5	5		Zoe		1			0	1	0	0	0	0	1	1	1	0	1	0	0	0	0	0	0	0	0	0	0	0	0	0	0	0	0	0
0	81.36.77.58	226	1	9/30/2022 18:32:30	R_2dAzCTMDWtrE3qM	37.3434	-6.0666	54	12	6	1	5		5	1						3	0	1	1	0	0	0	1	1	1	1	0	0	0	0	0	0	0	0	0	0	0	0	0	0	0	0	0	0
0	31.4.198.76	259	1	9/30/2022 14:13:15	R_2gmCDrMXcP9AP4J	37.3831	-5.9707	46	12	6	1	2		4	1						1	0	1	0	0	0	0	0	1	0	0	0	0	1	0	0	0	0	0	0	0	0	0	0	0	0	0	0	0
0	95.127.161.43	233	1	10/8/2022 10:10:37	R_2UbYzqTkYkpbjPr	36.7261	-4.426	46	12	11	1	1		6	5		No recuerdo	1	1			0	0	1	0	1	0	0	0	1	0	0	1	0	0	0	0	0	0	0	0	0	0	0	0	0	0	0	0
0	217.217.173.148	314	1	9/29/2022 14:55:16	R_2v6AwBwN6tu7EoX	37.2866	-5.9208	56	12	4	1	5		4	1						2	1	0	0	0	0	0	1	0	0	1	0	0	0	0	0	0	0	0	0	0	0	0	0	0	0	0	0	0
0	217.216.253.2	322	1	10/7/2022 2:45:13	R_2WA7vLbteMdXiov	37.3831	-5.9707	58	12	4	1	5		6	1						2	0	1	0	0	0	0	1	0	0	0	0	0	0	0	0	0	0	0	0	0	0	0	0	0	0	0	0	0
0	87.220.201.222	442	1	10/4/2022 15:28:29	R_2ZBlkSIBD5a7Ab6	37.4857	-5.9452	40	12	6	1	5		5	1						2	0	1	1	0	0	0	1	0	0	1	0	0	0	0	0	0	0	0	0	0	0	0	0	0	0	0	0	0
0	213.143.60.110	204	1	9/27/2022 10:20:17	R_339GlWsaL2NZGVG	37.3831	-5.9707	41	12	7	1	5		4	1						3	0	0	0	0	1	0	0	0	1	0	0	1	0	0	0	0	0	0	0	0	0	0	0	0	0	0	0	0
0	78.30.10.138	221	1	9/30/2022 11:32:54	R_3dSanMRneUl9zAB	37.3831	-5.9707	54	12	4	1	5		5	1						4	0	1	1	0	0	0	1	0	0	0	0	0	0	0	0	0	0	0	0	0	0	0	0	0	0	0	0	0
0	37.11.218.93	93	1	10/8/2022 10:48:52	R_3I9Smnf2CDuj3kF	37.3831	-5.9707	27	12	2	1	2		3	2	erteru		2		2		0	0	1	0	0	0	0	0	1	0	0	0	1	0	0	0	0	0	0	0	0	0	0	0	0	0	0	0
0	81.40.104.225	926	1	10/5/2022 2:25:00	R_3iLwS1a3azTYcvY	37.3831	-5.9707	42	12	3	1	4	color	5	2	Zoe						0	0	0	0	0	0	1	1	0	0	0	0	0	0	0	0	0	0	0	0	0	0	0	0	0	0	0	0
0	46.24.137.5	235	1	9/29/2022 14:31:53	R_3MR4KYqNWf3i3n3	37.3831	-5.9707	61	12	2	1	5		4	2	No recuerdo		2		2		0	1	1	0	0	0	0	0	0	0	1	0	1	0	0	0	0	0	0	0	0	0	0	0	0	0	0	0
0	217.216.85.21	481	1	9/29/2022 14:44:12	R_3rYZY7KdW8A8MJd	37.3831	-5.9707	57	12	4	1	1		4	1						1	0	1	1	0	0	0	1	0	0	0	0	0	0	0	0	0	0	0	0	0	0	0	0	0	0	0	0	0
0	90.77.110.129	398	1	9/28/2022 13:35:33	R_5AQfEMwbp6lic2l	37.2851	-4.8797	66	12	13	1	1		5	3		no recuerdo los nombres	1	3			0	1	1	0	0	0	1	0	0	0	1	0	0	0	0	0	0	0	0	0	0	0	0	0	0	0	0	0
0	81.36.196.210	216	1	9/29/2022 14:58:27	R_DcStERu0KPle1ix	37.38	-6.1238	39	12	5	1	1		4	2	Juan		1	1			0	0	0	0	0	0	1	1	1	1	1	0	0	0	0	0	0	0	0	0	0	0	0	0	0	0	0	0
0	37.134.174.82	343	1	9/30/2022 0:32:10	R_QlFsx58XgW2JfdD	37.3831	-5.9707	56	12	6	1	1		5	5		zoe		1			0	1	0	0	0	0	1	1	0	0	0	0	0	0	0	0	0	0	0	0	0	0	0	0	0	0	0	0
0	213.194.147.63	246	1	10/9/2022 4:45:33	R_tMznp1YU1oASdqN	37.2866	-5.9208	50	12	4	1	1		5	1						2	0	1	1	0	0	0	1	0	1	0	0	0	0	0	0	0	0	0	0	0	0	0	0	0	0	0	0	0
0	31.4.198.143	304	1	10/4/2022 23:53:34	R_ZmeqgFSot9nzeV3	37.3831	-5.9707	26	12	5	2			5	3		No me acuerdo	1	1			0	1	0	0	0	0	0	0	0	0	1	1	0	0	0	0	0	0	0	0	0	0	0	0	0	0	0	0
0	217.217.185.79	716	1	9/27/2022 10:21:39	R_1C41rv4OFXl85sp	37.3831	-5.9707	42	12	5	1	1		4	3		No recuerdo	2		1		0	0	0	0	0	0	1	0	0	0	0	0	0	0	0	0	0	0	0	0	0	0	0	0	0	0	0	0
0	31.4.216.124	393	1	9/28/2022 9:03:56	R_1HjZOTJhePHa62f	37.3831	-5.9707	55	12	3	1	5		4	2	No lo recuerdo		2		2		0	1	1	0	0	0	1	1	0	0	0	0	0	0	0	0	0	0	0	0	0	0	0	0	0	0	0	0
0	31.4.222.75	189	1	9/29/2022 14:00:54	R_1JJCS7zA8UTGFvP	37.3831	-5.9707	47	12	4	2			4	1						3	0	0	0	0	0	0	1	0	1	0	0	0	0	0	0	0	0	0	0	0	0	0	0	0	0	0	0	0
0	78.30.1.86	314	1	10/7/2022 1:50:24	R_1jOGCmfR4uSntps	37.3831	-5.9707	65	12	6	1	1		5	1						2	0	1	1	0	0	0	1	0	0	0	0	0	0	0	0	0	0	0	0	0	0	0	0	0	0	0	0	0
0	95.18.247.237	273	1	9/29/2022 13:17:57	R_1mscAS65aQBKIxp	37.3831	-5.9707	29	12	4	1	5		4	1						1	0	0	1	0	0	0	1	0	0	0	0	0	0	0	0	0	0	0	0	0	0	0	0	0	0	0	0	0
0	46.6.186.38	317	1	10/8/2022 11:02:27	R_1o29cLbI9u4VjkY	36.7261	-4.426	33	12	6	1	5		4	2	No recuerdo		1	1			0	1	1	0	0	0	1	0	0	0	0	0	0	0	0	0	0	0	0	0	0	0	0	0	0	0	0	0
0	37.11.131.171	209	1	9/27/2022 10:19:26	R_1pLqCgTlSD8m9YU	37.3831	-5.9707	44	12	4	1	5		3	5		No recuerdo	1	2			0	1	1	0	0	1	1	1	0	0	1	0	0	0	0	0	0	0	0	0	0	0	0	0	0	0	0	0
0	185.70.175.239	294	1	10/4/2022 13:51:59	R_1pxNx1Hk4yiHTGz	37.1645	-5.9232	32	12	3	2			5	3		Isac	1	5			0	0	0	0	0	0	1	0	0	0	0	0	0	0	0	0	0	0	0	0	0	0	0	0	0	0	0	0
0	46.24.219.90	175	1	10/10/2022 9:03:52	R_231yjfFd4Ts8UDN	37.3831	-5.9707	29	12	6	1	5		6	1						1	0	0	1	0	0	0	0	0	0	0	0	1	0	0	0	0	0	0	0	0	0	0	0	0	0	0	0	0
0	31.4.220.104	385	1	10/8/2022 11:19:10	R_24GzEe2PgwylMze	37.3831	-5.9707	43	12	5	1	5		3	5		Ola de calor	2		1		0	1	0	0	0	0	1	0	0	0	0	0	0	0	0	0	0	0	0	0	0	0	0	0	0	0	0	0
0	90.167.167.65	517	1	9/28/2022 11:10:36	R_2q7B2OIJ29LUL00	37.3831	-5.9707	52	12	5	1	5		5	3		Daniel	1	1			0	1	1	0	0	0	1	1	1	0	1	0	0	0	0	0	0	0	0	0	0	0	0	0	0	0	0	0
0	146.158.180.17	136	1	9/29/2022 14:36:10	R_2TB6jrHk951GgcH	37.3831	-5.9707	26	12	4	2			5	2	No recuerdo		1	4			0	1	1	0	0	0	1	1	0	0	1	0	0	0	0	0	0	0	0	0	0	0	0	0	0	0	0	0
0	90.167.98.214	130	1	10/4/2022 1:12:52	R_2v08bCjoyggu20z	37.3831	-5.9707	45	12	4	1	2		4	4		Willy	1	2			0	0	0	0	0	0	1	0	0	0	1	0	0	0	0	0	0	0	0	0	0	0	0	0	0	0	0	0
0	46.6.188.125	165	1	10/5/2022 14:22:11	R_2VpB9jeh8cMwOfE	36.7261	-4.426	37	12	3	2			5	1						1	0	0	0	0	0	0	0	0	0	0	0	1	0	0	0	0	0	0	0	0	0	0	0	0	0	0	0	0
0	80.31.46.102	218	1	9/28/2022 9:13:06	R_2y2zPrEwJiYjfik	37.2871	-6.0514	37	12	3	1	4	colores	5	1						3	0	1	1	0	0	0	1	1	0	0	0	0	0	0	0	0	0	0	0	0	0	0	0	0	0	0	0	0
0	95.127.184.181	313	1	9/28/2022 9:56:35	R_2y9M7CRRtrcmAOr	40.4163	-3.6934	49	12	5	1	2		5	3		No lo sé	1	1			0	0	0	0	0	0	1	0	0	0	0	0	0	0	0	0	0	0	0	0	0	0	0	0	0	0	0	0
0	95.60.74.104	228	1	10/1/2022 0:53:08	R_2zZ8cfUPj2dbN18	37.3831	-5.9707	45	12	4	1	2		4	4		Jaime	1	1			0	0	0	0	0	0	1	1	1	0	0	0	0	0	0	0	0	0	0	0	0	0	0	0	0	0	0	0
0	80.224.136.158	236	1	10/10/2022 9:42:07	R_301uo3w8DvluTXZ	38.8785	-6.9827	39	12	4	2			5	1						4	0	1	0	0	0	0	1	0	0	0	0	0	0	0	0	0	0	0	0	0	0	0	0	0	0	0	0	0
0	46.6.205.233	179	1	9/29/2022 13:13:23	R_31SMcThBOwWkbii	36.7261	-4.426	26	12	4	1	5		5	3		No recuerdo	1	2			0	1	0	0	0	0	1	1	0	0	0	0	0	0	0	0	0	0	0	0	0	0	0	0	0	0	0	0
0	217.26.190.181	334	1	10/8/2022 10:21:02	R_3fNxL1szjWLAzuj	37.2624	-5.5449	31	12	5	1	1		5	3		No recuerdo	1	1			0	0	1	0	0	0	0	0	0	0	0	0	1	0	0	0	0	0	0	0	0	0	0	0	0	0	0	0
0	85.137.160.139	234	1	10/8/2022 10:10:06	R_3HTxJ2l8OuRxkPq	37.3831	-5.9707	26	12	5	1	2		5	4		Zoe		4			0	1	0	0	0	0	1	1	0	0	1	0	0	0	0	0	0	0	0	0	0	0	0	0	0	0	0	0
0	217.29.108.39	247	1	9/30/2022 12:15:43	R_3ixx1oFu9nrUnqu	37.4726	-5.6388	50	12	4	1	5		5	1						1	0	1	0	0	0	0	1	0	0	0	0	0	0	0	0	0	0	0	0	0	0	0	0	0	0	0	0	0
0	79.116.135.243	521	1	10/3/2022 16:35:57	R_3Kra6CyxXoZyjHC	40.4163	-3.6934	35	12	11	2			5	4		Siberia africana	1	4			0	1	0	0	0	0	1	1	0	0	0	0	0	0	0	0	0	0	0	0	0	0	0	0	0	0	0	0
0	188.26.220.15	393	1	10/1/2022 7:50:24	R_3q7o5cnzGIAF96n	37.3434	-6.0666	60	12	5	1	1		5	4		Zoe		1			0	1	0	0	0	0	0	0	1	0	0	1	0	0	0	0	0	0	0	0	0	0	0	0	0	0	0	0
0	85.137.2.151	274	1	10/5/2022 15:25:12	R_sFigsr9ygk5DqTL	37.3831	-5.9707	45	12	5	1	4	Amarillo, naranja y rojo	5	3		No recuerdo	1	1			0	1	0	1	0	0	1	1	0	0	0	0	0	0	0	0	0	0	0	0	0	0	0	0	0	0	0	0
0	79.116.138.211	282	1	10/3/2022 23:10:59	R_vB6ugOURpBCV1El	37.3831	-5.9707	46	12	4	1	3		2	1						1	0	0	0	0	0	1	1	1	1	0	0	0	0	0	0	0	0	0	0	0	0	0	0	0	0	0	0	0
0	78.30.2.85	307	1	10/1/2022 2:33:29	R_XNjdJDarJatyZhL	37.3831	-5.9707	65	12	6	1	5		5	1						1	0	1	0	0	0	0	1	0	0	0	1	0	0	0	0	0	0	0	0	0	0	0	0	0	0	0	0	0
0	176.86.204.106	245	1	9/30/2022 12:56:40	R_1FEcBB8TKHyt6Vm	37.3841	-5.9705	52	12	3	1	1		3	3		daniela	1	1			0	0	1	1	0	0	1	1	0	0	0	0	0	0	0	0	0	0	0	0	0	0	0	0	0	0	0	0
0	84.122.60.169	685	1	9/30/2022 12:07:06	R_1MY7xLD9u8J02Yy	37.3406	-5.8382	48	12	5	1	1		4	3		No lo recuerdo	2		1		0	1	1	0	0	0	1	0	0	1	1	0	0	0	0	0	0	0	0	0	0	0	0	0	0	0	0	0
0	80.31.220.21	336	1	10/1/2022 1:26:39	R_1rOEIgwrE5euFad	37.3406	-5.8382	51	12	3	1	5		5	1						1	0	0	0	0	0	0	1	0	0	0	1	0	0	0	0	0	0	0	0	0	0	0	0	0	0	0	0	0
0	213.194.148.217	256	1	9/30/2022 9:37:33	R_20ZocgvUU8oGTHJ	37.1918	-3.6095	50	12	5	1	5		5	1						1	0	1	1	0	0	0	1	1	1	0	0	0	0	0	0	0	0	0	0	0	0	0	0	0	0	0	0	0
0	84.122.228.212	496	1	9/30/2022 2:57:25	R_22kMfICJ4BavdGl	37.3406	-5.8382	70	12	4	1	5		4	3		no se	2		2		0	0	0	0	1	0	1	0	0	1	1	0	0	0	0	0	0	0	0	0	0	0	0	0	0	0	0	0
0	46.6.203.145	724	1	10/8/2022 10:15:31	R_22le7oONqeKgOeW	36.7261	-4.426	44	12	6	1	5		5	4		Zoe		1			0	1	1	0	0	0	1	0	0	0	1	0	0	0	0	0	0	0	0	0	0	0	0	0	0	0	0	0
0	64.225.188.143	221	1	10/5/2022 13:37:06	R_2ah4VpciEVZvOYe	37.2866	-5.9208	49	12	4	2			5	2	No me acuerdo		1	1			0	0	0	0	0	0	1	0	0	0	0	0	0	0	0	0	0	0	0	0	0	0	0	0	0	0	0	0
0	85.136.216.10	379	1	9/30/2022 9:50:26	R_2CNS6Zvr9vGcZY7	37.3831	-5.9707	32	12	2	1	5		5	1						1	0	1	0	0	0	0	1	0	0	0	0	0	0	0	0	0	0	0	0	0	0	0	0	0	0	0	0	0
0	5.154.80.64	339	1	10/3/2022 14:13:04	R_2EcR6GZBrduDepJ	37.3831	-5.9707	35	12	5	1	5		2	3		Zoe		1			0	1	1	0	0	0	1	0	0	0	0	0	0	0	0	0	0	0	0	0	0	0	0	0	0	0	0	0
0	92.177.7.112	236	1	9/28/2022 9:16:06	R_2f0UmCmOjRTbZ37	37.3831	-5.9707	60	12	5	1	1		2	1						1	0	1	1	0	0	1	1	0	1	0	0	0	0	0	0	0	0	0	0	0	0	0	0	0	0	0	0	0
0	95.18.244.215	191	1	10/4/2022 15:12:46	R_2Ra0FNvD94NkekR	37.3831	-5.9707	42	12	7	1	5		5	4		No recuerdo	2		3		0	1	1	0	0	0	1	1	0	0	0	0	0	0	0	0	0	0	0	0	0	0	0	0	0	0	0	0
0	37.11.152.45	280	1	10/3/2022 17:50:56	R_2SBmv8el1cb9CUc	37.3831	-5.9707	39	12	4	1	5		4	1						3	0	0	0	0	0	0	1	0	0	0	0	0	0	0	0	0	0	0	0	0	0	0	0	0	0	0	0	0
0	158.172.128.185	538	1	9/29/2022 13:09:21	R_2U3jzY0qw3Hd9SM	36.7261	-4.426	45	12	4	1	2		4	2	Zoe						0	1	1	0	0	0	1	1	0	0	0	0	0	0	0	0	0	0	0	0	0	0	0	0	0	0	0	0
0	217.217.57.164	248	1	9/28/2022 10:22:20	R_2uUnBoNkeyRCurE	37.3831	-5.9707	36	12	6	1	5		6	1						3	0	1	0	0	1	1	1	1	0	0	1	0	0	0	0	0	0	0	0	0	0	0	0	0	0	0	0	0
0	95.127.250.85	246	1	10/6/2022 23:14:03	R_2zTKc2YY3iMr5hb	40.4172	-3.684	55	12	3	1	4	Alerta naranja	4	1						1	0	1	1	0	0	0	1	0	0	0	1	0	0	0	0	0	0	0	0	0	0	0	0	0	0	0	0	0
0	79.145.28.32	302	1	9/28/2022 11:39:37	R_3CC7GCZORFcXpaB	36.7381	-3.9976	43	12	5	1	2		5	3		No recuerdo nombres	1	3			0	0	1	0	0	0	1	0	0	1	0	0	0	0	0	0	0	0	0	0	0	0	0	0	0	0	0	0
0	46.6.201.129	630	1	10/5/2022 4:37:19	R_3CHmEJuFqzZWhBz	36.7261	-4.426	46	12	7	1	5		5	2	No recuerdo		2		1		0	1	1	0	0	0	1	0	0	0	1	0	0	0	0	0	0	0	0	0	0	0	0	0	0	0	0	0
0	31.4.196.157	293	1	10/4/2022 16:08:46	R_3F5nzLlJvSWqb0L	37.3831	-5.9707	64	12	4	1	2		3	1						1	0	0	0	0	0	0	0	0	0	0	1	0	1	0	0	0	0	0	0	0	0	0	0	0	0	0	0	0
0	178.139.162.60	431	1	10/10/2022 10:05:19	R_3HG2EUphcyFR6jz	40.4163	-3.6934	50	12	3	1	5		5	3		No recuerdo el nombre	1	1			0	0	0	0	0	0	1	0	0	0	1	0	0	0	0	0	0	0	0	0	0	0	0	0	0	0	0	0
0	213.194.144.84	281	1	9/27/2022 10:20:46	R_3HY3KcNWazVFGoK	37.2866	-5.9208	35	12	4	1	1		4	1						2	0	1	1	0	0	0	1	0	0	0	0	0	0	0	0	0	0	0	0	0	0	0	0	0	0	0	0	0
0	92.177.184.48	635	1	10/8/2022 10:05:45	R_3JEsheZsSqY3sig	37.382	-6.0524	39	12	16	1	1		5	4		No recuerdo	1	2			0	1	0	0	0	0	1	0	0	0	0	0	0	0	0	0	0	0	0	0	0	0	0	0	0	0	0	0
0	62.36.29.104	419	1	10/5/2022 2:24:16	R_3Kr9ag9NAnBoAbn	37.3831	-5.9707	26	12	5	1	5		5	1						1	0	1	1	0	0	0	1	0	0	1	0	0	0	0	0	0	0	0	0	0	0	0	0	0	0	0	0	0
0	87.216.72.12	274	1	9/30/2022 11:46:39	R_3n2BA7ECthOG4dy	36.4753	-6.1946	28	12	7	1	3		3	5		Lqver	1	1			0	0	0	1	1	0	0	1	0	1	0	1	0	0	0	0	0	0	0	0	0	0	0	0	0	0	0	0
0	79.116.102.13	413	1	9/30/2022 10:48:50	R_3qE8mgsfupPAMuP	40.4163	-3.6934	42	12	3	1	4	Nivel amarillo	4	2	Zoe						0	1	1	0	0	0	1	0	0	1	0	0	0	0	0	0	0	0	0	0	0	0	0	0	0	0	0	0
0	46.27.79.47	509	1	10/5/2022 13:30:19	R_czKj752iZ0gmFu9	37.38	-6.1238	50	12	3	1	5		4	1						4	0	1	0	0	0	0	1	0	0	0	0	0	0	0	0	0	0	0	0	0	0	0	0	0	0	0	0	0
0	77.229.253.224	454	1	10/8/2022 10:10:45	R_dd2jDVGiXZPzSuJ	37.3831	-5.9707	35	12	7	1	5		5	2	no lo recuerdo		1	1			0	1	0	0	0	0	0	0	0	0	1	0	1	0	0	0	0	0	0	0	0	0	0	0	0	0	0	0
0	62.36.29.97	482	1	10/3/2022 18:39:26	R_PYVRZmotxdwM0Zr	37.3831	-5.9707	36	12	3	2			4	2	No recuerdo		1	2			0	0	0	0	0	0	1	0	0	0	0	0	0	0	0	0	0	0	0	0	0	0	0	0	0	0	0	0
0	46.6.222.89	241	1	10/10/2022 10:47:22	R_r6c8LKDyrhbhjPj	36.7261	-4.426	47	12	4	1	4	Alarma amaría y naranja	5	1						1	0	1	1	0	0	0	1	1	0	0	1	0	0	0	0	0	0	0	0	0	0	0	0	0	0	0	0	0
0	78.30.37.151	223	1	9/28/2022 10:13:34	R_Rt8bUjLPWVaQFVL	37.3831	-5.9707	54	12	4	1	5		3	1						3	0	0	0	0	0	0	1	1	0	0	0	0	0	0	0	0	0	0	0	0	0	0	0	0	0	0	0	0
0	77.224.27.65	1200	1	10/10/2022 11:03:53	R_UaJ51Hx3mP3qbyp	37.3831	-5.9707	45	12	4	1	2		3	4		No lo recuerdo	2		3		0	1	0	0	0	0	0	0	0	0	1	0	1	0	0	0	0	0	0	0	0	0	0	0	0	0	0	0
0	81.36.163.105	676	1	9/30/2022 11:25:31	R_ugGpk2vJILPEe77	37.3831	-5.9707	42	12	6	1	4	colores de alerta	5	1						1	0	1	1	0	0	0	0	1	1	0	1	0	1	0	0	0	0	0	0	0	0	0	0	0	0	0	0	0
0	217.216.248.27	233	1	9/28/2022 9:00:36	R_vc73oJ2uC7B0u4x	37.3831	-5.9707	34	12	4	1	5		2	3		No me acuerdo	1	1			0	0	1	0	0	0	1	0	0	0	0	0	0	0	0	0	0	0	0	0	0	0	0	0	0	0	0	0
0	31.4.197.178	277	1	9/27/2022 10:58:28	R_w4Sd4JbhS874koh	37.3831	-5.9707	33	12	5	2			5	3		No recuerdo	1	2			0	0	1	0	0	0	0	0	0	0	0	0	1	0	0	0	0	0	0	0	0	0	0	0	0	0	0	0
0	89.130.138.78	257	1	10/5/2022 16:24:44	R_WrLc4B6XkXH34Mp	37.2851	-4.8797	38	12	5	1	2		5	1						1	0	0	0	0	0	0	1	0	0	0	0	0	0	0	0	0	0	0	0	0	0	0	0	0	0	0	0	0
0	31.4.193.157	185	1	10/8/2022 10:20:49	R_xltq70ywBJv7mjT	37.3831	-5.9707	34	12	4	1	1		5	3		Ninguno	2		1		0	0	0	0	1	0	1	0	0	0	0	0	0	0	0	0	0	0	0	0	0	0	0	0	0	0	0	0
0	87.221.108.135	212	1	9/30/2022 13:18:38	R_XpjeTuE740Uoyjv	37.3406	-5.8382	36	12	4	2			5	1						2	0	1	1	0	0	0	1	1	0	0	1	0	0	0	0	0	0	0	0	0	0	0	0	0	0	0	0	0
0	37.143.127.156	307	1	10/6/2022 1:29:21	R_1E6APAOsQ9sY1Yc	41.387	2.1701	51	12	6	2			2	3		no se	1	4			0	1	0	0	0	0	1	1	0	0	0	0	0	0	0	0	0	0	0	0	0	0	0	0	0	0	0	0
0	188.26.223.214	407	1	10/5/2022 9:43:03	R_1fdzo4AdOiwkwiy	37.3831	-5.9707	54	12	5	1	2		5	1						1	0	1	1	0	0	0	1	1	0	0	1	0	0	0	0	0	0	0	0	0	0	0	0	0	0	0	0	0
0	81.36.61.230	198	1	9/28/2022 12:26:13	R_1gBXaH7HdX3mCmF	37.372	-6.0487	44	12	3	1	5		3	1						3	0	1	1	0	0	0	1	0	0	0	1	0	0	0	0	0	0	0	0	0	0	0	0	0	0	0	0	0
0	89.129.61.155	353	1	9/30/2022 9:59:57	R_1H5FYx8u4V7HNaw	40.4163	-3.6934	54	12	3	1	5		5	1						4	0	1	1	0	0	0	1	0	0	0	0	0	0	0	0	0	0	0	0	0	0	0	0	0	0	0	0	0
0	46.6.128.47	404	1	9/28/2022 9:06:19	R_1LvSi51MSekPL8Q	36.7261	-4.426	48	12	4	1	4	Alerta roja	5	1						3	0	1	1	0	0	0	1	0	0	0	0	0	0	0	0	0	0	0	0	0	0	0	0	0	0	0	0	0
0	31.4.218.192	268	1	9/30/2022 12:04:49	R_1oBxzDuqzC3KzoI	37.3831	-5.9707	42	12	4	1	5		5	4		No recuerdo	1	4			0	0	1	0	0	0	1	0	0	0	0	0	0	0	0	0	0	0	0	0	0	0	0	0	0	0	0	0
0	80.31.190.232	212	1	9/29/2022 13:06:45	R_2aJgXZedh5DY07E	37.2866	-5.9208	38	12	6	1	5		5	5		No recuerdo	2		1		0	0	0	0	0	0	0	0	0	1	1	1	0	0	0	0	0	0	0	0	0	0	0	0	0	0	0	0
0	79.116.138.208	326	1	10/10/2022 9:04:41	R_2B8KVWwKFmyWA1d	37.3831	-5.9707	41	12	6	2			5	4		No lo recuerdo	2		3		0	1	1	0	0	0	1	0	0	0	0	0	0	0	0	0	0	0	0	0	0	0	0	0	0	0	0	0
0	217.217.72.71	322	1	10/8/2022 10:58:18	R_2Bf9kl8QfG2boaI	37.272	-6.9407	31	12	4	2			4	1						1	0	1	1	0	0	1	1	1	0	0	1	0	0	0	0	0	0	0	0	0	0	0	0	0	0	0	0	0
0	86.127.227.181	415	1	9/29/2022 18:39:52	R_2BfyhKHb4Tp13HK	37.3831	-5.9707	58	12	4	1	4	alerta roja, naranja,...	5	4		Zoe Vega		1			0	1	1	0	0	0	0	0	0	0	0	0	1	0	0	0	0	0	0	0	0	0	0	0	0	0	0	0
0	213.194.144.43	241	1	10/8/2022 11:16:44	R_2ClZTOrtFDLue1r	37.1918	-3.6095	45	12	9	1	5		5	1						1	0	1	1	0	0	0	1	0	0	0	0	0	0	0	0	0	0	0	0	0	0	0	0	0	0	0	0	0
0	37.156.188.232	264	1	9/30/2022 0:47:20	R_2iq0P0FBM3XlTmF	37.0462	-4.8559	62	12	3	1	5		5	3		Zoe		1			0	1	1	0	0	0	1	0	0	0	0	0	0	0	0	0	0	0	0	0	0	0	0	0	0	0	0	0
0	79.116.98.50	430	1	10/4/2022 23:36:39	R_2QGmcvjZrFJYjKq	40.4163	-3.6934	58	12	3	1	5		5	2	No lo recuerdo		1	1			0	1	1	0	0	0	1	0	1	0	1	0	0	0	0	0	0	0	0	0	0	0	0	0	0	0	0	0
0	84.78.18.75	372	1	9/28/2022 10:58:23	R_2wQQqdWgnnIMl45	41.6547	-4.7344	59	12	6	2			6	1						2	0	1	0	1	0	0	1	0	0	0	0	0	0	0	0	0	0	0	0	0	0	0	0	0	0	0	0	0
0	74.126.178.208	276	1	9/30/2022 14:58:29	R_33jw9TCCZIWIlwr	37.183	-5.7746	63	12	5	2			5	1						1	0	1	0	0	0	0	1	0	0	0	1	0	0	0	0	0	0	0	0	0	0	0	0	0	0	0	0	0
0	87.222.171.216	481	1	10/5/2022 6:22:36	R_3EH0aYpTp77cud4	36.8316	-2.4646	41	12	3	1	5		5	1						2	0	1	1	0	1	0	1	1	0	0	1	0	0	0	0	0	0	0	0	0	0	0	0	0	0	0	0	0
0	188.26.223.163	674	1	10/4/2022 9:32:03	R_3fy0KQp53uQw1LG	37.3831	-5.9707	53	12	4	1	5		5	1						3	0	1	1	0	0	0	1	1	0	0	1	0	0	0	0	0	0	0	0	0	0	0	0	0	0	0	0	0
0	80.31.75.43	483	1	9/28/2022 9:15:14	R_3Gxhqim2hL9wSQ1	37.2866	-5.9208	43	12	7	1	5		6	1						2	0	1	1	0	0	1	1	0	0	0	0	0	0	0	0	0	0	0	0	0	0	0	0	0	0	0	0	0
0	89.7.240.159	280	1	10/8/2022 10:11:21	R_3HtseA6R780HtEa	37.3831	-5.9707	29	12	6	1	5		5	1						1	1	0	1	0	0	0	0	0	0	1	0	0	1	0	0	0	0	0	0	0	0	0	0	0	0	0	0	0
0	217.216.211.192	590	1	10/8/2022 11:13:34	R_3j3bPowlQm2xYjE	37.3831	-5.9707	45	12	6	1	3		5	4		Zoe		2			0	0	0	0	0	0	0	1	0	1	1	0	1	0	0	0	0	0	0	0	0	0	0	0	0	0	0	0
0	81.36.160.228	265	1	9/28/2022 9:01:33	R_3LaLVKLyfam6Whe	37.3831	-5.9707	26	12	2	1	5		4	2	No recuerdo		1	1			0	1	1	0	0	0	0	1	0	0	1	1	0	0	0	0	0	0	0	0	0	0	0	0	0	0	0	0
0	90.69.187.23	317	1	10/8/2022 11:17:16	R_3nPkqKwbofG1LHQ	37.3831	-5.9707	39	12	5	1	5		4	3		Zoe		1			0	0	1	1	0	0	1	0	0	0	0	0	0	0	0	0	0	0	0	0	0	0	0	0	0	0	0	0
0	188.76.24.37	242	1	9/27/2022 10:11:49	R_3nqPGrmfLCbuL9d	37.4164	-6.1642	31	12	4	1	5		5	1						2	1	1	1	0	0	0	1	0	0	0	1	0	0	0	0	0	0	0	0	0	0	0	0	0	0	0	0	0
0	195.77.192.186	275	1	10/7/2022 5:59:46	R_3oYK0ecI7Hp6Rh9	37.3831	-5.9707	59	12	4	1	2		5	1						1	0	1	1	0	0	0	1	0	0	0	1	0	0	0	0	0	0	0	0	0	0	0	0	0	0	0	0	0
0	37.156.188.212	342	1	10/4/2022 17:20:24	R_3QJIvhWcFOz4ljg	37.0462	-4.8559	62	12	3	1	5		5	3		zoe		1			0	1	1	0	0	0	1	1	0	0	0	0	0	0	0	0	0	0	0	0	0	0	0	0	0	0	0	0
0	78.30.3.164	1456	1	9/29/2022 2:01:31	R_6fMedhKazBPYPlL	37.3831	-5.9707	46	12	3	1	4	alerta naranja	5	2	zoe						0	0	1	0	1	0	1	1	0	0	0	0	0	0	0	0	0	0	0	0	0	0	0	0	0	0	0	0
0	80.31.38.200	216	1	10/8/2022 10:10:16	R_82O8Eww132SYhrP	37.3222	-6.0575	28	12	4	1	5		6	4		Ni idea	1	1			0	1	1	0	0	0	1	1	1	0	1	0	0	0	0	0	0	0	0	0	0	0	0	0	0	0	0	0
0	95.127.161.240	287	1	10/10/2022 8:53:25	R_AnV5AlGpSnRHI77	36.7261	-4.426	37	12	4	1	1		5	3		Isa	2		1		0	1	0	0	0	0	1	1	0	0	0	0	0	0	0	0	0	0	0	0	0	0	0	0	0	0	0	0
0	213.144.36.85	1998	1	10/7/2022 8:27:59	R_bg9LCtTV1Nn7mOR	40.4163	-3.6934	58	12	3	1	5		4	3		no lo recuerdo	1	1			0	1	0	0	0	0	1	0	1	0	0	0	0	0	0	0	0	0	0	0	0	0	0	0	0	0	0	0
0	37.156.188.110	689	1	9/28/2022 13:31:05	R_Bxko1DT8KVEG6Ax	37.0956	-4.9875	62	12	3	1	5		5	3		Zoe		1			0	1	1	0	0	0	1	0	0	0	0	0	0	0	0	0	0	0	0	0	0	0	0	0	0	0	0	0
0	85.136.219.93	248	1	10/8/2022 10:06:53	R_pE4Vul7ZKMFZZN7	37.3831	-5.9707	28	12	4	1	5		5	4		Zoe yago y xenia		4			0	0	0	0	0	0	1	1	0	0	0	0	0	0	0	0	0	0	0	0	0	0	0	0	0	0	0	0
0	31.4.218.9	253	1	10/4/2022 13:09:15	R_Q0QCO4Ysft4wsUx	37.3831	-5.9707	49	12	4	1	5		4	1						3	0	0	0	0	0	0	1	0	0	0	0	0	0	0	0	0	0	0	0	0	0	0	0	0	0	0	0	0
0	77.211.7.17	333	1	10/8/2022 11:04:33	R_szYYnTbAljZxZN7	37.3831	-5.9707	45	12	4	2			5	2	Zoe						0	0	0	0	0	0	1	0	0	0	0	0	0	0	0	0	0	0	0	0	0	0	0	0	0	0	0	0
0	81.36.63.120	160	1	10/5/2022 15:41:36	R_vieN0eZC8kiyp2h	37.3434	-6.0666	50	12	4	1	1		4	5		No recuerdo ninguna	1	1			0	1	1	0	0	0	1	0	0	0	0	0	0	0	0	0	0	0	0	0	0	0	0	0	0	0	0	0
0	78.30.2.245	485	1	9/28/2022 10:19:46	R_Yb5nCGgqDUyUGbf	37.3831	-5.9707	52	12	3	1	5		4	1						4	0	1	1	0	0	0	1	0	1	0	0	0	0	0	0	0	0	0	0	0	0	0	0	0	0	0	0	0
0	83.63.38.214	291	1	10/4/2022 16:41:08	R_1BKZuEbtggEowIp	37.4857	-5.9452	40	12	5	1	5		5	2	Africano		2		1		0	1	1	0	0	0	1	1	0	0	1	0	0	0	0	0	0	0	0	0	0	0	0	0	0	0	0	0
0	171.33.234.184	314	1	10/3/2022 16:27:21	R_1eEPY46gITFu3ZF	36.7162	-4.4161	33	12	5	1	1		4	1						1	0	0	0	0	0	1	1	1	1	0	0	0	0	0	0	0	0	0	0	0	0	0	0	0	0	0	0	0
0	31.4.198.80	499	1	10/10/2022 10:12:17	R_1g5hiZhcgrPOQe5	37.3831	-5.9707	25	12	4	1	5		4	1						3	0	0	0	0	0	0	1	1	1	0	0	0	0	0	0	0	0	0	0	0	0	0	0	0	0	0	0	0
0	213.194.146.184	226	1	10/8/2022 10:10:35	R_1g6nN8ZPAxc3RDY	37.1918	-3.6095	34	12	5	1	3		5	1						1	0	0	0	0	0	0	0	1	0	0	0	0	1	0	0	0	0	0	0	0	0	0	0	0	0	0	0	0
0	90.167.99.26	288	1	10/1/2022 1:27:02	R_1kOAp5i1XDeNXEl	37.3831	-5.9707	59	12	11	1	5		4	1						2	0	1	0	0	0	0	1	0	0	0	1	0	0	0	0	0	0	0	0	0	0	0	0	0	0	0	0	0
0	83.63.34.191	190	1	10/5/2022 10:14:55	R_1liwmnWboAhuHvY	37.4857	-5.9452	46	12	11	1	1		2	5		No los recuerdo	1	1			0	0	0	0	0	1	0	1	0	1	1	0	1	0	0	0	0	0	0	0	0	0	0	0	0	0	0	0
0	78.30.10.236	477	1	10/1/2022 2:46:18	R_1re9rsf26V4fgu7	36.7261	-4.426	51	12	3	1	5		4	2	no me acuerdo		2		3		0	1	0	0	0	0	0	0	1	0	1	0	1	0	0	0	0	0	0	0	0	0	0	0	0	0	0	0
0	81.40.248.69	508	1	10/3/2022 8:32:57	R_22yTcsrpAzTjoqU	37.3831	-5.9707	55	12	9	1	4	Naranja y amarilla	4	1						2	0	1	1	0	0	0	1	1	1	0	1	0	0	0	0	0	0	0	0	0	0	0	0	0	0	0	0	0
0	90.161.82.129	211	1	9/29/2022 12:49:50	R_24N4hBUW3d7Sjc2	37.2866	-5.9208	42	12	5	1	5		2	1						1	0	1	1	0	0	0	1	1	1	0	0	0	0	0	0	0	0	0	0	0	0	0	0	0	0	0	0	0
0	79.116.111.240	335	1	10/8/2022 10:21:47	R_24u9WOUP2tubnYN	40.4163	-3.6934	37	12	6	1	3		5	5		Alerta roja dante	2		1		0	1	1	1	0	0	1	1	0	0	1	0	0	0	0	0	0	0	0	0	0	0	0	0	0	0	0	0
0	188.76.23.249	248	1	10/4/2022 10:49:36	R_28TdNhfMyrjteVI	37.3831	-5.9707	53	12	4	1	5		5	4		no me acuerdo	1	4			0	1	1	0	0	1	1	1	1	0	1	0	0	0	0	0	0	0	0	0	0	0	0	0	0	0	0	0
0	81.36.100.169	353	1	9/29/2022 15:00:06	R_29a0fjIh4JXlCgW	37.3831	-5.9707	40	12	4	1	5		5	1						1	0	1	1	0	0	1	1	1	1	0	1	0	0	0	0	0	0	0	0	0	0	0	0	0	0	0	0	0
0	79.116.71.88	294	1	9/28/2022 9:26:14	R_2aIEJAa85pEFrnj	40.4163	-3.6934	37	12	8	1	1		6	1						1	0	0	0	1	0	0	0	1	0	0	1	1	0	0	0	0	0	0	0	0	0	0	0	0	0	0	0	0
0	31.221.139.253	296	1	10/6/2022 15:43:38	R_2tsWFBZpbT1ZnC6	39.468	-0.3621	56	12	3	1	5		3	1						3	0	1	0	0	0	0	1	1	1	0	1	0	0	0	0	0	0	0	0	0	0	0	0	0	0	0	0	0
0	212.225.187.157	138	1	9/29/2022 13:28:09	R_2Ttyi8vDTFpF3sc	37.8994	-4.7741	38	12	4	1	3		4	3		Iván	1	2			0	0	1	0	0	0	1	0	1	0	0	0	0	0	0	0	0	0	0	0	0	0	0	0	0	0	0	0
0	31.4.194.117	181	1	10/3/2022 15:29:37	R_2YVpnIpAOlOgtCE	37.3831	-5.9707	33	12	2	1	5		5	1						2	0	1	0	0	0	0	1	0	1	0	0	0	0	0	0	0	0	0	0	0	0	0	0	0	0	0	0	0
0	188.26.202.119	307	1	10/8/2022 10:41:00	R_2zjRtAUSgEooS9T	40.4163	-3.6934	44	12	5	1	5		2	3		No lo recuerdo	1	2			0	0	1	0	0	0	1	0	0	0	0	0	0	0	0	0	0	0	0	0	0	0	0	0	0	0	0	0
0	87.219.233.27	338	1	10/8/2022 10:35:52	R_33r4tmIaOlrKlYq	37.5411	-5.0794	53	12	5	1	4	Rojo amarillo verda	5	1						3	0	1	0	0	0	0	1	0	0	0	0	0	0	0	0	0	0	0	0	0	0	0	0	0	0	0	0	0
0	80.31.70.92	296	1	9/28/2022 12:15:57	R_3fP4L9QVWbjaVCb	37.2866	-5.9208	70	12	4	1	5		5	1						2	0	1	0	0	0	0	1	1	0	0	1	0	0	0	0	0	0	0	0	0	0	0	0	0	0	0	0	0
0	92.58.241.233	303	1	10/3/2022 22:35:09	R_3k0pLmVJWk0VoSb	37.3727	-6.0673	30	12	4	2			5	1						5	0	1	1	0	1	1	1	1	0	0	1	0	0	0	0	0	0	0	0	0	0	0	0	0	0	0	0	0
0	188.26.223.37	1675	1	9/27/2022 10:37:21	R_3KV2CEch8U3mvtg	37.3831	-5.9707	50	12	6	1	5		5	5		no recuerdo	2		2		0	0	1	1	0	0	1	0	0	0	0	0	0	0	0	0	0	0	0	0	0	0	0	0	0	0	0	0
0	217.217.212.23	207	1	9/28/2022 9:10:18	R_3lGErgWABhIWcKl	37.3831	-5.9707	36	12	4	1	5		5	1						1	0	1	1	0	0	0	1	1	0	0	0	0	0	0	0	0	0	0	0	0	0	0	0	0	0	0	0	0
0	78.30.1.103	170	1	10/4/2022 9:15:12	R_3n7YOsmJKzP4t5E	37.3831	-5.9707	26	12	4	1	4	Colores: amarillo, naranja, azul	6	1						3	0	0	1	0	0	0	0	0	0	0	0	1	0	0	0	0	0	0	0	0	0	0	0	0	0	0	0	0
0	81.40.80.168	758	1	9/29/2022 13:44:09	R_3PiuTcrvrJsgiPg	37.3831	-5.9707	47	12	7	1	4	Nivel naranja	5	1						1	0	1	1	0	0	0	1	0	0	1	0	0	0	0	0	0	0	0	0	0	0	0	0	0	0	0	0	0
0	90.167.167.41	313	1	10/8/2022 10:39:03	R_6PThTqxnuJcDykV	37.3831	-5.9707	47	12	5	1	5		6	3		Ninguno	2		1		0	1	1	0	0	0	1	0	0	0	1	0	0	0	0	0	0	0	0	0	0	0	0	0	0	0	0	0
0	90.167.50.235	285	1	10/4/2022 14:11:21	R_9Ge2JEP71DISmKl	39.5012	-0.4313	31	12	5	1	1		5	3		Martin	1	1			0	1	0	0	0	1	1	0	0	0	1	0	0	0	0	0	0	0	0	0	0	0	0	0	0	0	0	0
0	37.19.249.28	534	1	10/5/2022 6:10:26	R_9nx3atzuHdAvDix	37.3831	-5.9707	62	12	4	2			5	3		FILOMENA	2		1		0	1	1	0	0	0	1	0	0	0	0	0	0	0	0	0	0	0	0	0	0	0	0	0	0	0	0	0
0	46.24.150.186	440	1	9/29/2022 14:52:24	R_RFtObb3rkSJA0NP	37.3966	-6.1365	49	12	6	1	4	Colores	5	1						4	0	1	1	0	0	0	1	1	0	0	0	0	0	0	0	0	0	0	0	0	0	0	0	0	0	0	0	0
0	217.217.82.210	223	1	9/30/2022 14:47:41	R_VQB6Vt0pSJgtXS9	37.3831	-5.9707	31	12	4	1	2		5	3		Dana	1	2			0	1	0	0	1	0	1	0	0	0	0	0	0	0	0	0	0	0	0	0	0	0	0	0	0	0	0	0
0	87.222.15.20	314	1	10/4/2022 16:35:05	R_yF7TdeHuAGdGUTf	37.3841	-5.9705	62	12	5	1	2		5	2	No me acuerdo		1	1			0	0	1	0	1	1	1	1	1	1	0	0	0	0	0	0	0	0	0	0	0	0	0	0	0	0	0	0
0	81.40.255.84	279	1	9/28/2022 9:01:19	R_0CcNUhWQwHHYWK5	37.3831	-5.9707	30	12	5	1	1		5	1						1	0	0	0	0	0	0	1	0	0	0	0	0	0	0	0	0	0	0	0	0	0	0	0	0	0	0	0	0
0	81.40.248.19	214	1	9/28/2022 11:50:55	R_10PFygQEdwkzaeG	37.3831	-5.9707	67	12	6	1	3		5	1						4	0	1	1	0	0	0	1	0	0	0	1	0	0	0	0	0	0	0	0	0	0	0	0	0	0	0	0	0
0	81.36.141.137	500	1	10/6/2022 10:01:31	R_1jkZr26P9OjtUfD	37.3831	-5.9707	65	12	4	1	5		5	4		Ningún	2		2		0	1	0	0	0	0	1	0	0	0	0	0	0	0	0	0	0	0	0	0	0	0	0	0	0	0	0	0
0	185.27.136.45	311	1	10/8/2022 10:19:52	R_1LBZvzdhsZGdzhi	37.5411	-5.0794	54	12	4	1	5		5	5		NO RECUERDO	2		1		0	1	1	0	0	0	1	0	0	0	0	0	0	0	0	0	0	0	0	0	0	0	0	0	0	0	0	0
0	37.72.9.18	312	1	10/2/2022 6:10:30	R_2dEDcL4kJII9qwp	37.6786	-6.6519	58	12	6	1	5		5	1						1	0	0	0	0	0	1	1	1	0	0	1	0	0	0	0	0	0	0	0	0	0	0	0	0	0	0	0	0
0	148.3.68.124	237	1	9/28/2022 12:13:43	R_2fpxxGfg0xmmmaK	38.8785	-6.9827	61	12	7	1	5		6	1						1	0	1	1	0	0	0	1	1	0	0	1	0	0	0	0	0	0	0	0	0	0	0	0	0	0	0	0	0
0	81.36.142.67	310	1	9/28/2022 8:58:55	R_3itbEz9ziDRauEp	37.3831	-5.9707	65	12	7	2			4	1						1	0	1	0	0	0	0	1	0	0	0	0	0	0	0	0	0	0	0	0	0	0	0	0	0	0	0	0	0
0	154.48.178.44	179	1	10/4/2022 1:22:28	R_3KT9XOZY8XuSwpA	37.4857	-5.9452	40	12	3	1	5		5	1						1	0	1	1	0	0	0	1	1	1	0	0	0	0	0	0	0	0	0	0	0	0	0	0	0	0	0	0	0
0	188.76.58.252	685	1	9/28/2022 9:57:52	R_3NHX6hO3wQYGB1L	37.3831	-5.9707	50	12	4	2			5	4		dana	2		1		0	1	1	1	0	0	1	1	0	0	0	0	0	0	0	0	0	0	0	0	0	0	0	0	0	0	0	0
0	31.4.136.67	252	1	10/10/2022 9:59:11	R_9TUW0nk2yjBHDAl	40.4163	-3.6934	46	12	4	1	2		5	3		Dana	1	1			0	1	1	0	0	0	1	0	0	1	0	0	0	0	0	0	0	0	0	0	0	0	0	0	0	0	0	0
0	90.167.98.46	353	1	9/30/2022 22:59:42	R_bEfVuTpxy9pXua5	37.3831	-5.9707	58	12	6	1	1		3	5		No recuerdo	2		1		0	1	0	0	0	0	1	0	0	0	0	0	0	0	0	0	0	0	0	0	0	0	0	0	0	0	0	0
0	94.73.41.108	297	1	10/3/2022 15:56:25	R_BX0Z0LF65pIlowF	40.4163	-3.6934	34	12	4	1	3		3	3		estefania	2		2		0	1	0	0	0	0	1	1	0	0	0	0	0	0	0	0	0	0	0	0	0	0	0	0	0	0	0	0
0	84.76.62.182	278	1	10/10/2022 10:49:16	R_VLwGNGjTiFpIk0x	37.3831	-5.9707	48	12	4	1	5		5	3		No recuerdo	1	1			0	1	1	0	1	0	1	1	0	0	1	0	0	0	0	0	0	0	0	0	0	0	0	0	0	0	0	0
0	31.4.219.151	457	1	10/8/2022 11:12:08	R_XFCAQlYh9aDioA9	37.2866	-5.9208	35	12	3	1	2		5	2	Slex		1	1			0	1	1	0	0	0	1	0	0	0	0	0	0	0	0	0	0	0	0	0	0	0	0	0	0	0	0	0
0	46.6.197.17	460	1	10/5/2022 0:13:58	R_1JQQr62dhrJtiop	36.7261	-4.426	34	12	5	2			4	4		Cata	1	1			0	1	1	1	0	1	0	1	1	1	1	1	0	0	0	0	0	0	0	0	0	0	0	0	0	0	0	0
0	31.4.222.102	231	1	9/30/2022 1:44:02	R_1YMWLEmd5xMC1gJ	37.3831	-5.9707	50	12	6	1	1		3	1						1	0	1	1	1	1	0	1	1	0	0	1	0	0	0	0	0	0	0	0	0	0	0	0	0	0	0	0	0
0	78.30.2.144	168	1	9/28/2022 8:59:52	R_2dWMyarXrBpEb1v	37.3831	-5.9707	25	12	16	1	2		6	1						1	0	1	1	0	0	0	1	1	0	0	1	0	0	0	0	0	0	0	0	0	0	0	0	0	0	0	0	0
0	5.83.76.166	225	1	10/5/2022 4:22:51	R_tPq0Go2HdhdRkuB	38.1887	-2.4926	27	12	3	2			5	3		Ola de calor	1	1			0	1	1	0	0	0	1	0	0	0	0	0	0	0	0	0	0	0	0	0	0	0	0	0	0	0	0	0
0	87.221.16.180	181	1	10/7/2022 8:26:19	R_23gzvTWYo22Xlms	38.8785	-6.9827	27	2	7	1	5		4	3		Ni idea	1	4			0	0	0	0	0	0	0	1	0	0	0	0	0	0	0	0	0	0	0	0	0	0	0	0	0	0	0	0
0	84.78.23.247	380	1	9/29/2022 16:36:29	R_2wzDv7a4sQMnrbv	40.4163	-3.6934	27	2	4	2			5	1						4	0	0	0	0	0	0	0	0	0	1	0	0	0	0	0	0	0	0	0	0	0	0	0	0	0	0	0	0
0	176.10.73.187	523	1	9/30/2022 10:57:33	R_3ITdrZQ9FgUT9ra	38.8785	-6.9827	42	2	4	1	2		4	4		no recuerdo	2		1		0	0	0	0	0	0	0	0	0	1	0	0	0	0	0	0	0	0	0	0	0	0	0	0	0	0	0	0
0	185.84.131.245	207	1	9/28/2022 8:57:38	R_SUDuQO6CiiaUIYF	38.8577	-6.1099	40	2	4	1	5		5	3		No recuerdo	2		1		0	1	0	0	0	0	0	1	0	0	1	0	0	0	0	0	0	0	0	0	0	0	0	0	0	0	0	0
0	178.139.171.213	309	1	10/2/2022 12:58:10	R_1FazUBVcJsdVkn9	40.4163	-3.6934	39	2	6	2			5	4		Dana	1	1			0	0	0	0	0	0	0	0	0	0	1	0	0	0	0	0	0	0	0	0	0	0	0	0	0	0	0	0
0	83.61.226.45	208	1	10/7/2022 4:11:34	R_1GUPnWF0VcYAZ7o	38.8785	-6.9827	25	2	14	1	5		5	4		No recuerdo	1	3			0	1	1	0	0	0	0	0	1	0	0	0	0	0	0	0	0	0	0	0	0	0	0	0	0	0	0	0
0	188.84.178.4	145	1	10/2/2022 4:23:23	R_1jJRPWlp0sIhOjx	37.3406	-5.8382	27	2	3	1	2		5	2	Filomena		2		1		0	1	0	0	0	0	0	0	0	0	0	0	0	0	0	0	0	0	0	0	0	0	0	0	0	0	0	0
0	66.81.169.90	217	1	9/28/2022 9:14:41	R_1K0S6M0RlYUAnYm	40.4163	-3.6934	37	2	4	1	5		5	3		No me acuerdo	1	4			0	0	0	0	0	0	0	0	0	0	0	0	0	1	0	0	0	0	0	0	0	0	0	0	0	0	0	0
0	94.73.56.136	219	1	10/8/2022 13:29:50	R_2eXWbZBl7PbRVd3	40.4163	-3.6934	35	2	5	1	2		5	1						3	0	1	1	0	0	0	0	0	0	0	1	0	0	0	0	0	0	0	0	0	0	0	0	0	0	0	0	0
0	85.52.243.87	263	1	9/30/2022 10:01:53	R_2Sw8iSYtIyVCVT6	40.4163	-3.6934	53	2	8	1	1		5	5		Ni se	1	4			0	0	0	0	0	0	0	0	0	0	0	0	0	1	0	0	0	0	0	0	0	0	0	0	0	0	0	0
0	80.103.136.106	265	1	10/2/2022 2:21:50	R_abFTRh3jKOl3DsB	39.8566	-4.0177	40	2	4	2			4	1						3	0	0	0	0	0	0	0	1	0	0	0	0	0	0	0	0	0	0	0	0	0	0	0	0	0	0	0	0
0	85.48.56.184	361	1	10/8/2022 10:54:25	R_yQFGVkhU88t3IFH	40.4163	-3.6934	65	2	3	2			5	3		No recuerdo	2		1		0	0	0	0	0	0	0	0	0	0	0	0	0	1	0	0	0	0	0	0	0	0	0	0	0	0	0	0
0	83.61.201.174	251	1	10/1/2022 4:16:51	R_10CuwEGoXbuFxvw	38.8785	-6.9827	39	2	5	1	5		5	1						1	0	1	1	0	0	0	0	0	0	0	0	0	0	0	0	0	0	0	0	0	0	0	0	0	0	0	0	0
0	94.73.40.207	365	1	10/3/2022 12:24:15	R_1LRtjapB3gUzxTZ	40.4163	-3.6934	36	2	4	2			5	4		No recuerdo	2		1		0	0	0	0	0	0	0	0	0	0	0	0	0	1	0	0	0	0	0	0	0	0	0	0	0	0	0	0
0	85.48.189.120	585	1	10/3/2022 14:00:46	R_1NCxPXwGrjo90gy	40.4163	-3.6934	34	2	11	1	5		4	1						3	0	0	0	0	0	0	0	0	0	0	0	0	0	1	0	0	0	0	0	0	0	0	0	0	0	0	0	0
0	147.78.85.105	289	1	9/29/2022 14:58:28	R_2cjyyYfl8vgHBpI	40.4172	-3.684	29	2	5	1	2		3	2	Filomena de calor creo		1	1			0	1	1	0	0	0	0	0	0	0	1	0	0	0	0	0	0	0	0	0	0	0	0	0	0	0	0	0
0	47.62.79.97	263	1	10/9/2022 16:11:27	R_2Ycdw2IEr2F1AZb	37.3831	-5.9707	37	2	6	1	5		5	5		No recuerdo	2		1		0	0	0	0	0	0	0	0	0	0	0	0	0	1	0	0	0	0	0	0	0	0	0	0	0	0	0	0
0	178.139.225.157	343	1	10/7/2022 12:01:08	R_31snRJyuoKXLJp6	40.4172	-3.684	26	2	5	1	2		5	3		Dana	1	1			0	1	0	0	0	0	0	0	0	0	0	0	0	0	0	0	0	0	0	0	0	0	0	0	0	0	0	0
0	79.116.102.103	170	1	10/2/2022 11:19:21	R_3EfJxTAEczz2duN	40.4163	-3.6934	29	2	3	2			4	3		Ninguna	2		1		0	0	0	0	0	0	0	0	0	0	0	0	0	1	0	0	0	0	0	0	0	0	0	0	0	0	0	0
0	178.139.231.152	328	1	9/30/2022 12:08:28	R_3irR6nTBQZv3R1Y	40.4172	-3.684	45	2	11	1	5		5	2	No lo recuerdo		2		1		0	0	1	0	0	0	0	0	0	0	0	0	0	0	0	0	0	0	0	0	0	0	0	0	0	0	0	0
0	85.60.250.154	681	1	10/3/2022 0:53:01	R_b7xvJ2xQH9zTHfr	38.8785	-6.9827	46	2	4	1	4	Colores	5	1						1	0	0	0	1	0	0	0	0	0	0	0	0	0	0	0	0	0	0	0	0	0	0	0	0	0	0	0	0
0	31.4.148.106	192	1	10/4/2022 1:40:42	R_wSIjENOrFWxdk4h	40.4172	-3.684	39	2	6	2			5	1						1	0	0	1	0	0	0	0	0	0	1	0	0	0	0	0	0	0	0	0	0	0	0	0	0	0	0	0	0
0	79.116.94.156	328	1	10/1/2022 3:04:56	R_1DTNOpG4n7eey1W	40.412	-3.6871	47	2	2	2			5	1						1	0	0	0	1	0	0	0	0	0	0	0	0	0	0	0	0	0	0	0	0	0	0	0	0	0	0	0	0
0	81.41.167.114	202	1	10/4/2022 10:22:53	R_1JQn2Ua9aNuxJPm	38.8785	-6.9827	26	2	3	1	4	Colores	4	1						1	0	0	0	0	0	0	0	0	0	0	0	0	0	1	0	0	0	0	0	0	0	0	0	0	0	0	0	0
0	95.61.225.248	295	1	9/30/2022 14:14:51	R_22VK5aoo6EM7k8Y	40.4163	-3.6934	33	2	5	2			2	5		No recuerdo bien	1	1			0	1	0	0	0	0	0	0	0	0	0	0	0	0	0	0	0	0	0	0	0	0	0	0	0	0	0	0
0	95.60.95.244	577	1	10/2/2022 15:20:38	R_2QnT8v8uO9qjwmB	37.3831	-5.9707	30	2	4	1	5		4	3		No recuerdo	1	1			0	1	0	0	0	0	0	0	0	0	0	0	0	0	0	0	0	0	0	0	0	0	0	0	0	0	0	0
0	62.83.69.234	243	1	10/8/2022 14:40:40	R_3DecSXt1OQhhjtn	37.3831	-5.9707	33	2	5	2			2	1						3	0	0	0	0	0	0	0	0	0	0	1	0	0	0	0	0	0	0	0	0	0	0	0	0	0	0	0	0
0	79.116.111.238	268	1	9/28/2022 9:01:36	R_3gAHhiIFSTmtkU9	40.4163	-3.6934	28	2	4	2			5	1						3	0	1	0	0	0	0	0	0	0	0	0	0	0	0	0	0	0	0	0	0	0	0	0	0	0	0	0	0
0	90.167.7.98	167	1	9/30/2022 14:43:10	R_8wdB3ARaZIfMOv7	40.0714	-3.8488	44	2	4	1	5		5	3		Cindy	1	1			0	1	1	0	0	0	0	0	0	0	1	0	0	0	0	0	0	0	0	0	0	0	0	0	0	0	0	0
0	31.4.135.42	202	1	10/1/2022 2:01:18	R_a3jseCU7ggO7CXT	40.4172	-3.684	40	2	6	1	1		5	2	jeremy		2		4		0	0	0	1	0	0	0	0	0	0	0	0	0	0	0	0	0	0	0	0	0	0	0	0	0	0	0	0
0	46.6.212.110	247	1	10/6/2022 4:49:38	R_aeKnND5J5ol9nKV	36.7261	-4.426	28	2	5	1	3		5	1						1	0	0	0	0	0	1	0	0	0	0	0	0	0	0	0	0	0	0	0	0	0	0	0	0	0	0	0	0
0	88.3.215.224	135	1	10/5/2022 4:48:16	R_r0VCDWU49I0ATgB	38.4185	-6.4079	73	2	5	1	5		5	1						1	0	1	1	0	0	0	0	1	0	0	1	0	0	0	0	0	0	0	0	0	0	0	0	0	0	0	0	0
0	207.188.141.130	273	1	10/2/2022 4:08:33	R_xxtW2vIlUDO3s9X	40.4163	-3.6934	38	2	12	2			6	3		No me acuerdo	1	4			0	0	0	0	0	0	0	0	0	0	0	0	0	1	0	0	0	0	0	0	0	0	0	0	0	0	0	0
0	178.139.171.135	245	1	10/5/2022 1:34:13	R_1ialucwtmwDjXn2	40.4163	-3.6934	37	2	4	1	4	Por colores	5	1						3	0	0	1	1	0	0	0	0	0	0	1	0	0	0	0	0	0	0	0	0	0	0	0	0	0	0	0	0
0	47.63.162.204	159	1	10/3/2022 2:28:16	R_1JEMNE8v0KXW9tH	37.3831	-5.9707	27	2	3	1	1		4	3		Isabel	1	1			0	0	1	0	0	0	0	0	0	0	0	0	0	0	0	0	0	0	0	0	0	0	0	0	0	0	0	0
0	79.116.131.69	464	1	9/30/2022 16:36:51	R_1jj3eFhxVDTP7vQ	40.4163	-3.6934	34	2	4	1	5		5	1						1	0	0	0	0	0	0	0	0	0	0	0	0	0	1	0	0	0	0	0	0	0	0	0	0	0	0	0	0
0	62.82.238.45	224	1	9/28/2022 9:02:07	R_1Nm48I2NrZT6eda	40.4172	-3.684	35	2	3	1	5		5	2	No me acuerdi		1	3			0	0	0	0	0	0	0	0	0	1	0	0	0	0	0	0	0	0	0	0	0	0	0	0	0	0	0	0
0	92.176.40.55	395	1	9/28/2022 9:50:25	R_1OwNFYCJEQgAT9s	38.919	-6.3419	53	2	2	1	5		4	4		Dana	1	1			0	1	0	0	0	0	0	1	0	1	1	0	0	0	0	0	0	0	0	0	0	0	0	0	0	0	0	0
0	176.82.153.207	199	1	10/5/2022 13:53:22	R_25d55uS0Q4anaox	36.7261	-4.426	30	2	4	1	1		5	3		Sahariana	1	1			0	1	1	0	0	0	0	0	1	1	0	0	0	0	0	0	0	0	0	0	0	0	0	0	0	0	0	0
0	85.60.251.203	267	1	10/1/2022 3:33:38	R_2fg7w3EcQ35vGMF	38.5664	-6.341	43	2	8	1	5		3	3		No me acuerdo	1	4			0	1	0	0	0	0	0	1	0	0	0	0	0	0	0	0	0	0	0	0	0	0	0	0	0	0	0	0
0	185.130.28.109	239	1	10/2/2022 4:15:04	R_3oN2IpXbMMGQQ0p	38.7808	-6.2458	41	2	4	1	1		4	1						1	0	0	0	0	0	0	0	0	0	0	1	0	0	0	0	0	0	0	0	0	0	0	0	0	0	0	0	0
0	92.58.163.122	414	1	10/1/2022 0:54:59	R_0fecqIjNP71sACJ	38.5237	-6.4387	48	2	5	1	4	Nivel amarillo	5	3		No recuerdo	1	2			0	1	0	0	0	0	0	0	0	0	0	0	0	0	0	0	0	0	0	0	0	0	0	0	0	0	0	0
0	79.116.90.189	329	1	9/30/2022 15:07:57	R_2aDiWbNXvJJrRng	40.4163	-3.6934	46	2	2	1	5		5	4		Ningún nombre	2		2		0	1	0	0	0	0	0	0	0	0	0	0	0	0	0	0	0	0	0	0	0	0	0	0	0	0	0	0
0	87.217.204.203	409	1	9/30/2022 9:47:41	R_2rDzRCVWZbnhsnz	38.8785	-6.9827	40	2	6	1	5		5	3		No me acuerdo	1	1			0	0	0	1	0	0	0	0	0	0	0	0	0	0	0	0	0	0	0	0	0	0	0	0	0	0	0	0
0	79.116.67.26	268	1	10/2/2022 0:21:26	R_2TpiNYKKl7z3GnP	40.412	-3.6871	49	2	3	1	5		4	1						1	0	0	0	0	0	0	0	0	0	0	0	0	0	1	0	0	0	0	0	0	0	0	0	0	0	0	0	0
0	66.81.170.94	320	1	10/7/2022 3:32:34	R_3qDJooysz88tuKq	40.4163	-3.6934	50	2	3	1	5		5	1						3	0	1	0	0	0	0	0	0	0	0	0	0	0	0	0	0	0	0	0	0	0	0	0	0	0	0	0	0
0	88.3.168.104	296	1	9/29/2022 13:21:27	R_1ikC1gBfb6tlaTC	38.8785	-6.9827	38	2	1				7								0	0	0	0	0	0	0	0	0	0	0	0	0	0	0	0	0	0	0	0	0	0	0	0	0	0	0	1
0	185.142.219.103	350	1	10/8/2022 12:21:30	R_1NgnA4YW6heKhNk	38.9084	-6.6165	39	2	5	1	5		5	1						3	0	1	0	0	0	0	0	0	0	0	0	0	0	0	0	0	0	0	0	0	0	0	0	0	0	0	0	0
0	80.29.171.125	318	1	9/29/2022 15:34:58	R_1nPYcFKLc6eYiGJ	38.6842	-6.4145	47	2	6	1	5		5	1						1	0	1	0	0	0	0	0	0	0	0	0	0	0	0	0	0	0	0	0	0	0	0	0	0	0	0	0	0
0	94.73.50.193	227	1	9/30/2022 14:28:45	R_2vkUID6RT5pdGRr	39.9607	-4.8247	30	2	4	1	5		5	1						1	0	1	1	0	0	0	0	0	0	0	0	0	0	0	0	0	0	0	0	0	0	0	0	0	0	0	0	0
0	81.45.90.32	435	1	9/30/2022 10:16:42	R_2wuc1n1iCs2SzLr	40.4163	-3.6934	35	2	4	1	5		5	1						2	0	0	1	0	0	0	0	0	0	0	0	0	0	0	0	0	0	0	0	0	0	0	0	0	0	0	0	0
0	178.255.109.167	245	1	10/7/2022 10:18:31	R_3CTbLqwipwV4cCI	39.4776	-6.3798	59	2	5	1	5		5	1						4	0	1	1	0	0	0	0	0	0	0	0	0	0	0	0	0	0	0	0	0	0	0	0	0	0	0	0	0
0	139.47.75.74	254	1	9/30/2022 21:41:25	R_3DvFJGwBl297ETP	40.4163	-3.6934	27	2	6	1	5		5	3		No se	2		3		0	1	0	0	0	0	0	0	0	0	0	0	0	0	0	0	0	0	0	0	0	0	0	0	0	0	0	0
0	83.36.205.215	365	1	10/6/2022 23:30:07	R_3MFsud4seQV1L0k	38.9789	-5.8	38	2	7	1	3		5	3		No m acuerdo	1	1			0	1	0	0	0	0	0	0	0	0	0	0	0	0	0	0	0	0	0	0	0	0	0	0	0	0	0	0
0	37.29.204.71	213	1	9/28/2022 9:53:52	R_3PaD8f2D1T8ypLG	40.4172	-3.684	55	2	4	1	5		4	1						1	0	1	0	0	0	0	0	0	0	0	0	0	0	0	0	0	0	0	0	0	0	0	0	0	0	0	0	0
0	176.10.69.225	333	1	10/5/2022 10:20:06	R_3RmhzxjI2WyBgRH	38.8785	-6.9827	42	2	4	1	1		5	1						1	0	0	0	0	0	0	0	0	0	1	0	0	0	0	0	0	0	0	0	0	0	0	0	0	0	0	0	0
0	185.242.100.161	255	1	9/28/2022 9:06:00	R_3rNuKgK52J4HIqR	38.787	-6.3759	38	2	4	1	5		5	2	no lo recuerdo		2		1		0	1	0	0	0	0	0	1	1	0	0	0	0	0	0	0	0	0	0	0	0	0	0	0	0	0	0	0
0	46.6.235.137	141	1	10/3/2022 6:45:16	R_Ufgg5ElmugJLeuJ	40.4172	-3.684	55	2	4	2			4	1						2	0	1	0	0	0	0	0	0	0	0	0	0	0	0	0	0	0	0	0	0	0	0	0	0	0	0	0	0
0	47.61.39.177	297	1	10/1/2022 4:55:13	R_1pFkQ09RUgUGiPD	37.3831	-5.9707	48	2	5	1	5		5	3		no recuerdo	1	1			0	0	0	0	0	0	0	0	0	0	0	0	0	1	0	0	0	0	0	0	0	0	0	0	0	0	0	0
0	194.220.164.249	1373	1	10/2/2022 4:31:18	R_3373qdGGvqiPxDo	37.3831	-5.9707	35	2	4	1	1		3	1						1	0	0	0	0	0	0	0	0	0	0	0	0	0	1	0	0	0	0	0	0	0	0	0	0	0	0	0	0
0	83.61.218.213	263	1	9/30/2022 1:06:19	R_1DNolStnHyL2fQg	38.8785	-6.9827	46	2	4	1	5		4	4		No sé	2		1		0	0	0	0	0	0	0	0	0	0	0	0	0	1	0	0	0	0	0	0	0	0	0	0	0	0	0	0
0	46.6.252.199	148	1	9/30/2022 10:55:54	R_wMHmkVobj2VmRUZ	36.7261	-4.426	30	2	3	1	5		4	1						4	0	0	1	1	0	0	0	0	0	0	0	0	0	0	0	0	0	0	0	0	0	0	0	0	0	0	0	0
0	95.127.254.166	265	1	10/9/2022 7:18:10	R_1LYBEeJJvBWasOL	36.7261	-4.426	37	2	3	1	5		5	3		No recuerdo ninguno	2		4		0	0	1	0	0	0	0	0	0	0	0	0	0	0	0	0	0	0	0	0	0	0	0	0	0	0	0	0
0	80.174.234.39	256	1	10/9/2022 6:06:04	R_2PiGrN01wpnZ3zk	37.3831	-5.9707	45	2	16	1	5		5	3		No recuerdo	1	1			0	0	0	0	0	0	0	0	0	0	1	0	0	0	0	0	0	0	0	0	0	0	0	0	0	0	0	0
0	46.222.251.109	168	1	10/9/2022 23:29:11	R_2yrrve5pgFR7PkA	40.4172	-3.684	30	2	4	1	1		5	1						1	0	1	0	0	0	0	0	0	0	0	0	0	0	0	0	0	0	0	0	0	0	0	0	0	0	0	0	0
0	37.10.198.205	226	1	10/3/2022 2:43:26	R_vp13zEZ0zEivcTn	37.3831	-5.9707	30	2	16	1	1		5	4		Katrina	1	1			0	0	0	0	0	0	0	1	0	0	0	0	0	0	0	0	0	0	0	0	0	0	0	0	0	0	0	0
0	37.29.134.173	323	1	10/4/2022 10:46:11	R_3EZsAQxQNKvPFOb	41.3949	2.1756	27	2	5	1	2		5	2	azucena		2		3		0	0	0	0	0	0	0	0	0	1	0	0	0	0	0	0	0	0	0	0	0	0	0	0	0	0	0	0
0	31.4.134.48	417	1	10/3/2022 11:05:51	R_tEuhIGi6agujwlz	40.4172	-3.684	46	3	4	1	1		5	4		Filomena	1	4			0	0	0	1	0	0	0	0	0	0	0	0	0	0	0	0	0	0	0	0	0	0	0	0	0	0	0	0
0	88.0.213.202	200	1	9/30/2022 14:06:29	R_2EbhFuOAyEcfejO	40.0337	-6.0859	36	3	4	2			4	1						3	0	0	0	0	0	0	0	0	0	0	0	0	0	1	0	0	0	0	0	0	0	0	0	0	0	0	0	0
0	46.222.215.7	150	1	9/30/2022 9:29:19	R_3qVAZGRxOkI40DO	40.4172	-3.684	33	3	3	1	2		4	3		Ninguno	1	1			0	1	0	0	0	0	0	0	0	0	0	0	0	0	0	0	0	0	0	0	0	0	0	0	0	0	0	0
0	94.73.59.169	297	1	10/3/2022 2:12:11	R_pE12MStLCwEdGjD	40.4163	-3.6934	45	3	3	1	1		5	1						1	0	0	0	1	0	0	0	0	0	0	0	0	0	0	0	0	0	0	0	0	0	0	0	0	0	0	0	0
0	88.0.220.85	213	1	10/8/2022 5:14:39	R_2ZCvKSDJJFUP3QZ	40.0337	-6.0859	42	3	6	1	1		5	3		Sandra	2		1		0	0	1	0	0	0	0	0	0	0	0	0	0	0	0	0	0	0	0	0	0	0	0	0	0	0	0	0
0	87.219.48.85	444	1	10/8/2022 7:17:47	R_3fDdj5nsu9kfLoN	39.8885	-5.5465	33	3	5	1	5		5	1						1	0	0	0	1	0	0	0	0	0	0	0	0	0	0	0	0	0	0	0	0	0	0	0	0	0	0	0	0
0	139.47.88.86	266	1	9/30/2022 15:40:14	R_1diOzOGglZ1QP5B	40.4163	-3.6934	32	3	6	1	5		4	4		No recuerdo	2		1		0	1	1	0	0	0	0	0	0	0	0	0	0	0	0	0	0	0	0	0	0	0	0	0	0	0	0	0
0	77.228.134.209	246	1	10/3/2022 5:00:42	R_1EXSe8mtSEt7HxL	37.4857	-5.9452	31	3	3	1	2		5	2	Alex		1	1			1	0	0	0	0	0	0	0	0	0	0	0	0	0	0	0	0	0	0	0	0	0	0	0	0	0	0	0
0	92.189.17.234	282	1	10/3/2022 10:31:02	R_1Lppj2Ssmf6T1I1	39.4776	-6.3798	34	3	5	1	2		6	3		No recuerdo	1	4			0	0	0	0	0	0	0	0	0	0	0	0	0	1	0	0	0	0	0	0	0	0	0	0	0	0	0	0
0	83.38.133.66	186	1	9/29/2022 13:05:18	R_1Q5CCbYMgPgzKjQ	39.8885	-5.5465	43	3	4	2			5	2	no recuerdo		2		4		0	1	0	0	0	0	0	0	0	0	0	0	0	0	0	0	0	0	0	0	0	0	0	0	0	0	0	0
0	88.148.74.55	165	1	10/7/2022 1:48:35	R_26luEWVeLb55nJ2	39.4776	-6.3798	31	3	5	1	5		5	1						3	0	0	0	0	0	0	0	0	0	0	0	0	0	1	0	0	0	0	0	0	0	0	0	0	0	0	0	0
0	84.232.124.164	293	1	9/30/2022 4:50:13	R_2EbDCgrs7AUfbys	39.4776	-6.3798	47	3	3	1	4	Rojo, amarillo	5	3		No recuerdo	1	1			0	1	1	0	0	1	0	0	0	0	1	0	0	0	0	0	0	0	0	0	0	0	0	0	0	0	0	0
0	37.10.207.9	237	1	10/7/2022 7:48:17	R_2EbgvmKsg2DNV9y	36.7261	-4.426	30	3	8	1	1		6	5		Reeevx	1	5			0	0	0	1	0	0	0	0	0	0	0	0	0	0	0	0	0	0	0	0	0	0	0	0	0	0	0	0
0	88.0.222.110	301	1	10/1/2022 14:47:15	R_2PbRH9Uhl1GQBDd	40.0337	-6.0859	46	3	5	1	5		3	5		Lola	1	2			0	0	0	0	0	0	0	1	0	0	0	0	0	0	0	0	0	0	0	0	0	0	0	0	0	0	0	0
0	94.73.58.235	265	1	10/3/2022 15:41:30	R_2rxvFOUeCJMr3FB	40.4163	-3.6934	56	3	3	1	2		4	3		No recuerdo ahora	2		1		0	0	0	0	1	0	0	0	0	0	0	0	0	0	0	0	0	0	0	0	0	0	0	0	0	0	0	0
0	83.38.208.206	342	1	10/2/2022 1:19:22	R_2TZTdbP8OxkWA9J	39.8885	-5.5465	32	3	4	1	5		4	1						1	0	0	1	0	0	0	0	1	0	1	1	0	0	0	0	0	0	0	0	0	0	0	0	0	0	0	0	0
0	139.47.88.97	1017	1	9/30/2022 10:55:02	R_2w4Ut9otg9zXw5b	40.4163	-3.6934	36	3	3	1	5		5	4		No lo sé	1	1			0	1	0	0	0	0	0	0	0	0	0	0	0	0	0	0	0	0	0	0	0	0	0	0	0	0	0	0
0	87.222.195.98	426	1	10/2/2022 23:56:17	R_3CT03yF9AuI12dK	39.4776	-6.3798	44	3	4	1	5		5	1						2	0	0	0	0	0	0	0	0	0	0	0	0	0	1	0	0	0	0	0	0	0	0	0	0	0	0	0	0
0	92.189.18.82	388	1	10/1/2022 1:33:17	R_3iL8gwZDx9WiuU3	39.4776	-6.3798	33	3	3	1	1		4	2	Nose		2		1		0	0	0	0	0	0	0	0	0	0	0	0	0	1	0	0	0	0	0	0	0	0	0	0	0	0	0	0
0	84.78.246.217	243	1	10/5/2022 16:11:40	R_oY7WlZBeRMxtVOp	40.412	-3.6871	36	3	4	1	5		5	3		Nose	1	3			0	1	0	0	0	0	0	0	0	0	0	0	0	0	0	0	0	0	0	0	0	0	0	0	0	0	0	0
0	178.255.109.215	146	1	10/7/2022 1:55:11	R_1hQjHueBzSa520D	39.4776	-6.3798	50	3	3	1	5		5	1						3	0	1	0	0	0	0	0	0	0	0	0	0	0	0	0	0	0	0	0	0	0	0	0	0	0	0	0	0
0	188.86.216.30	193	1	10/2/2022 2:27:47	R_1NEx2vPtuHVTDup	37.3831	-5.9707	40	3	6	1	2		5	1						1	0	1	1	0	0	0	0	0	0	0	1	0	0	0	0	0	0	0	0	0	0	0	0	0	0	0	0	0
0	94.73.48.82	196	1	10/6/2022 23:58:31	R_25u8yZah80eYLbM	40.2308	-3.7601	46	3	6	1	5		4	3		No se	2		1		0	0	0	1	0	0	0	0	0	0	0	0	0	0	0	0	0	0	0	0	0	0	0	0	0	0	0	0
0	178.139.239.215	316	1	10/6/2022 22:21:36	R_2ckJ6PDQV3HVRQ3	40.4172	-3.684	50	3	4	1	5		5	1						4	0	0	0	0	0	0	0	0	0	0	0	0	0	1	0	0	0	0	0	0	0	0	0	0	0	0	0	0
0	94.73.51.175	207	1	9/30/2022 9:20:13	R_2rqKTkbAF9ivdV6	40.4172	-3.684	50	3	4	1	5		5	1						1	0	1	0	0	0	0	0	0	0	0	0	0	0	0	0	0	0	0	0	0	0	0	0	0	0	0	0	0
0	94.73.40.172	318	1	10/5/2022 12:54:31	R_2VeTCz5esoc42lL	40.4163	-3.6934	53	3	6	1	5		5	5		No se	2		1		0	0	0	0	0	0	0	0	0	0	0	0	0	1	0	0	0	0	0	0	0	0	0	0	0	0	0	0
0	84.78.246.242	295	1	10/3/2022 0:06:57	R_3DjQqH9F42FSFTO	40.412	-3.6871	33	3	8	1	5		5	1						1	0	1	0	0	0	0	0	0	0	0	1	0	0	0	0	0	0	0	0	0	0	0	0	0	0	0	0	0
0	94.73.42.196	466	1	10/3/2022 9:59:06	R_9EskXjRsGAEb9pD	40.4163	-3.6934	53	3	6	1	5		5	1						1	0	0	1	0	0	0	0	0	0	0	0	0	0	0	0	0	0	0	0	0	0	0	0	0	0	0	0	0
0	94.73.58.9	216	1	10/5/2022 15:02:53	R_eRpV4OvpIKpMRMZ	40.4163	-3.6934	37	3	4	2			4	1						3	0	0	0	0	0	0	0	0	0	0	0	0	0	1	0	0	0	0	0	0	0	0	0	0	0	0	0	0
0	89.128.248.69	167	1	10/1/2022 4:44:24	R_p5cYSh1J88bpUpH	41.387	2.1701	37	3	4	1	2		5	1						1	0	1	1	0	0	0	0	0	0	0	0	0	0	0	0	0	0	0	0	0	0	0	0	0	0	0	0	0
0	46.222.231.238	116	1	10/7/2022 7:13:08	R_2TLENWqgKVHxXLY	40.4172	-3.684	32	3	7	1	2		3	4		Gvvc	1	2			0	0	1	0	0	1	0	0	0	0	0	0	0	0	0	0	0	0	0	0	0	0	0	0	0	0	0	0
0	178.139.234.243	173	1	9/28/2022 9:23:58	R_1EbWJdj9Twbzac5	40.4172	-3.684	42	3	3	1	5		4	3		No me acuerdo	2		1		0	0	0	0	0	0	0	0	0	0	0	0	0	1	0	0	0	0	0	0	0	0	0	0	0	0	0	0
0	79.116.100.108	294	1	10/3/2022 5:42:43	R_1ig3iKBBLyIVvR6	40.4163	-3.6934	52	3	7	1	4	Alerta roja	5	1						3	1	0	0	0	0	0	0	0	0	0	0	0	0	0	0	0	0	0	0	0	0	0	0	0	0	0	0	0
0	194.220.224.236	201	1	10/9/2022 5:00:03	R_29cdzQ9sdLuzNm8	37.3831	-5.9707	41	3	5	1	4	2	4	5		Zoe		1			0	1	0	0	0	0	0	0	0	0	0	0	0	0	0	0	0	0	0	0	0	0	0	0	0	0	0	0
0	79.146.12.110	134	1	10/1/2022 8:20:18	R_2tn92c7iPBtlXdf	39.4776	-6.3798	42	3	5	1	1		4	5		No se	1	4			0	0	0	0	0	1	0	0	0	0	0	0	0	0	0	0	0	0	0	0	0	0	0	0	0	0	0	0
0	87.220.126.242	229	1	10/3/2022 14:24:35	R_2usoVT03I1RGplQ	39.4776	-6.3798	29	3	3	1	5		4	1						1	0	0	1	0	0	0	0	0	0	0	0	0	0	0	0	0	0	0	0	0	0	0	0	0	0	0	0	0
0	95.123.206.28	1963	1	9/28/2022 9:33:09	R_3D12QCK31X919dT	28.1363	-15.6317	40	3	6	1	2		5	1						1	0	0	0	0	1	1	0	0	0	0	0	0	0	0	0	0	0	0	0	0	0	0	0	0	0	0	0	0
0	83.38.138.187	247	1	10/4/2022 23:29:24	R_1QFVotrCSrib8B8	39.8885	-5.5465	36	3	3	2			5	3		Caloraco	1	4			0	0	0	0	0	0	0	0	0	0	0	0	0	1	0	0	0	0	0	0	0	0	0	0	0	0	0	0
0	176.82.153.81	287	1	10/1/2022 17:52:50	R_2e4pfIsLIQzhJPC	36.7261	-4.426	28	3	3	1	5		6	3		Nosr	2		1		0	0	0	0	0	0	0	0	0	0	0	0	0	1	0	0	0	0	0	0	0	0	0	0	0	0	0	0
0	178.139.229.134	307	1	9/30/2022 9:37:07	R_2YEu9E0mwAFTaaX	40.4172	-3.684	40	3	3	1	1		5	1						1	0	1	1	0	0	0	0	1	0	0	1	0	0	0	0	0	0	0	0	0	0	0	0	0	0	0	0	0
0	77.227.238.39	421	1	10/5/2022 4:21:32	R_32Wys6kE6YA3fEr	37.3831	-5.9707	65	3	5	1	5		5	5		No recuerdo	2		2		0	0	0	0	0	0	0	0	0	0	0	0	0	1	0	0	0	0	0	0	0	0	0	0	0	0	0	0
0	92.189.17.176	333	1	10/9/2022 13:27:34	R_3CCOl9V3wCfUhNS	39.4776	-6.3798	38	3	4	1	5		5	4		Filomena	1	1			0	0	0	1	0	0	0	0	0	0	0	0	0	0	0	0	0	0	0	0	0	0	0	0	0	0	0	0
0	84.78.247.163	251	1	9/30/2022 6:28:19	R_3g2bJaz1O7113oa	40.4163	-3.6934	50	3	5	1	5		5	1						3	0	0	0	0	0	0	0	0	0	0	0	0	0	1	0	0	0	0	0	0	0	0	0	0	0	0	0	0
0	62.83.69.78	324	1	9/28/2022 11:02:50	R_3mh5mObNgd9P0kI	37.3831	-5.9707	65	3	5	1	5		5	5		Ninguno	2		1		0	0	0	0	0	0	0	0	0	0	0	0	0	1	0	0	0	0	0	0	0	0	0	0	0	0	0	0
0	149.13.22.216	373	1	10/1/2022 6:53:33	R_vdgycGAwOXiPfzz	40.176	-5.8333	27	3	4	2			5	3		No me acuerdo	2		2		0	1	1	0	0	0	0	0	0	0	0	0	0	0	0	0	0	0	0	0	0	0	0	0	0	0	0	0
0	185.179.244.208	385	1	10/1/2022 4:27:47	R_z5SiYoBH0RGbSz7	39.9886	-6.5468	41	3	6	1	1		4	5		Luna de sangre	1	1			0	0	0	0	0	0	0	0	0	1	0	0	0	0	0	0	0	0	0	0	0	0	0	0	0	0	0	0
0	81.43.5.41	284	1	9/28/2022 9:03:08	R_2Tt696XcVj92xO6	39.4776	-6.3798	44	3	5	1	5		5	1						1	0	0	0	0	0	0	0	0	0	0	0	0	0	1	0	0	0	0	0	0	0	0	0	0	0	0	0	0
0	158.49.206.54	396	1	9/30/2022 12:29:29	R_yRbYX2UFfvlLgt3	39.4776	-6.3798	39	3	3	2			4	2	Zoe						0	0	1	0	0	0	0	0	0	0	0	0	0	0	0	0	0	0	0	0	0	0	0	0	0	0	0	0
0	95.123.217.121	147	1	10/9/2022 22:47:57	R_27mo2d82GsX1Kdc	40.4172	-3.684	38	3	3	2			5	1						2	1	0	0	0	0	0	0	0	0	0	0	0	0	0	0	0	0	0	0	0	0	0	0	0	0	0	0	0
0	90.167.7.56	324	1	10/5/2022 0:14:52	R_DcWz3pRGox1ALsJ	40.4163	-3.6934	39	3	2	2			4	2	Enma		1	1			0	0	1	0	0	0	0	0	0	0	0	0	0	0	0	0	0	0	0	0	0	0	0	0	0	0	0	0
0	87.217.4.245	432	1	10/3/2022 10:51:39	R_2X5xDl0oUgOsV8a	40.3814	-5.7551	37	3	4	1	4	Alerta Naranja	5	1						3	0	0	0	0	0	0	0	0	0	0	0	0	0	1	0	0	0	0	0	0	0	0	0	0	0	0	0	0
0	178.139.229.213	230	1	10/7/2022 14:21:54	R_x3ByGPEw7aB3KJH	40.4172	-3.684	38	3	5	1	4	Alerta roja	5	1						4	0	0	0	0	0	0	0	0	0	0	0	0	0	1	0	0	0	0	0	0	0	0	0	0	0	0	0	0
0	80.174.6.146	687	1	10/8/2022 15:56:07	R_1OIBs3Go1vXAC2q	40.4163	-3.6934	60	9	5	1	5		3	1						1	0	1	0	0	0	0	0	0	0	0	0	0	0	0	0	0	0	0	0	0	0	0	0	0	0	0	0	0
0	79.116.99.211	354	1	10/8/2022 10:07:54	R_2sYcIvCC6ehrfoP	40.4163	-3.6934	50	9	5	1	1		1	1						1	0	1	0	0	0	0	0	0	0	0	0	0	0	0	0	0	0	0	0	0	0	0	0	0	0	0	0	0
0	85.57.130.139	391	1	10/8/2022 15:00:23	R_D1zgFkdPRyv4dFf	40.4163	-3.6934	57	9	4	2			3	3		No recuerdo ninguna	1	1			0	1	0	0	0	0	0	0	0	0	0	0	0	0	0	0	0	0	0	0	0	0	0	0	0	0	0	0
0	185.105.36.233	262	1	9/27/2022 10:11:50	R_1nMwu2uAzJa0Jok	40.4163	-3.6934	39	9	16	1	5		6	1						1	0	0	0	0	0	0	0	0	0	0	0	0	0	1	0	0	0	0	0	0	0	0	0	0	0	0	0	0
0	2.154.144.211	241	1	10/9/2022 0:00:40	R_25zNLyQgShfejMW	40.2785	-3.7865	63	9	2	2			5	1						3	0	1	0	0	0	0	0	0	0	0	0	0	0	0	0	0	0	0	0	0	0	0	0	0	0	0	0	0
0	64.225.148.64	193	1	10/9/2022 2:37:53	R_3CWAzmEBVsLtxcV	40.389	-4.2481	58	9	4	1	2		5	4		No me acuerdo	2		3		0	0	0	0	0	0	0	0	0	0	0	0	0	1	0	0	0	0	0	0	0	0	0	0	0	0	0	0
0	85.48.188.227	154	1	10/8/2022 10:04:30	R_1eLCkGGkR29ohop	41.6547	-4.7344	31	9	5	1	2		6	3		Zoe		1			0	1	0	1	0	0	0	0	0	0	0	0	0	0	0	0	0	0	0	0	0	0	0	0	0	0	0	0
0	88.12.78.165	291	1	10/8/2022 14:33:32	R_2nxtMyTvqFhP7Bn	40.4163	-3.6934	59	9	4	1	1		5	1						1	0	0	0	0	0	0	0	0	0	0	0	0	0	1	0	0	0	0	0	0	0	0	0	0	0	0	0	0
0	81.42.228.174	211	1	9/27/2022 10:12:01	R_3j9xtIOZ7pr2tCq	40.4163	-3.6934	53	9	7	1	5		5	5		No se	2		1		0	0	0	0	0	0	0	0	0	1	0	0	0	0	0	0	0	0	0	0	0	0	0	0	0	0	0	0
0	90.167.7.108	170	1	10/8/2022 11:19:29	R_3MKXxvPJVvyn6gV	40.0714	-3.8488	39	9	5	1	2		3	3		No se	1	4			0	1	1	0	0	0	0	0	0	0	0	0	0	0	0	0	0	0	0	0	0	0	0	0	0	0	0	0
0	88.26.134.199	249	1	10/8/2022 16:15:51	R_aXH91Pm7NJQc4Tv	40.4163	-3.6934	63	9	5	1	5		4	1						1	0	1	1	0	1	0	0	0	0	0	1	0	0	0	0	0	0	0	0	0	0	0	0	0	0	0	0	0
0	79.116.7.25	460	1	10/8/2022 14:07:51	R_1Nzwbp3yQKNd6ZT	40.4163	-3.6934	56	9	4	2			4	1						1	0	1	0	0	0	0	0	0	0	0	0	0	0	0	0	0	0	0	0	0	0	0	0	0	0	0	0	0
0	46.222.177.59	462	1	10/9/2022 3:07:14	R_1OrhEk5Zr3kHAJq	40.4172	-3.684	47	9	5	1	1		5	4		No recuerdo	1	1			0	0	0	0	0	0	0	0	0	1	0	0	0	0	0	0	0	0	0	0	0	0	0	0	0	0	0	0
0	46.26.22.250	130	1	9/27/2022 10:09:03	R_2U56Dfw013FUPjx	40.4163	-3.6934	29	9	6	1	5		4	1						1	0	0	0	0	0	0	0	0	0	0	0	0	0	1	0	0	0	0	0	0	0	0	0	0	0	0	0	0
0	83.33.121.188	276	1	10/8/2022 10:14:18	R_3FVFS0IMJpglZXC	40.4163	-3.6934	56	9	5	1	1		4	2	Sara		1	1			0	1	1	1	1	0	0	1	0	0	1	0	0	0	0	0	0	0	0	0	0	0	0	0	0	0	0	0
0	79.116.74.63	234	1	10/8/2022 11:21:29	R_3nv0acLc5ypgxcu	40.4163	-3.6934	56	9	5	1	5		4	2	No recuerdo		2		3		0	1	0	0	0	0	0	0	0	0	0	0	0	0	0	0	0	0	0	0	0	0	0	0	0	0	0	0
0	80.29.226.49	373	1	10/8/2022 10:17:56	R_1q9f8Ofv1uEUj56	40.4163	-3.6934	56	9	4	1	2		5	1						2	0	1	1	0	0	0	0	1	1	0	1	0	0	0	0	0	0	0	0	0	0	0	0	0	0	0	0	0
0	79.146.137.52	264	1	9/27/2022 10:15:31	R_2QRoZ7i7hAaGfTO	40.3048	-3.7407	43	9	3	1	5		2	2	No lo recuerdo		2		1		0	0	0	0	0	0	0	0	0	0	1	0	0	0	0	0	0	0	0	0	0	0	0	0	0	0	0	0
0	86.127.230.244	1087	1	10/8/2022 10:25:36	R_3HTAONsFHjNas7i	40.4163	-3.6934	55	9	5	1	5		5	2	Alex		1	5			0	0	0	0	0	0	0	0	0	0	0	0	0	1	0	0	0	0	0	0	0	0	0	0	0	0	0	0
0	79.116.130.194	320	1	9/30/2022 16:01:17	R_3PzeNoWgnOlMdu4	40.4163	-3.6934	36	9	4	1	2		5	3		Alex	2		1		0	1	0	0	0	0	0	1	0	0	0	0	0	0	0	0	0	0	0	0	0	0	0	0	0	0	0	0
0	83.61.79.21	958	1	9/27/2022 10:23:11	R_3R8CnkwXn5ESna8	40.0368	-3.6045	53	9	7	2			5	5		Calor extremo	2		1		0	0	0	0	0	0	0	0	0	0	0	0	0	1	0	0	0	0	0	0	0	0	0	0	0	0	0	0
0	83.33.126.29	306	1	10/8/2022 13:37:22	R_bPWiOt0IN2OhydX	40.4163	-3.6934	57	9	4	2			5	1						3	0	0	0	0	0	0	0	0	0	0	0	0	0	1	0	0	0	0	0	0	0	0	0	0	0	0	0	0
0	149.74.151.135	319	1	10/9/2022 2:40:50	R_DOiKBSRytgnHMyJ	40.405	-3.8783	58	9	5	1	5		5	1						3	1	0	0	0	0	0	0	0	0	0	0	0	0	0	0	0	0	0	0	0	0	0	0	0	0	0	0	0
0	62.37.18.89	280	1	10/9/2022 3:41:04	R_O7EGvFSo8qPQlwt	40.4163	-3.6934	56	9	5	1	1		5	2	No lo recuerdo		2		1		0	0	0	0	0	0	0	0	0	0	0	0	0	1	0	0	0	0	0	0	0	0	0	0	0	0	0	0
0	188.26.209.85	220	1	10/8/2022 15:08:39	R_UW47Hv0Z0jFo3ex	40.4163	-3.6934	54	9	6	1	5		4	1						1	0	0	0	0	0	0	0	0	0	0	0	0	0	1	0	0	0	0	0	0	0	0	0	0	0	0	0	0
0	194.224.188.54	264	1	10/8/2022 16:21:29	R_wRyCgblQYTA8JQl	39.4923	-0.4046	55	9	5	1	1		5	1						4	0	0	0	0	0	0	0	0	0	0	0	0	0	1	0	0	0	0	0	0	0	0	0	0	0	0	0	0
0	83.33.197.135	404	1	10/8/2022 12:07:21	R_2a7YP6QH193z8DT	40.3307	-3.7582	73	9	4	1	5		4	1						1	0	0	0	0	0	0	0	0	0	0	0	0	0	1	0	0	0	0	0	0	0	0	0	0	0	0	0	0
0	87.219.238.122	284	1	9/30/2022 2:34:00	R_2CppBCFVqvLk6a9	40.0337	-6.0859	41	9	3	1	2		5	3		danel	1	1			0	1	1	0	0	0	0	0	1	1	1	0	0	0	0	0	0	0	0	0	0	0	0	0	0	0	0	0
0	90.167.7.75	260	1	10/9/2022 16:19:46	R_2txRp8FkjvX5qx6	40.4163	-3.6934	38	9	5	1	2		6	4		Dana	1	1			0	1	0	0	0	0	0	0	0	0	0	0	0	0	0	0	0	0	0	0	0	0	0	0	0	0	0	0
0	80.29.57.193	205	1	10/8/2022 11:26:52	R_2V4nENM4vZCjOHl	40.479	-3.3565	60	9	7	1	5		6	4		no se	1	1			0	1	0	0	0	0	0	1	1	0	0	0	0	0	0	0	0	0	0	0	0	0	0	0	0	0	0	0
0	83.38.194.111	267	1	10/8/2022 15:47:58	R_2yemADpj227a671	40.3192	-3.8661	57	9	10	1	3		4	4		NO ME ACUERDO	2		1		0	1	0	0	0	0	0	0	0	0	0	0	0	0	0	0	0	0	0	0	0	0	0	0	0	0	0	0
0	178.139.236.176	713	1	10/8/2022 10:15:46	R_3hbijfBjLWySioH	40.4172	-3.684	40	9	4	1	1		3	1						3	0	0	0	0	0	0	0	0	1	0	0	0	0	0	0	0	0	0	0	0	0	0	0	0	0	0	0	0
0	66.81.165.75	168	1	10/8/2022 10:07:32	R_3p42lOGvySR4plA	41.6405	-0.8814	41	9	3	1	2		3	2	Maria		1	1			0	0	1	1	0	0	0	0	0	1	0	0	0	0	0	0	0	0	0	0	0	0	0	0	0	0	0	0
0	80.39.129.140	349	1	10/8/2022 10:00:55	R_3PoiIk2V8CI2Ahh	40.4163	-3.6934	67	9	2	2			7								0	0	0	0	0	0	0	0	0	0	0	0	0	0	0	0	0	0	0	0	0	0	0	0	0	0	0	1
0	88.12.223.80	156	1	10/8/2022 11:26:23	R_3symPivlrFPrugt	40.4163	-3.6934	56	9	3	2			3	3		no recuerdo	2		2		0	1	0	0	0	0	0	0	0	0	0	0	0	0	0	0	0	0	0	0	0	0	0	0	0	0	0	0
0	84.78.88.249	247	1	10/9/2022 2:53:09	R_5u3Usd0g6gWdanf	40.3048	-3.7407	42	9	6	1	3		5	4		Alfredo	2		1		0	0	0	0	0	0	0	0	0	0	1	0	0	0	0	0	0	0	0	0	0	0	0	0	0	0	0	0
0	90.167.43.215	277	1	10/5/2022 3:40:18	R_1igPKmRs0wzCUVC	39.4923	-0.4046	28	9	4	2			4	1						3	0	0	0	0	0	0	0	0	0	0	0	0	0	1	0	0	0	0	0	0	0	0	0	0	0	0	0	0
0	2.153.58.20	220	1	10/8/2022 10:10:16	R_1l3jM4nr2TQ6o2H	40.4163	-3.6934	35	9	5	1	3		5	1						2	0	0	1	0	1	0	0	0	0	0	1	0	0	0	0	0	0	0	0	0	0	0	0	0	0	0	0	0
0	95.127.3.3	273	1	10/9/2022 1:11:52	R_1LHTdwWWlijf3uU	40.4163	-3.6934	56	9	5	1	5		3	1						1	0	0	0	0	0	0	0	0	0	0	0	0	0	1	0	0	0	0	0	0	0	0	0	0	0	0	0	0
0	83.36.174.65	279	1	9/30/2022 9:52:35	R_1nN5DtHo6qS5bPF	38.5664	-6.341	34	9	10	1	1		4	4		Zoe		1			0	0	0	0	0	0	0	1	1	0	0	0	0	0	0	0	0	0	0	0	0	0	0	0	0	0	0	0
0	84.78.251.21	453	1	10/4/2022 16:39:44	R_2ahFk5vZkgFutQb	39.4923	-0.4046	35	9	5	1	2		4	3		Mariaaa	1	1			0	0	0	0	0	1	0	0	0	0	0	0	0	0	0	0	0	0	0	0	0	0	0	0	0	0	0	0
0	2.153.102.52	116	1	9/27/2022 10:08:11	R_2atY0N3U2cd52vC	40.4163	-3.6934	37	9	6	2			2	5		no me recuerdo nombres	2		1		0	0	0	0	0	0	0	0	0	0	0	0	0	1	0	0	0	0	0	0	0	0	0	0	0	0	0	0
0	213.37.72.52	394	1	10/9/2022 1:57:01	R_2QggOi1o72uxrxH	40.3307	-3.7582	60	9	6	1	2		5	1						1	0	1	0	0	0	0	0	0	0	0	0	0	0	0	0	0	0	0	0	0	0	0	0	0	0	0	0	0
0	81.61.217.38	323	1	10/8/2022 13:19:05	R_2sSyWjFfclhHasP	40.4163	-3.6934	72	9	3	2			4	1						3	0	1	0	0	0	0	0	0	0	0	0	0	0	0	0	0	0	0	0	0	0	0	0	0	0	0	0	0
0	139.47.82.59	233	1	10/8/2022 13:11:06	R_3sbtMOscAXrFcym	40.4163	-3.6934	62	9	5	1	5		4	1						1	0	1	0	0	0	0	0	0	0	0	1	0	0	0	0	0	0	0	0	0	0	0	0	0	0	0	0	0
0	81.61.222.154	269	1	10/8/2022 10:03:06	R_cuJZyCuVCVUZFux	40.3307	-3.7582	37	9	6	1	2		5	3		Maribi	1	4			0	1	0	0	0	0	0	1	1	0	0	0	0	0	0	0	0	0	0	0	0	0	0	0	0	0	0	0
0	95.22.85.183	214	1	10/8/2022 11:34:35	R_OcKR7BYtRAb6beN	40.6326	-4.0011	57	9	3	2			5	3		NO SE	1	2			0	0	0	0	0	0	0	1	0	0	0	0	0	0	0	0	0	0	0	0	0	0	0	0	0	0	0	0
0	80.29.108.12	305	1	10/8/2022 10:05:40	R_ZK1ftw08O50WfWF	40.2969	-3.4666	31	9	3	1	1		4	3		Zoe		4			0	1	0	0	0	0	0	0	0	0	1	0	0	0	0	0	0	0	0	0	0	0	0	0	0	0	0	0
0	90.166.52.29	136	1	10/8/2022 10:06:18	R_1M5rMvLFlDldaJ6	42.2393	-8.7224	36	9	4	2			5	1						1	0	0	0	0	0	0	0	0	0	1	0	0	0	0	0	0	0	0	0	0	0	0	0	0	0	0	0	0
0	2.139.116.42	277	1	10/8/2022 10:26:07	R_1qg4oo3eUdDcVAr	40.4163	-3.6934	71	9	4	1	5		4	1						3	0	1	0	0	0	0	0	0	0	0	1	0	0	0	0	0	0	0	0	0	0	0	0	0	0	0	0	0
0	95.16.227.34	331	1	10/8/2022 11:21:40	R_21BqHppWJTAZayj	40.479	-3.3565	60	9	4	1	5		4	1						1	0	0	0	0	0	0	0	0	0	0	0	0	0	1	0	0	0	0	0	0	0	0	0	0	0	0	0	0
0	46.222.228.70	158	1	10/8/2022 11:29:24	R_290II87oJbcrZSl	39.468	-0.3621	58	9	6	2			3	1						1	0	0	0	0	0	0	0	0	0	0	0	0	0	1	0	0	0	0	0	0	0	0	0	0	0	0	0	0
0	81.33.34.42	259	1	10/8/2022 14:48:26	R_2Cx1dRkKHcIniJs	40.486	-3.8788	56	9	4	1	4	Máxima alerta	3	1						1	0	0	0	0	0	0	0	0	0	0	0	0	0	1	0	0	0	0	0	0	0	0	0	0	0	0	0	0
0	66.81.161.50	698	1	10/8/2022 16:38:24	R_2TY7xGMLJHfwzYu	40.4163	-3.6934	50	9	3	1	5		5	2	No tuvo nombre		2		1		0	1	0	0	0	0	0	0	0	0	0	0	0	0	0	0	0	0	0	0	0	0	0	0	0	0	0	0
0	81.44.170.126	193	1	10/8/2022 10:55:22	R_2U0jLcRjQS1c3bO	40.4163	-3.6934	70	9	3	1	5		5	1						1	0	1	0	0	0	0	0	0	0	0	0	0	0	0	0	0	0	0	0	0	0	0	0	0	0	0	0	0
0	84.78.247.39	156	1	9/27/2022 10:14:42	R_2us4xzyDG8tDphK	40.4163	-3.6934	28	9	3	2			4	1						3	0	0	0	0	0	0	0	0	0	0	0	0	0	1	0	0	0	0	0	0	0	0	0	0	0	0	0	0
0	79.116.74.153	577	1	10/8/2022 10:08:39	R_2v6OT8CrQcNwxZU	40.4163	-3.6934	47	9	5	1	5		5	2	No recuerdo		1	1			0	0	0	0	0	0	0	0	0	0	0	0	0	1	0	0	0	0	0	0	0	0	0	0	0	0	0	0
0	188.26.209.93	283	1	10/9/2022 2:52:04	R_3exjypo4iZzT6bK	40.4163	-3.6934	60	9	6	1	5		5	3		No recuerdo	1	3			0	0	0	0	0	0	0	0	0	0	0	0	0	1	0	0	0	0	0	0	0	0	0	0	0	0	0	0
0	83.61.127.42	217	1	10/8/2022 10:01:04	R_3eyRumNAGHtK4Z2	40.3479	-3.8169	52	9	16	2			5	1						1	0	1	1	0	0	0	0	0	0	0	0	0	0	0	0	0	0	0	0	0	0	0	0	0	0	0	0	0
0	89.129.9.212	666	1	10/9/2022 3:44:06	R_3lKN5fourSfmW9b	40.4441	-3.8137	56	9	3	1	5		5	1						4	0	0	0	0	0	0	0	0	0	0	0	0	0	1	0	0	0	0	0	0	0	0	0	0	0	0	0	0
0	87.220.74.108	284	1	10/8/2022 10:07:33	R_3LZ2h3rWkJ5WLem	40.4163	-3.6934	45	9	7	1	5		5	1						1	0	0	0	0	0	0	0	0	0	0	0	0	0	1	0	0	0	0	0	0	0	0	0	0	0	0	0	0
0	95.124.171.125	200	1	10/8/2022 10:05:24	R_3rdJf7mdGz8sLqV	40.4163	-3.6934	50	9	4	1	4	Colores	5	1						1	0	1	0	0	1	0	0	0	0	0	0	0	0	0	0	0	0	0	0	0	0	0	0	0	0	0	0	0
0	194.113.68.24	302	1	9/30/2022 15:04:52	R_3UYW3GyFIGiXZND	38.0946	-1.7942	40	9	6	1	2		5	1						1	0	0	0	1	0	0	0	0	0	0	0	0	0	0	0	0	0	0	0	0	0	0	0	0	0	0	0	0
0	86.127.227.252	272	1	10/8/2022 10:07:11	R_AnwZFRwrKtnEkrn	37.1918	-3.6095	30	9	5	1	2		5	3		Filomena de calor	1	1			0	1	0	0	0	0	0	0	0	0	1	0	0	0	0	0	0	0	0	0	0	0	0	0	0	0	0	0
0	85.59.89.112	192	1	10/1/2022 2:09:46	R_R9PWX2zMGdsA6Rj	37.8994	-4.7741	29	9	4	2			5	3		No me acuerdo	1	2			0	1	0	0	0	0	0	0	0	0	0	0	0	0	0	0	0	0	0	0	0	0	0	0	0	0	0	0
0	62.174.128.51	261	1	10/8/2022 10:10:59	R_VP6ZfDM7lAtYLaF	40.4163	-3.6934	32	9	7	1	1		5	3		Zoe		2			0	1	1	0	0	0	0	0	1	0	1	0	0	0	0	0	0	0	0	0	0	0	0	0	0	0	0	0
0	80.29.163.31	3210	1	10/8/2022 13:49:30	R_1IhIyFbEbXMdOKG	40.0368	-3.6045	65	9	6	1	5		4	1						3	0	0	0	0	0	0	0	0	0	0	0	0	0	1	0	0	0	0	0	0	0	0	0	0	0	0	0	0
0	88.3.102.41	318	1	10/8/2022 12:58:16	R_2do3Fwg8xSQ7JeQ	40.4163	-3.6934	74	9	5	1	5		5	4		Ninguna	2		1		0	0	0	0	0	0	0	0	0	0	0	0	0	1	0	0	0	0	0	0	0	0	0	0	0	0	0	0
0	83.61.207.222	367	1	9/29/2022 15:23:52	R_2Eg8pzVlwsa4RTu	38.8785	-6.9827	33	9	5	1	1		4	4		Cartona	1	1			0	1	0	0	0	0	0	1	0	1	0	0	0	0	0	0	0	0	0	0	0	0	0	0	0	0	0	0
0	87.221.138.120	205	1	10/8/2022 9:59:45	R_2sRrg4iSDaTmCIq	40.486	-3.8788	49	9	2	2			3	1						4	0	0	0	0	0	0	0	0	0	0	0	0	0	1	0	0	0	0	0	0	0	0	0	0	0	0	0	0
0	82.158.224.55	357	1	10/8/2022 11:02:12	R_pQXgiIb0E0YaKGJ	40.235	-3.6947	63	9	4	1	5		4	1						3	0	1	0	1	0	0	0	0	0	0	1	0	0	0	0	0	0	0	0	0	0	0	0	0	0	0	0	0
0	88.26.13.141	331	1	10/8/2022 10:07:21	R_27pTz24k5tUROMC	40.4163	-3.6934	48	9	6	1	3		5	1						1	1	0	0	0	0	1	0	0	0	0	1	0	0	0	0	0	0	0	0	0	0	0	0	0	0	0	0	0
0	82.158.74.77	282	1	10/8/2022 10:48:41	R_2U9qMoobYZaE0Ba	40.3192	-3.8661	61	9	5	2			5	1						1	0	1	0	0	0	0	0	0	0	0	0	0	0	0	0	0	0	0	0	0	0	0	0	0	0	0	0	0
0	46.25.205.34	479	1	10/8/2022 10:14:40	R_D00J1BWQxWYgecx	40.4163	-3.6934	51	9	12	1	1		5	1						1	0	0	1	0	0	0	0	0	0	0	1	0	0	0	0	0	0	0	0	0	0	0	0	0	0	0	0	0
0	81.36.57.79	336	1	10/1/2022 3:10:11	R_SCttRhsrHILZMkx	37.372	-6.0487	35	9	1				1	2	la mayor ola de calor		2		1		0	0	0	0	0	0	0	0	0	1	0	0	0	0	0	0	0	0	0	0	0	0	0	0	0	0	0	0
0	46.37.71.162	503	1	10/8/2022 11:15:17	R_2aelppgtDzCUdQJ	36.7162	-4.4161	33	10	3	2			5	1						4	0	0	0	0	0	0	0	0	0	0	0	0	0	1	0	0	0	0	0	0	0	0	0	0	0	0	0	0
0	79.145.192.82	501	1	10/1/2022 7:22:59	R_1C2v1ROww8bKEGY	36.6183	-4.4963	57	10	3	1	2		2	2	Ola de calor		1	2			0	0	1	1	0	0	0	1	0	0	0	0	0	0	0	0	0	0	0	0	0	0	0	0	0	0	0	0
0	81.38.212.243	249	1	10/5/2022 15:57:01	R_1mzqArUT285YZ9O	36.4238	-5.1443	40	10	4	1	5		5	1						1	0	0	1	0	0	0	0	0	0	1	0	0	0	0	0	0	0	0	0	0	0	0	0	0	0	0	0	0
0	46.8.172.128	481	1	10/6/2022 4:43:10	R_2ci4wEcKamZcJbl	36.5149	-4.8838	56	10	5	1	1		4	1						2	0	0	0	0	0	0	0	0	0	1	0	0	0	0	0	0	0	0	0	0	0	0	0	0	0	0	0	0
0	213.94.5.189	703	1	9/29/2022 15:22:41	R_2PgJ4Wzckx9XFaA	36.7162	-4.4161	31	10	9	1	1		3	1						3	0	0	0	0	0	0	0	0	0	0	0	0	0	1	0	0	0	0	0	0	0	0	0	0	0	0	0	0
0	81.37.0.157	274	1	10/4/2022 14:37:33	R_3L6UOkOHioaf85R	36.7474	-3.8702	40	10	3	2			4	1						4	0	0	0	0	0	0	0	0	0	0	0	0	0	1	0	0	0	0	0	0	0	0	0	0	0	0	0	0
0	31.4.221.89	148	1	9/29/2022 13:41:23	R_3MtfFpjv65dgQ9K	37.3831	-5.9707	42	10	6	1	5		6	1						2	0	0	0	0	0	0	0	0	0	0	0	0	0	1	0	0	0	0	0	0	0	0	0	0	0	0	0	0
0	31.44.152.156	185	1	9/28/2022 8:59:33	R_sMPrXaq6NKW7hq9	36.7261	-4.426	30	10	8	1	5		5	2	Filomena		1	1			0	1	0	0	0	0	0	0	0	0	0	0	0	0	0	0	0	0	0	0	0	0	0	0	0	0	0	0
0	217.217.109.87	150	1	9/27/2022 10:13:56	R_1DBCv8BK8KbgEWr	36.7162	-4.4161	43	10	5	2			2	3		Filomena	2		1		0	0	0	0	0	0	0	0	1	0	0	0	0	0	0	0	0	0	0	0	0	0	0	0	0	0	0	0
0	81.37.77.183	294	1	9/28/2022 9:22:52	R_1jVb2VUe7fdVmCu	36.7862	-4.1517	59	10	4	1	2		5	1						2	0	1	0	0	0	0	0	1	0	0	0	0	0	0	0	0	0	0	0	0	0	0	0	0	0	0	0	0
0	212.225.225.104	228	1	10/2/2022 13:27:52	R_1q80RWpldECtoRR	36.7162	-4.4161	56	10	5	1	5		5	5		Ninguno	1	1			0	0	0	0	0	0	0	0	0	0	0	0	0	1	0	0	0	0	0	0	0	0	0	0	0	0	0	0
0	79.147.100.225	142	1	10/10/2022 10:55:57	R_2czlwBYvO53GsgY	36.7162	-4.4161	45	10	2	2			3	2	No lo recuerdp		2		3		0	0	0	0	0	0	0	0	0	0	1	0	0	0	0	0	0	0	0	0	0	0	0	0	0	0	0	0
0	46.37.82.162	158	1	9/28/2022 9:01:12	R_wQSeHtC8Zhwkzeh	39.4923	-0.4046	42	10	3	1	5		5	2	No recuerdo		2		1		0	0	0	1	0	0	0	0	1	0	0	0	0	0	0	0	0	0	0	0	0	0	0	0	0	0	0	0
0	93.113.102.25	320	1	10/5/2022 4:34:12	R_1DO42uhREqj0rWl	36.7428	-5.1721	39	10	6	1	5		5	1						2	0	0	0	0	0	0	0	1	0	0	0	0	0	0	0	0	0	0	0	0	0	0	0	0	0	0	0	0
0	79.145.57.224	274	1	10/7/2022 6:36:23	R_29sJ56jYYneQNvC	36.7162	-4.4161	58	10	3	1	5		4	1						3	0	1	0	0	0	0	0	0	0	0	0	0	0	0	0	0	0	0	0	0	0	0	0	0	0	0	0	0
0	37.11.75.91	307	1	9/29/2022 18:05:19	R_30ufBsCD0HvVZl6	36.7162	-4.4161	37	10	3	2			4	3		Ninguno	1	2			0	1	0	0	0	0	0	0	0	0	0	0	0	0	0	0	0	0	0	0	0	0	0	0	0	0	0	0
0	83.60.92.6	280	1	10/8/2022 10:11:38	R_3fHSvjtFsa6QjJm	36.6638	-4.5618	30	10	6	1	2		6	3		Africana	1	1			0	0	1	0	1	0	0	0	0	0	0	0	0	0	0	0	0	0	0	0	0	0	0	0	0	0	0	0
0	79.144.150.86	524	1	10/5/2022 8:34:25	R_3JeIXsymew3p2Iz	36.7428	-5.1721	39	10	3	1	1		4	1						1	0	0	0	0	0	0	0	0	0	0	0	0	0	1	0	0	0	0	0	0	0	0	0	0	0	0	0	0
0	31.221.248.100	286	1	10/10/2022 9:46:15	R_UXUclofOYKydotz	40.412	-3.6871	32	10	11	1	5		5	1						3	0	1	0	0	0	0	0	0	0	1	0	0	0	0	0	0	0	0	0	0	0	0	0	0	0	0	0	0
0	86.106.2.115	251	1	10/6/2022 12:19:05	R_1cYvT5rdUbaayUi	36.7162	-4.4161	58	10	6	1	1		5	1						2	0	1	0	0	0	0	0	0	0	0	0	0	0	0	0	0	0	0	0	0	0	0	0	0	0	0	0	0
0	77.225.9.189	164	1	10/8/2022 10:15:49	R_1FaZVAICekaHMO3	36.5954	-4.5402	30	10	5	1	2		5	2	Tu madre		1	3			0	0	0	1	0	0	0	0	0	0	0	0	0	0	0	0	0	0	0	0	0	0	0	0	0	0	0	0
0	119.12.246.129	397	1	10/5/2022 5:07:38	R_1Hdd9c7uynw9oOO	36.7162	-4.4161	50	10	6	1	2		5	1						5	0	0	0	0	0	0	0	0	0	0	0	0	0	1	0	0	0	0	0	0	0	0	0	0	0	0	0	0
0	31.222.121.171	183	1	9/29/2022 13:29:44	R_1lt7ws9W9qoV1LO	36.7261	-4.426	37	10	3	2			5	2	No recuerdo		1	2			0	0	0	0	0	0	0	0	0	0	0	0	0	1	0	0	0	0	0	0	0	0	0	0	0	0	0	0
0	213.94.10.254	228	1	10/8/2022 10:28:23	R_1OpgGSU7V1iNfjp	36.7162	-4.4161	47	10	6	1	5		5	1						1	0	1	1	0	0	0	0	1	0	0	1	0	0	0	0	0	0	0	0	0	0	0	0	0	0	0	0	0
0	90.175.87.250	247	1	9/30/2022 7:38:08	R_2R4879mw4oXFGim	36.7162	-4.4161	49	10	5	1	5		4	2	no recuerdo		1	2			0	0	1	0	1	0	0	0	0	0	0	0	0	0	0	0	0	0	0	0	0	0	0	0	0	0	0	0
0	31.211.187.60	238	1	9/30/2022 11:41:53	R_2s5ThNVicUfjxtr	36.7036	-4.6377	28	10	4	2			5	1						4	0	0	0	0	0	0	0	0	0	0	1	0	0	0	0	0	0	0	0	0	0	0	0	0	0	0	0	0
0	178.139.163.133	220	1	9/27/2022 10:19:47	R_2vkQsUclqEKgXG1	40.4172	-3.684	37	10	5	1	5		5	3		No recuerdo	1	1			0	0	0	0	0	0	0	1	0	0	0	0	0	0	0	0	0	0	0	0	0	0	0	0	0	0	0	0
0	213.94.6.119	183	1	10/3/2022 13:22:44	R_2WO9vYb2ArEAuVP	36.7162	-4.4161	34	10	2	2			5	1						1	0	0	0	0	0	0	0	0	0	0	0	0	0	1	0	0	0	0	0	0	0	0	0	0	0	0	0	0
0	85.136.90.74	310	1	10/1/2022 11:20:41	R_3el4zVYve9VgBad	36.7162	-4.4161	55	10	3	1	5		4	3		No recuerdo	2		4		1	0	0	0	0	0	0	0	0	0	0	0	0	0	0	0	0	0	0	0	0	0	0	0	0	0	0	0
0	90.166.18.41	461	1	10/8/2022 11:05:52	R_3gTKh9A9vGoMNag	37.1918	-3.6095	46	10	5	1	5		5	4		No recuerdo	1	1			0	0	0	0	0	0	0	0	0	0	0	0	0	1	0	0	0	0	0	0	0	0	0	0	0	0	0	0
0	85.117.244.126	237	1	10/5/2022 4:10:05	R_413fgQ6VU1GVKDv	39.6822	-3.9658	68	10	4	1	2		5	2	Alphonse		1	1			0	0	1	1	0	0	0	1	0	0	1	0	0	0	0	0	0	0	0	0	0	0	0	0	0	0	0	0
0	178.139.162.4	651	1	10/10/2022 2:43:13	R_4G889LVbYxjG3xT	40.4172	-3.684		10	6	2			5	1						1	0	1	0	0	0	0	0	0	0	0	0	0	0	0	0	0	0	0	0	0	0	0	0	0	0	0	0	0
0	188.85.214.111	287	1	10/6/2022 2:44:59	R_1g5uxbY8FxOUwgt	36.7162	-4.4161	25	10	5	1	5		4	1						3	0	1	1	0	0	0	0	0	0	0	1	0	0	0	0	0	0	0	0	0	0	0	0	0	0	0	0	0
0	212.12.126.18	248	1	10/4/2022 15:37:48	R_1IsLWkuwaU6c5IJ	36.5149	-4.8838	54	10	2	2			5	1						5	0	0	0	0	0	0	0	0	0	0	0	0	0	1	0	0	0	0	0	0	0	0	0	0	0	0	0	0
0	154.56.136.79	414	1	10/5/2022 4:59:12	R_1K1EZ2Zih2riGOW	36.7162	-4.4161	62	10	4	2			5	1						3	0	1	0	0	0	0	0	0	0	0	1	0	0	0	0	0	0	0	0	0	0	0	0	0	0	0	0	0
0	31.4.128.75	170	1	9/28/2022 10:01:35	R_1qaKSgm5GZLVSmg	40.4172	-3.684	45	10	8	1	5		4	5		No recuerdo	2		2		0	0	0	0	0	0	0	1	0	0	0	0	0	0	0	0	0	0	0	0	0	0	0	0	0	0	0	0
0	185.210.19.212	224	1	10/5/2022 15:52:15	R_1RGlFLrv1Rvipnb	37.3932	-6.4356	40	10	3	1	5		4	1						4	0	0	0	0	0	0	0	0	1	0	0	0	0	0	0	0	0	0	0	0	0	0	0	0	0	0	0	0
0	185.78.213.133	427	1	9/29/2022 13:14:53	R_2bUIUAS1ISMPjU2	36.7428	-5.1721	37	10	4	1	5		5	1						1	0	0	1	0	0	0	0	0	0	0	1	0	0	0	0	0	0	0	0	0	0	0	0	0	0	0	0	0
0	2.136.242.102	316	1	9/28/2022 9:06:36	R_2CxnfJAYXMD1j31	40.4172	-3.684	30	10	8	2			5	3		wenceslao	1	1			0	1	1	0	0	0	0	1	0	1	0	0	0	0	0	0	0	0	0	0	0	0	0	0	0	0	0	0
0	213.94.9.110	218	1	10/10/2022 11:03:31	R_3fdCezkCdULVLju	36.7162	-4.4161	40	10	5	1	1		4	3		No recuerdo el nombre	1	3			0	0	0	0	0	1	0	0	0	0	0	0	0	0	0	0	0	0	0	0	0	0	0	0	0	0	0	0
0	46.37.82.220	286	1	10/10/2022 8:54:35	R_3QEIa6DV9h1uUGW	36.7162	-4.4161	29	10	5	1	1		5	2	Nose		1	1			0	1	0	0	0	0	0	0	0	0	0	0	0	0	0	0	0	0	0	0	0	0	0	0	0	0	0	0
0	148.56.222.209	354	1	9/29/2022 14:37:15	R_1Fri7wGa0nHADu2	36.7162	-4.4161	45	10	3	1	5		4	1						3	0	0	0	1	0	0	0	0	0	0	0	0	0	0	0	0	0	0	0	0	0	0	0	0	0	0	0	0
0	46.222.121.168	300	1	9/29/2022 17:03:37	R_1IN4tbtZWL0DZKL	40.412	-3.6871	43	10	4	1	2		1	1						4	0	0	0	1	0	0	0	0	0	0	0	0	0	0	0	0	0	0	0	0	0	0	0	0	0	0	0	0
0	119.12.246.122	195	1	9/30/2022 14:19:53	R_1lgHwlyqUZeSddb	36.7162	-4.4161	36	10	4	2			6	1						3	0	1	0	0	0	0	0	0	0	0	0	0	0	0	0	0	0	0	0	0	0	0	0	0	0	0	0	0
0	79.144.84.131	196	1	10/4/2022 15:25:44	R_1mV69hkGwdRmaQB	36.7162	-4.4161	37	10	6	1	2		5	1						4	0	1	0	0	0	0	0	0	0	0	0	0	0	0	0	0	0	0	0	0	0	0	0	0	0	0	0	0
0	90.167.158.121	202	1	9/28/2022 23:19:12	R_25WoPoyvR6hmeEg	36.6183	-4.4963	58	10	4	1	2		5	1						3	1	1	0	0	0	0	0	0	0	1	0	0	0	0	0	0	0	0	0	0	0	0	0	0	0	0	0	0
0	213.94.0.135	348	1	9/30/2022 3:05:28	R_273WI1tqY5775Hh	36.7162	-4.4161	53	10	5	1	5		3	1						2	0	0	1	0	0	0	0	0	0	0	0	0	0	0	0	0	0	0	0	0	0	0	0	0	0	0	0	0
0	213.94.1.101	153	1	9/28/2022 9:07:04	R_2rZKWrowXDdLE0t	36.7162	-4.4161	51	10	1				6	3		Ni idea	1	2			0	0	0	1	0	0	0	0	0	0	0	0	0	0	0	0	0	0	0	0	0	0	0	0	0	0	0	0
0	188.85.206.199	286	1	9/28/2022 9:04:06	R_3dVZbzeW1jWgDH8	36.7162	-4.4161	37	10	5	1	1		5	3		No se	2		2		0	0	1	0	0	0	0	0	0	0	0	0	0	0	0	0	0	0	0	0	0	0	0	0	0	0	0	0
0	92.191.107.5	197	1	10/3/2022 16:11:48	R_3EgPNkGCKsoGRbu	36.7391	-4.0884	30	10	4	2			5	3		Calima	1	2			0	1	0	0	0	0	0	1	0	0	1	0	0	0	0	0	0	0	0	0	0	0	0	0	0	0	0	0
0	37.134.35.120	351	1	10/10/2022 4:43:10	R_3GDNFdn08lhFUUz	36.7162	-4.4161	74	10	3	2			3	1						2	0	1	0	0	0	0	0	0	0	0	0	0	0	0	0	0	0	0	0	0	0	0	0	0	0	0	0	0
0	77.224.193.114	272	1	10/8/2022 10:54:41	R_3iUTuY3b1OQckxT	36.7162	-4.4161	38	10	2	1	5		4	2	No recuerdo		2		3		0	0	1	0	0	0	0	0	0	1	0	0	0	0	0	0	0	0	0	0	0	0	0	0	0	0	0	0
0	31.221.153.63	172	1	9/28/2022 9:19:27	R_3MMyDCMas94KrCx	40.4172	-3.684	39	10	3	1	1		4	2	Anastasia		1	2			0	1	0	0	0	0	0	0	0	0	1	0	0	0	0	0	0	0	0	0	0	0	0	0	0	0	0	0
0	83.231.70.192	236	1	10/10/2022 10:47:07	R_9XJUJbrRbedOmid	36.538	-4.6275	27	10	4	1	5		5	1						2	0	0	0	0	0	0	0	0	0	0	0	0	0	1	0	0	0	0	0	0	0	0	0	0	0	0	0	0
0	85.137.231.61	148	1	9/30/2022 3:33:28	R_eWd871GTYkklj6F	36.7162	-4.4161	36	10	11	1	5		5	5		no recuerdo	1	5			0	0	0	0	0	0	0	0	0	0	0	0	0	1	0	0	0	0	0	0	0	0	0	0	0	0	0	0
0	90.167.98.157	215	1	9/28/2022 9:03:24	R_tL59mByFv6tOK09	37.3831	-5.9707	30	10	5	2			5	1						2	0	0	0	0	0	0	0	0	1	0	0	0	0	0	0	0	0	0	0	0	0	0	0	0	0	0	0	0
0	213.94.15.144	527	1	9/30/2022 6:34:57	R_w1cmotp1gWe5VzH	36.7162	-4.4161	48	10	5	2			5	3		No sé	2		4		0	1	1	0	0	0	0	0	0	0	0	0	0	0	0	0	0	0	0	0	0	0	0	0	0	0	0	0
0	213.94.12.72	586	1	10/3/2022 14:02:14	R_0TUAlwMC7WaDqlr	36.7162	-4.4161	30	10	6	1	5		4	5		No recuerdo	2		1		0	0	0	0	0	0	0	0	0	0	0	0	0	1	0	0	0	0	0	0	0	0	0	0	0	0	0	0
0	92.191.107.45	614	1	9/29/2022 3:19:45	R_1dGpXWZzIrRfqJa	36.7391	-4.0884	57	10	1				4	1						4	0	0	0	0	0	0	0	0	0	0	0	0	0	1	0	0	0	0	0	0	0	0	0	0	0	0	0	0
0	84.125.96.234	125	1	9/28/2022 9:00:40	R_1gRTcP5gkaP8vkH	36.7162	-4.4161	28	10	3	1	1		5	1						1	0	1	0	0	0	0	0	0	0	0	0	0	0	0	0	0	0	0	0	0	0	0	0	0	0	0	0	0
0	188.85.211.248	207	1	9/29/2022 4:56:19	R_1jfRSKRkgYf7znr	36.7162	-4.4161	63	10	3	2			5	1						1	0	0	0	0	0	0	0	0	0	0	0	0	0	1	0	0	0	0	0	0	0	0	0	0	0	0	0	0
0	77.227.12.201	221	1	9/30/2022 1:40:00	R_1Pc46iYlhiggsBj	36.7162	-4.4161	44	10	3	2			5	1						3	0	1	1	0	0	0	0	0	0	0	0	0	0	0	0	0	0	0	0	0	0	0	0	0	0	0	0	0
0	92.186.102.9	250	1	10/5/2022 4:12:37	R_2e9xAFtRw8h2752	36.6183	-4.4963	60	10	3	1	3		2	1						1	0	0	0	0	0	0	0	0	1	0	0	0	0	0	0	0	0	0	0	0	0	0	0	0	0	0	0	0
0	185.94.249.98	248	1	9/29/2022 15:21:56	R_2f8oE9cIHcYpCkZ	36.6638	-4.5618	39	10	7	1	4	Colores	5	1						2	0	0	1	0	0	0	0	0	1	0	0	0	0	0	0	0	0	0	0	0	0	0	0	0	0	0	0	0
0	213.94.5.195	554	1	10/8/2022 16:55:22	R_2OGuqMJkdKml31V	36.7162	-4.4161	59	10	11	1	5		5	5		zoe		1			0	0	0	0	0	0	0	0	1	0	0	0	0	0	0	0	0	0	0	0	0	0	0	0	0	0	0	0
0	77.225.131.210	215	1	9/29/2022 13:06:07	R_2tKKEsz2UVCAk2q	36.7162	-4.4161	36	10	4	2			5	2	No recuerfo		2		2		0	0	0	0	0	0	0	0	0	0	1	0	0	0	0	0	0	0	0	0	0	0	0	0	0	0	0	0
0	188.26.222.171	133	1	9/29/2022 14:15:04	R_2wzcfd6wNYRaYsy	36.7162	-4.4161	33	10	6	1	1		5	3		Tiffany	1	1			0	1	0	0	0	0	0	0	1	0	0	0	0	0	0	0	0	0	0	0	0	0	0	0	0	0	0	0
0	154.56.136.72	180	1	9/28/2022 9:05:14	R_3CT5Ztot764CV4m	36.7162	-4.4161	33	10	7	1	5		4	5		Ciclón de calor	2		1		0	0	0	1	0	1	0	0	1	0	0	0	0	0	0	0	0	0	0	0	0	0	0	0	0	0	0	0
0	188.26.222.17	229	1	10/10/2022 11:06:39	R_3hoNlnyDqycBWsv	36.7162	-4.4161	35	10	7	1	5		4	3		Ni idea	1	4			0	0	0	0	0	0	0	0	0	0	0	0	0	1	0	0	0	0	0	0	0	0	0	0	0	0	0	0
0	92.189.107.155	1078	1	9/27/2022 10:34:05	R_3RkHzUwnj20djuE	36.4238	-5.1443	27	10	4	2			5	2	No recuerdo		1	1			0	0	1	0	0	0	0	0	0	0	0	0	0	0	0	0	0	0	0	0	0	0	0	0	0	0	0	0
0	212.225.225.19	260	1	10/10/2022 10:08:07	R_400VqHmPYgzMW1H	36.7162	-4.4161	48	10	4	1	5		4	2	Terral		2		3		0	0	0	0	0	0	0	0	0	0	0	0	0	1	0	0	0	0	0	0	0	0	0	0	0	0	0	0
0	47.61.222.163	165	1	10/6/2022 4:21:02	R_R81YciCV7FepUCR	36.7162	-4.4161	27	10	4	1	1		5	3		No los recuerdobpero sé que tenian nombre	1	1			0	0	0	0	0	0	0	0	0	0	0	0	0	1	0	0	0	0	0	0	0	0	0	0	0	0	0	0
0	84.125.108.180	289	1	10/8/2022 10:11:55	R_sA9U7MDbvYcKwNj	36.7162	-4.4161	28	10	4	2			4	2	No lo recuerdo		2		2		0	0	0	0	0	0	0	0	0	0	0	0	0	1	0	0	0	0	0	0	0	0	0	0	0	0	0	0
0	213.94.5.60	548	1	10/3/2022 3:03:36	R_W2PzpWeV4nLaG2t	36.7162	-4.4161	67	10	4	2			5	1						1	0	0	0	0	0	0	0	0	0	0	0	0	0	1	0	0	0	0	0	0	0	0	0	0	0	0	0	0
0	46.8.173.45	184	1	10/4/2022 16:33:57	R_Xhwiq7eiGdOE8nf	36.5149	-4.8838	42	10	12	1	2		5	2	Bueno		2		2		0	0	0	1	1	0	0	0	0	0	0	0	0	0	0	0	0	0	0	0	0	0	0	0	0	0	0	0
0	46.8.160.241	460	1	10/8/2022 10:12:49	R_yRc2VdCTXw534sN	36.5996	-4.5459	41	10	6	1	5		4	1						1	0	1	0	0	0	0	0	0	0	0	0	0	0	0	0	0	0	0	0	0	0	0	0	0	0	0	0	0
0	171.33.234.233	301	1	10/5/2022 1:06:43	R_zULc7QNJLWAAm4h	36.7162	-4.4161	34	10	3	2			4	3		No me acuerdo	2		1		0	0	1	0	0	0	0	1	1	0	1	0	0	0	0	0	0	0	0	0	0	0	0	0	0	0	0	0
0	85.217.147.162	245	1	10/5/2022 4:18:14	R_1jwtZ2ldNsU0qUc	40.4172	-3.684	34	10	5	2			5	1						3	0	0	0	0	0	0	0	0	0	0	0	0	0	1	0	0	0	0	0	0	0	0	0	0	0	0	0	0
0	46.6.129.231	253	1	10/3/2022 16:45:50	R_28P7jg2Kj1wqXwT	36.7261	-4.426	28	10	11	1	5		5	5		Ninguna	2		1		0	1	0	0	0	0	0	0	0	0	0	0	0	0	0	0	0	0	0	0	0	0	0	0	0	0	0	0
0	213.94.3.97	317	1	10/6/2022 1:45:26	R_2BaFqn1B4BQUxP2	36.7162	-4.4161	64	10	7	2			5	4		no recuerdo	2		1		0	1	1	0	0	0	0	0	0	0	1	0	0	0	0	0	0	0	0	0	0	0	0	0	0	0	0	0
0	31.44.159.105	219	1	10/5/2022 7:13:40	R_2tMwmulO13Xc35E	36.7261	-4.426	44	10	10	1	3		5	1						3	1	0	0	0	0	0	0	0	0	0	0	0	0	0	0	0	0	0	0	0	0	0	0	0	0	0	0	0
0	37.10.212.222	165	1	10/8/2022 10:09:25	R_2uD5Spr1SVsP2TE	36.7261	-4.426	37	10	6	1	1		5	1						1	0	0	1	0	0	0	0	0	0	0	0	0	0	0	0	0	0	0	0	0	0	0	0	0	0	0	0	0
0	93.114.148.25	191	1	9/27/2022 10:45:13	R_2zjf3kmiVH76O90	36.7162	-4.4161	51	10	5	2			5	1						3	0	0	0	0	0	0	0	0	0	0	0	0	0	1	0	0	0	0	0	0	0	0	0	0	0	0	0	0
0	46.6.147.83	261	1	9/28/2022 9:03:08	R_3JnsfAZiHa9796q	36.7261	-4.426	38	10	5	1	5		5	5		No me acuerdo	1	4			0	1	0	0	0	0	0	0	0	0	0	0	0	0	0	0	0	0	0	0	0	0	0	0	0	0	0	0
0	46.6.246.219	371	1	10/5/2022 14:31:19	R_3Revw9y3Pf87rLb	40.4172	-3.684	42	10	10	1	1		2	1						3	0	1	0	0	0	1	0	1	1	0	0	0	0	0	0	0	0	0	0	0	0	0	0	0	0	0	0	0
0	213.94.10.53	490	1	10/9/2022 13:53:00	R_6zinh9xvEncZUpr	36.7162	-4.4161	65	10	3	2			4	1						1	0	0	0	0	0	0	0	0	0	0	0	0	0	1	0	0	0	0	0	0	0	0	0	0	0	0	0	0
0	185.32.113.77	257	1	10/3/2022 13:55:47	R_OI5ixtnatfhsD1n	36.9988	-4.3632	31	10	4	1	4	colores	5	2	no recuerdo pero la hubo		1	1			0	1	1	0	0	0	0	1	0	0	0	0	0	0	0	0	0	0	0	0	0	0	0	0	0	0	0	0
0	81.38.222.128	200	1	10/5/2022 8:03:23	R_po4uAY6Q6ftaDbr	36.4238	-5.1443	32	10	6	1	5		5	2	No recuerdo		1	1			1	0	1	0	0	0	0	0	0	0	0	0	0	0	0	0	0	0	0	0	0	0	0	0	0	0	0	0
0	87.218.13.160	484	1	10/4/2022 10:59:30	R_QnuNvzQC5RJFicF	36.7128	-4.2811	42	10	7	1	2		3	1						2	0	0	0	0	0	0	0	0	0	0	0	0	0	1	0	0	0	0	0	0	0	0	0	0	0	0	0	0
0	31.221.191.166	206	1	10/10/2022 10:05:54	R_W04a5tWz2n78OyJ	41.387	2.1701	32	10	3	1	3		5	1						4	0	0	0	0	0	0	0	0	0	0	0	0	0	1	0	0	0	0	0	0	0	0	0	0	0	0	0	0
0	79.116.79.166	620	1	9/28/2022 10:28:37	R_zYmWsmQBseXnoyJ	40.4172	-3.684	51	10	3	1	5		4	2	no recuerdo		2		2		0	0	0	0	0	1	0	1	0	0	0	0	0	0	0	0	0	0	0	0	0	0	0	0	0	0	0	0
0	80.103.69.106	200	1	9/29/2022 13:33:55	R_0NbLLaVLNLo3wjv	36.7162	-4.4161	31	10	5	1	1		5	3		No me acuerdo	1	2			0	1	0	0	0	0	0	0	1	0	1	0	0	0	0	0	0	0	0	0	0	0	0	0	0	0	0	0
0	79.145.80.194	195	1	9/29/2022 14:59:19	R_1dtRMCTZUpSd6Za	36.7162	-4.4161	29	10	6	1	5		5	2	FILOMENA		2		3		0	1	0	0	0	0	0	0	0	0	0	0	0	0	0	0	0	0	0	0	0	0	0	0	0	0	0	0
0	46.6.142.127	219	1	10/5/2022 13:36:10	R_1la8Mdib43aXB5X	40.4172	-3.684	37	10	8	1	5		5	3		Dana	2		1		0	0	0	0	0	0	0	0	0	0	0	0	0	1	0	0	0	0	0	0	0	0	0	0	0	0	0	0
0	188.26.222.93	232	1	10/5/2022 10:06:32	R_22y8wBkvaFX0vDB	36.7162	-4.4161	62	10	3	1	5		5	1						3	0	0	0	0	0	0	0	0	0	0	0	0	0	1	0	0	0	0	0	0	0	0	0	0	0	0	0	0
0	46.8.170.125	191	1	10/10/2022 9:43:11	R_2rpRqbwhVIIBTTo	36.5149	-4.8838	39	10	6	1	5		5	5		daniel	2		1		0	0	1	0	0	0	0	0	0	0	0	0	0	0	0	0	0	0	0	0	0	0	0	0	0	0	0	0
0	185.244.231.172	271	1	9/28/2022 9:14:07	R_2UatmMdCZyqZrqq	36.7261	-4.426	34	10	4	1	3		5	3		felisa	1	1			0	1	1	0	1	0	0	0	0	0	0	0	0	0	0	0	0	0	0	0	0	0	0	0	0	0	0	0
0	92.185.113.133	525	1	9/28/2022 10:59:24	R_309aiSnidKaoY4N	36.7162	-4.4161	46	10	3	2			5	4		no recuerdo	2		1		0	1	1	0	0	0	0	1	0	0	0	0	0	0	0	0	0	0	0	0	0	0	0	0	0	0	0	0
0	90.166.18.76	295	1	10/4/2022 13:02:19	R_3L0DTzfRBEKh4Hh	36.7162	-4.4161	55	10	4	2			4	1						4	0	0	0	0	0	0	0	0	0	0	0	0	0	1	0	0	0	0	0	0	0	0	0	0	0	0	0	0
0	31.222.115.132	145	1	9/29/2022 13:41:11	R_3neGZy9F0u2WaD9	36.7261	-4.426	48	10	4	1	2		4	1						2	0	1	0	0	0	0	0	0	0	0	0	0	0	0	0	0	0	0	0	0	0	0	0	0	0	0	0	0
0	213.94.5.106	411	1	9/28/2022 9:19:31	R_3saiIJ9t158Ad3Z	36.7162	-4.4161	48	10	5	1	3		6	2	Dana		1	4			0	1	0	0	0	0	0	0	0	0	0	0	0	0	0	0	0	0	0	0	0	0	0	0	0	0	0	0
0	158.172.135.8	246	1	9/28/2022 9:00:12	R_PHDwFDDyshQmjQJ	40.4172	-3.684	39	10	6	1	2		5	1						1	0	0	0	0	0	0	0	0	0	0	0	0	0	1	0	0	0	0	0	0	0	0	0	0	0	0	0	0
0	90.167.31.136	237	1	10/4/2022 10:08:27	R_sMV2AvyTlkKnRlL	36.7162	-4.4161	38	10	3	1	4	Por color	4	1						1	0	0	1	0	0	0	0	0	0	0	0	0	0	0	0	0	0	0	0	0	0	0	0	0	0	0	0	0
0	188.26.207.62	406	1	10/3/2022 5:59:20	R_1HoF5zfYEjvcP2a	40.4163	-3.6934	58	10	6	2			4	3		Zoe		1			0	1	1	0	0	0	0	0	0	1	0	0	0	0	0	0	0	0	0	0	0	0	0	0	0	0	0	0
0	37.11.164.54	294	1	9/28/2022 10:29:39	R_1LncQbi9alIbQ5D	36.7162	-4.4161	56	10	4	2			3	4		Elena	1	1			0	0	0	0	0	0	0	0	0	0	1	0	0	0	0	0	0	0	0	0	0	0	0	0	0	0	0	0
0	95.61.93.139	381	1	9/30/2022 0:15:09	R_23W4ROW7KrbveTA	36.7162	-4.4161	41	10	4	1	1		4	1						1	0	0	0	0	0	0	0	0	0	0	0	0	0	1	0	0	0	0	0	0	0	0	0	0	0	0	0	0
0	176.82.154.69	304	1	10/4/2022 9:15:09	R_2TLQLwuYZZcX66j	36.7261	-4.426	27	10	6	2			4	2	Nose		2		1		0	0	0	0	0	0	0	0	0	0	0	0	0	1	0	0	0	0	0	0	0	0	0	0	0	0	0	0
0	92.189.107.218	269	1	10/3/2022 14:14:21	R_2xEnku4bjuA69hj	36.4238	-5.1443	34	10	5	1	2		5	1						3	0	1	0	0	0	0	0	0	0	0	0	0	0	0	0	0	0	0	0	0	0	0	0	0	0	0	0	0
0	92.177.127.41	235	1	9/30/2022 23:59:27	R_2YJN9MrFjNpQN5k	36.7862	-4.1517	45	10	4	1	5		5	1						2	0	1	1	0	0	0	0	1	0	0	0	0	0	0	0	0	0	0	0	0	0	0	0	0	0	0	0	0
0	90.167.158.206	303	1	10/8/2022 10:34:48	R_2zBGwuXR8zSVVM4	36.7162	-4.4161	41	10	5	1	1		4	1						4	0	0	0	0	0	0	0	0	0	0	0	0	0	1	0	0	0	0	0	0	0	0	0	0	0	0	0	0
0	84.125.108.146	221	1	10/10/2022 9:04:06	R_3q7gWYi8GF7L8LI	36.7162	-4.4161	32	10	4	1	1		4	4		No recuerdo los nombres pero recuerdo que ocurrieron	1	1			1	0	0	0	0	0	0	1	0	0	1	0	0	0	0	0	0	0	0	0	0	0	0	0	0	0	0	0
0	90.164.17.124	285	1	9/27/2022 10:23:27	R_UJSrPNCnvAhSE7f	36.5149	-4.8838	67	10	4	2			5	1						3	0	1	1	0	0	0	0	0	0	0	1	0	0	0	0	0	0	0	0	0	0	0	0	0	0	0	0	0
0	213.94.9.118	125	1	9/28/2022 9:17:26	R_W2MINmxLGLQPlL3	36.7162	-4.4161	45	10	3	2			3	1						2	1	0	0	0	0	0	0	0	1	0	0	0	0	0	0	0	0	0	0	0	0	0	0	0	0	0	0	0
0	84.125.96.21	298	1	10/8/2022 11:17:27	R_x9kJSN32jGSkng5	36.7162	-4.4161	35	10	4	2			5	4		Tina	1	2			0	0	0	1	0	0	0	0	0	0	0	0	0	0	0	0	0	0	0	0	0	0	0	0	0	0	0	0
0	188.85.23.248	242	1	10/4/2022 12:15:55	R_1gexhpqeu3awPvF	36.7162	-4.4161	47	10	5	1	5		5	3		Nonse	2		1		0	1	1	0	0	0	0	0	1	0	1	0	0	0	0	0	0	0	0	0	0	0	0	0	0	0	0	0
0	158.172.130.77	393	1	9/28/2022 9:39:47	R_2RVA05tA5yDrj4G	36.7261	-4.426	39	10	4	1	5		4	4		No lo recuerdo	1	5			0	1	0	0	0	0	0	0	0	0	0	0	0	0	0	0	0	0	0	0	0	0	0	0	0	0	0	0
0	88.28.14.195	502	1	10/5/2022 23:47:22	R_1pSe5f4VHYPXD8w	40.4163	-3.6934	32	11	3	2			2	3		No recuerdo	1	5			1	0	0	0	0	0	0	0	0	0	0	0	0	0	0	0	0	0	0	0	0	0	0	0	0	0	0	0
0	46.25.216.119	215	1	10/8/2022 3:14:26	R_2BkBwtT59nOMdYs	40.9701	-5.6634	45	11	6	1	2		5	1						4	0	0	0	0	0	1	0	0	0	0	0	0	0	0	0	0	0	0	0	0	0	0	0	0	0	0	0	0
0	178.139.163.238	142	1	9/30/2022 10:30:24	R_1oGaGdtXDWz88u4	40.4172	-3.684	38	11	4	1	3		1	1						2	0	0	0	0	0	0	0	1	0	0	0	0	0	0	0	0	0	0	0	0	0	0	0	0	0	0	0	0
0	62.83.176.124	140	1	10/2/2022 13:31:46	R_24DgPaZlLuFnLTI	37.3406	-5.8382	33	11	4	1	1		4	3		No lo recuerdo	2		1		0	0	0	1	0	0	0	0	0	0	0	0	0	0	0	0	0	0	0	0	0	0	0	0	0	0	0	0
0	90.167.255.30	285	1	9/30/2022 2:48:18	R_2CB3vZTOgHHw8YL	41.6547	-4.7344	51	11	3	1	5		5	1						1	1	0	0	0	0	0	0	1	0	0	1	0	0	0	0	0	0	0	0	0	0	0	0	0	0	0	0	0
0	31.221.248.108	326	1	9/28/2022 17:25:19	R_3DkJysCEaiIkhri	40.412	-3.6871	62	11	5	1	2		2	1						5	0	0	0	0	0	0	0	0	0	0	1	0	0	0	0	0	0	0	0	0	0	0	0	0	0	0	0	0
0	46.222.112.196	235	1	10/6/2022 0:29:35	R_1Ky6YWvt1lUNqFZ	40.4172	-3.684	34	11	3	1	5		1	3		No recuerdo	1	1			0	1	0	0	0	0	0	0	0	0	0	0	0	0	0	0	0	0	0	0	0	0	0	0	0	0	0	0
0	213.177.195.74	174	1	10/5/2022 17:00:44	R_dbbLi7jMRjjOTxD	41.6547	-4.7344	39	11	4	1	1		5	1						3	0	0	1	0	0	0	0	0	0	0	0	0	0	0	0	0	0	0	0	0	0	0	0	0	0	0	0	0
0	83.55.68.96	271	1	10/9/2022 15:41:04	R_vrF9e7PIP6AAhgZ	40.4163	-3.6934	35	11	11	1	5		4	5		no recuerdo	1	4			0	0	0	0	0	0	0	0	0	0	0	0	0	1	0	0	0	0	0	0	0	0	0	0	0	0	0	0
0	213.254.77.236	263	1	9/28/2022 9:01:50	R_1jWmrB5jRQ6Rha3	43.4611	-3.8021	66	11	4	1	5		5	1						3	0	0	0	0	0	0	0	1	1	0	1	0	0	0	0	0	0	0	0	0	0	0	0	0	0	0	0	0
0	47.60.36.252	209	1	10/2/2022 0:27:19	R_27yAIcKXsqOvmeQ	40.4163	-3.6934	35	11	11	2			5	1						1	0	1	0	0	0	0	0	0	0	0	0	0	0	0	0	0	0	0	0	0	0	0	0	0	0	0	0	0
0	62.42.50.237	337	1	10/8/2022 17:51:01	R_2YQjzw59Woxkr7B	40.9701	-5.6634	36	11	6	2			5	4		No se	1	4			0	0	0	0	0	0	0	0	0	0	0	0	0	1	0	0	0	0	0	0	0	0	0	0	0	0	0	0
0	37.29.235.195	197	1	10/3/2022 11:57:50	R_3L5XeCdyVhjaMWN	40.4172	-3.684	32	11	5	1	2		5	2	No recuerdo		2		1		0	0	0	0	0	0	0	0	0	0	0	0	0	1	0	0	0	0	0	0	0	0	0	0	0	0	0	0
0	81.9.194.24	729	1	10/9/2022 8:00:48	R_vUBBcGoawOKthHr	40.4163	-3.6934	28	11	3	1	1		3	3		No se	1	4			0	0	1	0	0	0	0	0	0	0	0	0	0	0	0	0	0	0	0	0	0	0	0	0	0	0	0	0
0	85.48.188.171	282	1	10/7/2022 0:15:48	R_1ieMgfegUqFve1v	41.6547	-4.7344	33	11	4	1	3		4	1						1	0	1	0	0	0	0	0	0	0	0	0	0	0	0	0	0	0	0	0	0	0	0	0	0	0	0	0	0
0	77.224.210.100	363	1	9/30/2022 15:01:41	R_1odT3j3Zs8Gfuy5	41.6547	-4.7344	45	11	3	2			5	1						3	0	0	0	0	0	0	0	0	0	0	0	0	0	1	0	0	0	0	0	0	0	0	0	0	0	0	0	0
0	83.55.35.179	255	1	9/28/2022 16:22:45	R_2alPqJEbjOhzluj	40.9701	-5.6634	64	11	4	1	1		5	2	no me acuerdo		2		1		0	0	1	0	0	0	0	0	0	0	0	0	0	0	0	0	0	0	0	0	0	0	0	0	0	0	0	0
0	139.47.49.138	244	1	9/28/2022 10:19:49	R_cGFfszOEVkx9yil	42.6042	-5.5858	64	11	4	2			4	1						1	0	0	0	0	0	0	0	0	0	1	0	0	0	0	0	0	0	0	0	0	0	0	0	0	0	0	0	0
0	85.48.189.185	265	1	9/30/2022 13:46:54	R_O1NX1C42qcc7J9n	39.4776	-6.3798	35	11	4	1	1		5	4		No se	1	1			0	0	0	1	0	0	0	0	0	0	0	0	0	0	0	0	0	0	0	0	0	0	0	0	0	0	0	0
0	2.154.98.116	422	1	9/28/2022 12:33:43	R_pSOaXrEL8RQmzLz	40.9701	-5.6634	65	11	4	1	5		5	1						1	0	0	0	0	0	0	0	0	0	0	0	0	0	1	0	0	0	0	0	0	0	0	0	0	0	0	0	0
0	84.78.244.113	5035	1	10/1/2022 2:16:15	R_SCY5JUsNMVmc1tn	37.3831	-5.9707	43	11	2	2			3	1						1	0	0	0	0	0	0	0	0	1	0	0	0	0	0	0	0	0	0	0	0	0	0	0	0	0	0	0	0
0	31.221.247.131	213	1	9/30/2022 9:27:03	R_vTtwXTYAQuD8Ji1	40.4172	-3.684	35	11	5	2			6	5		No recuerdo	2		1		0	0	0	0	0	0	0	0	0	0	0	0	0	1	0	0	0	0	0	0	0	0	0	0	0	0	0	0
0	95.127.27.234	226	1	9/28/2022 10:03:22	R_0Uo2HYfijcGmNax	40.4163	-3.6934	50	11	2	1	2		5	3		No recuerdo	1	1			0	1	0	0	0	0	0	0	1	0	0	0	0	0	0	0	0	0	0	0	0	0	0	0	0	0	0	0
0	80.29.194.88	134	1	10/10/2022 1:52:31	R_1Fmsn7hTbc5JWDB	40.4163	-3.6934	28	11	11	1	1		4	1						4	0	0	1	0	0	0	0	0	0	0	0	0	0	0	0	0	0	0	0	0	0	0	0	0	0	0	0	0
0	90.167.242.107	259	1	9/30/2022 23:23:31	R_2DOCSzjIyWBjohk	41.6547	-4.7344	51	11	7	1	5		4	5		Ninguno	2		1		0	0	0	0	0	0	0	0	0	0	1	0	0	0	0	0	0	0	0	0	0	0	0	0	0	0	0	0
0	84.78.240.199	240	1	9/28/2022 9:00:57	R_2Yh2ABQiNPJSus8	41.6547	-4.7344	40	11	6	2			5	1						3	0	0	0	0	0	0	0	0	0	0	0	0	0	1	0	0	0	0	0	0	0	0	0	0	0	0	0	0
0	90.167.242.156	1051	1	10/1/2022 3:44:46	R_2ypdrpNE77ubDcX	41.6547	-4.7344	50	11	2	1	1		5	2	No me acuerdo		1	4			0	0	0	0	0	0	0	0	0	0	0	0	0	1	0	0	0	0	0	0	0	0	0	0	0	0	0	0
0	213.177.192.8	273	1	10/3/2022 7:52:48	R_3HHLLeOyGZkd4Jm	41.6547	-4.7344	39	11	5	1	5		5	1						1	0	0	0	0	0	0	0	0	0	0	0	0	0	1	0	0	0	0	0	0	0	0	0	0	0	0	0	0
0	37.35.238.56	158	1	10/1/2022 9:36:30	R_3RkA1BQhU7GvruC	40.9701	-5.6634	28	11	13	1	2		4	1						4	0	0	0	0	1	0	0	0	0	0	1	0	0	0	0	0	0	0	0	0	0	0	0	0	0	0	0	0
0	77.231.190.219	389	1	10/1/2022 2:11:21	R_Rfe8LjcBVcYOdMZ	41.6547	-4.7344	29	11	4	1	5		5	1						2	0	1	0	0	0	0	0	0	0	0	0	0	0	0	0	0	0	0	0	0	0	0	0	0	0	0	0	0
0	84.78.17.200	276	1	10/1/2022 4:36:50	R_1fZZvykHHjdyp8G	40.412	-3.6871	44	11	5	1	5		5	3		Ninguna	2		2		0	1	0	0	0	0	0	0	0	0	0	0	0	0	0	0	0	0	0	0	0	0	0	0	0	0	0	0
0	46.222.14.64	111	1	10/4/2022 14:13:56	R_1kIg9WsrQfOLvIC	40.4163	-3.6934	33	11	3	1	3		4	2	subsahariana		1	3			0	0	0	0	0	0	0	1	0	0	0	0	0	0	0	0	0	0	0	0	0	0	0	0	0	0	0	0
0	83.54.116.224	187	1	9/30/2022 10:15:04	R_2CrZeITxlUCr6KL	40.9701	-5.6634	51	11	3	1	5		6	1						3	0	1	0	0	0	0	0	0	0	0	1	0	0	0	0	0	0	0	0	0	0	0	0	0	0	0	0	0
0	77.224.222.177	502	1	9/30/2022 16:00:23	R_2DUIGfOXOO9EHYc	41.6547	-4.7344	41	11	7	1	2		5	5		No me acuerdo	1	4			0	1	0	0	0	0	0	0	0	0	0	0	0	0	0	0	0	0	0	0	0	0	0	0	0	0	0	0
0	92.185.148.38	211	1	10/2/2022 8:49:21	R_2fIFhOSs0j4WT5S	40.9701	-5.6634	40	11	3	1	2		5	2	No me acuerdo		1	1			1	0	1	0	0	0	0	0	0	0	0	0	0	0	0	0	0	0	0	0	0	0	0	0	0	0	0	0
0	46.222.103.96	287	1	10/2/2022 12:45:09	R_3D0wNtsDVgVWjfs	40.4172	-3.684	26	11	3	1	3		5	3		subsahariana	2		1		0	0	0	0	0	0	0	0	0	0	0	0	0	1	0	0	0	0	0	0	0	0	0	0	0	0	0	0
0	85.55.23.63	157	1	10/3/2022 17:28:04	R_3Djrh1UFtbugboN	40.9701	-5.6634	48	11	4	1	5		4	2	No se		1	1			0	0	1	0	0	0	0	0	0	0	0	0	0	0	0	0	0	0	0	0	0	0	0	0	0	0	0	0
0	47.60.46.155	214	1	9/28/2022 9:14:11	R_3eCSr0my7Ay17t7	41.6547	-4.7344	51	11	4	1	5		5	3		No recuerdo	1	1			1	0	1	0	0	0	0	0	0	0	0	0	0	0	0	0	0	0	0	0	0	0	0	0	0	0	0	0
0	46.222.116.187	245	1	9/30/2022 8:36:36	R_3Jf3gMoyShcIzz6	40.4163	-3.6934	52	11	8	1	5		3	1						4	0	1	0	0	0	0	0	0	0	0	0	0	0	0	0	0	0	0	0	0	0	0	0	0	0	0	0	0
0	139.47.4.40	402	1	9/30/2022 10:27:29	R_3rS1YqVKCyY1odZ	41.3949	2.1756	69	11	4	1	5		5	1						4	0	1	0	0	0	0	0	0	0	0	0	0	0	0	0	0	0	0	0	0	0	0	0	0	0	0	0	0
0	46.222.5.227	550	1	9/30/2022 10:28:36	R_41pDt0FBFGsFtkZ	40.4163	-3.6934	27	11	1				5	3		Zoe		2			0	1	1	0	0	0	0	0	1	0	1	0	0	0	0	0	0	0	0	0	0	0	0	0	0	0	0	0
0	85.48.188.186	213	1	10/3/2022 9:15:03	R_7U7419ermnON333	41.6547	-4.7344	28	11	5	1	5		5	1						3	0	1	1	0	0	0	0	0	0	0	1	0	0	0	0	0	0	0	0	0	0	0	0	0	0	0	0	0
0	79.116.88.239	541	1	10/2/2022 7:33:15	R_T8dUeSdylUQLeOB	40.4172	-3.684	35	11	3	1	4	Colores	5	2	No recuerdo		1	2			0	0	0	0	0	0	0	0	0	0	0	0	0	1	0	0	0	0	0	0	0	0	0	0	0	0	0	0
0	185.252.7.139	291	1	9/30/2022 9:15:44	R_1mfqkBZvGHjgPBt	40.9701	-5.6634	36	11	5	2			5	1						2	0	0	1	0	0	0	0	0	0	0	0	0	0	0	0	0	0	0	0	0	0	0	0	0	0	0	0	0
0	83.55.66.10	268	1	10/5/2022 5:21:21	R_1QrofyoOqcpr7LH	40.9701	-5.6634	64	11	4	1	2		5	4		No recuerdo	1	3			0	0	0	0	0	1	0	0	0	0	0	0	0	0	0	0	0	0	0	0	0	0	0	0	0	0	0	0
0	95.127.192.249	258	1	9/30/2022 10:25:48	R_3EczjknsIB1TcRL	40.4163	-3.6934	50	11	3	1	5		4	1						1	0	1	1	0	0	0	0	0	0	0	0	0	0	0	0	0	0	0	0	0	0	0	0	0	0	0	0	0
0	95.39.213.251	170	1	10/5/2022 12:38:19	R_3Gyb76ZjmIGT9UA	40.9701	-5.6634	35	11	7	1	1		5	1						1	0	0	0	0	0	0	0	0	0	0	1	0	0	0	0	0	0	0	0	0	0	0	0	0	0	0	0	0
0	170.253.5.233	2016	1	10/6/2022 17:14:20	R_7VBOXtJ0bbNMdGN	41.6547	-4.7344	42	11	5	2			5	4		No me acuerdo	1	1			0	0	0	0	0	0	0	0	1	1	0	0	0	0	0	0	0	0	0	0	0	0	0	0	0	0	0	0
0	83.55.60.214	216	1	9/30/2022 10:41:08	R_8nXz3GSwuSg20V3	40.9701	-5.6634	34	11	6	1	5		5	1						1	0	1	0	0	0	0	0	0	0	0	1	0	0	0	0	0	0	0	0	0	0	0	0	0	0	0	0	0
0	213.177.192.146	121	1	9/28/2022 10:08:59	R_1FnepeIy11ME4lo	40.9701	-5.6634	47	11	4	2			5	1						4	0	0	0	0	0	0	0	1	1	0	0	0	0	0	0	0	0	0	0	0	0	0	0	0	0	0	0	0
0	213.177.193.18	194	1	10/7/2022 1:44:46	R_1OBtZ15XZ8Nq4mS	41.9971	-5.6818	47	11	4	2			5	1						4	0	0	0	0	1	0	0	0	0	0	0	0	0	0	0	0	0	0	0	0	0	0	0	0	0	0	0	0
0	94.73.59.25	222	1	10/1/2022 6:11:00	R_21iYIDUCaE5vcod	40.4163	-3.6934	55	11	5	2			5	1						1	0	0	0	0	0	0	0	0	0	0	0	0	0	1	0	0	0	0	0	0	0	0	0	0	0	0	0	0
0	89.44.26.69	320	1	9/30/2022 9:29:15	R_2QFXIeM9yxuKJld	40.9331	-5.6503	37	11	8	1	2		5	1						1	0	1	1	0	0	0	0	0	0	0	1	0	0	0	0	0	0	0	0	0	0	0	0	0	0	0	0	0
0	31.221.247.8	293	1	9/28/2022 15:49:46	R_322AKgHOeJhjG79	40.4172	-3.684	55	11	4	1	5		5	1						4	0	0	0	0	0	0	0	0	0	0	0	0	0	1	0	0	0	0	0	0	0	0	0	0	0	0	0	0
0	46.222.54.50	298	1	10/7/2022 14:19:42	R_33lRrJMGxHfbSQd	40.4163	-3.6934	45	11	3	1	5		4	3		No lo recuerdo	1	1			0	0	0	0	0	0	0	0	0	0	0	0	0	1	0	0	0	0	0	0	0	0	0	0	0	0	0	0
0	95.39.219.165	199	1	10/4/2022 16:06:04	R_3k1ygd7ZmVm5WHV	40.9701	-5.6634	55	11	5	2			5	1						3	0	0	0	0	0	0	0	0	0	0	0	0	0	1	0	0	0	0	0	0	0	0	0	0	0	0	0	0
0	2.154.126.154	298	1	10/2/2022 0:09:07	R_1pyQtsU7ZmRGtgt	40.9701	-5.6634	44	11	6	1	5		2	1						3	1	0	0	0	0	0	0	0	0	0	0	0	0	0	0	0	0	0	0	0	0	0	0	0	0	0	0	0
0	83.48.82.161	182	1	10/2/2022 3:03:50	R_2rNIgS5AHJAjCTP	40.4172	-3.684	31	11	5	1	1		5	3		No se	1	1			0	0	0	0	0	0	0	0	0	0	0	0	0	1	0	0	0	0	0	0	0	0	0	0	0	0	0	0
0	139.47.49.225	106	1	9/30/2022 9:23:48	R_2Vaaalv4aT7Mqs4	42.6042	-5.5858	32	11	9	1	3		4	3		cande	1	3			1	0	0	0	0	0	0	0	0	0	0	0	0	0	0	0	0	0	0	0	0	0	0	0	0	0	0	0
0	95.39.213.53	288	1	9/30/2022 9:15:31	R_3Q4NuCAM47f31qV	40.9701	-5.6634	31	11	5	1	2		5	3		Zoe		1			0	1	1	0	0	0	0	0	0	0	0	0	0	0	0	0	0	0	0	0	0	0	0	0	0	0	0	0
0	90.167.254.189	258	1	10/3/2022 1:25:22	R_eJsQp1RzROUcZgd	41.6547	-4.7344	30	11	4	2			5	1						4	0	1	0	0	0	0	0	0	0	0	0	0	0	0	0	0	0	0	0	0	0	0	0	0	0	0	0	0
0	90.167.243.244	282	1	10/7/2022 3:21:54	R_3F2OPa4mDTfr1CE	41.6547	-4.7344	30	11	10	1	5		5	5		Zoe		5			0	1	0	0	0	0	0	0	0	0	0	0	0	0	0	0	0	0	0	0	0	0	0	0	0	0	0	0
0	45.15.118.27	293	1	9/28/2022 9:01:24	R_2f1e5EzuZALARe4	37.8671	-4.3185	27	5	6	1	5		5	3		Zoe y vega		1			0	1	0	0	0	0	0	0	0	0	0	0	0	0	0	0	0	0	0	0	0	0	0	0	0	0	0	0
0	185.177.199.22	630	1	10/5/2022 15:19:49	R_3oKHwLFfxbdG4Nv	37.7019	-5.2796	53	5	5	1	5		2	4		No recuerdo	1	4			0	0	0	0	0	0	0	0	0	0	0	0	0	1	0	0	0	0	0	0	0	0	0	0	0	0	0	0
0	91.151.102.166	383	1	10/9/2022 9:28:30	R_1OB4Q2eeCXPPmuB	38.3753	-4.8539	42	5	6	1	5		5	1						1	0	1	0	0	0	0	0	1	0	0	0	0	0	0	0	0	0	0	0	0	0	0	0	0	0	0	0	0
0	94.73.33.182	196	1	9/28/2022 12:54:03	R_3FXViGbwl7gl0cY	40.4163	-3.6934	59	5	4	1	5		2	1						3	0	1	0	0	0	0	0	1	0	0	0	0	0	0	0	0	0	0	0	0	0	0	0	0	0	0	0	0
0	176.87.37.10	263	1	10/5/2022 1:30:50	R_Zrx1rMMhxVsq2op	36.7261	-4.426	29	5	7	1	4	Alerta amarilla o roja	5	5		Amarilla roja	2		1		0	1	1	0	0	0	0	0	0	0	0	0	0	0	0	0	0	0	0	0	0	0	0	0	0	0	0	0
0	213.194.153.3	231	1	10/8/2022 10:42:14	R_1HeGgassvSad3dV	37.1918	-3.6095	34	5	5	1	1		5	1						1	0	0	1	0	0	0	0	0	0	0	0	0	0	0	0	0	0	0	0	0	0	0	0	0	0	0	0	0
0	185.93.233.174	170	1	10/8/2022 10:53:53	R_24hGXvHC0eYZ37n	37.5147	-4.6566	27	5	3	1	4	Alerta según color	4	2	No recuerdo		2		1		0	0	0	0	0	0	0	0	0	0	0	0	0	1	0	0	0	0	0	0	0	0	0	0	0	0	0	0
0	79.116.89.43	241	1	10/8/2022 10:07:38	R_2eb76degM50fLKJ	40.4163	-3.6934	25	5	6	1	1		4	2	Dana		2		1		0	0	0	0	0	0	0	0	1	0	0	0	0	0	0	0	0	0	0	0	0	0	0	0	0	0	0	0
0	94.73.33.137	470	1	10/5/2022 12:30:35	R_3F34QMGVoEdwbGj	40.4163	-3.6934	48	5	4	1	1		5	3		Zoe		4			0	1	0	0	1	0	0	0	0	0	0	0	0	0	0	0	0	0	0	0	0	0	0	0	0	0	0	0
0	37.61.147.193	459	1	10/8/2022 10:48:43	R_73fGCYmWKqouWAh	37.8994	-4.7741	28	5	7	1	3		5	1						5	0	1	0	0	0	0	0	0	0	0	0	0	0	0	0	0	0	0	0	0	0	0	0	0	0	0	0	0
0	83.63.148.139	369	1	9/30/2022 15:06:29	R_RsGscn2A2RwGRBD	37.3883	-4.7642	45	5	4	1	5		4	1						1	0	0	0	0	0	0	0	0	0	0	0	0	0	1	0	0	0	0	0	0	0	0	0	0	0	0	0	0
0	81.40.9.29	257	1	10/3/2022 15:26:58	R_Zac2EcuGOS9Fu01	37.4124	-4.4801	30	5	6	1	5		6	4		No recuerdo	1	1			0	0	0	0	0	0	0	0	0	0	0	0	0	1	0	0	0	0	0	0	0	0	0	0	0	0	0	0
0	95.123.96.63	385	1	10/10/2022 10:49:45	R_1243j9g2JlLb18R	37.8994	-4.7741	50	5	16	1	5		5	5		No recuerdo	1	1			0	1	1	0	0	0	0	0	0	0	1	0	0	0	0	0	0	0	0	0	0	0	0	0	0	0	0	0
0	78.30.12.251	365	1	9/27/2022 10:22:47	R_1hzekny9AfXHS3g	37.3831	-5.9707	25	5	2	2			4	2	No lo se		1	1			0	0	0	0	0	0	0	1	0	0	0	0	0	0	0	0	0	0	0	0	0	0	0	0	0	0	0	0
0	89.36.5.254	239	1	10/4/2022 1:46:52	R_2dEFNkpi66y9FX4	37.8994	-4.7741	40	5	4	1	5		5	1						3	0	1	0	0	0	0	0	0	0	0	0	0	0	0	0	0	0	0	0	0	0	0	0	0	0	0	0	0
0	192.157.196.62	221	1	9/29/2022 7:52:23	R_2WNJZvKM13BXWQt	37.8994	-4.7741	61	5	4	1	4	colores	3	1						3	0	0	0	0	0	0	0	0	0	0	0	0	0	1	0	0	0	0	0	0	0	0	0	0	0	0	0	0
0	79.116.97.183	286	1	10/4/2022 16:27:36	R_9Ho6XG9KogXJSCJ	40.4163	-3.6934	39	5	6	1	1		5	3		Zoe yago		1			0	0	0	0	0	0	0	0	0	0	1	0	0	0	0	0	0	0	0	0	0	0	0	0	0	0	0	0
0	84.123.168.189	292	1	9/30/2022 11:17:33	R_BLXXoGxbhv6NI4x	37.8994	-4.7741	42	5	7	1	5		5	2	No lo recuerdo		1	2			0	1	0	0	0	0	0	0	0	0	0	0	0	0	0	0	0	0	0	0	0	0	0	0	0	0	0	0
0	77.226.226.2	590	1	9/28/2022 13:39:19	R_Og1mYqMRVBkP0Mp	38.0978	-3.6324	55	5	3	1	5		4	2	Zoe						0	0	0	0	0	0	0	0	0	0	0	0	0	1	0	0	0	0	0	0	0	0	0	0	0	0	0	0
0	46.6.231.76	215	1	10/8/2022 10:09:51	R_ug1qEbWQQhTBuZr	40.4172	-3.684	30	5	8	2			5	2	Sahara		2		1		0	1	0	0	0	1	0	0	0	0	0	0	0	0	0	0	0	0	0	0	0	0	0	0	0	0	0	0
0	176.126.197.142	271	1	10/8/2022 10:29:36	R_2tJV4b9rMB8x6Cw	38.3055	-5.2609	46	5	5	1	1		3	2	no se		1	1			0	1	0	1	0	0	0	1	0	0	1	0	0	0	0	0	0	0	0	0	0	0	0	0	0	0	0	0
0	213.194.168.24	112	1	10/5/2022 0:38:40	R_2Xal4R3Qx2HB86Y	38.0399	-4.0476	39	5	5	1	5		5	1						1	0	0	1	0	0	0	0	0	0	0	1	0	0	0	0	0	0	0	0	0	0	0	0	0	0	0	0	0
0	213.194.146.124	566	1	9/28/2022 9:06:32	R_3hzk4S4B6RgO5oN	37.1918	-3.6095	36	5	4	1	2		5	1						1	0	1	1	0	0	0	0	1	0	0	0	0	0	0	0	0	0	0	0	0	0	0	0	0	0	0	0	0
0	185.113.185.189	269	1	9/28/2022 9:01:19	R_3I0qcRakHrKgE3t	40.4172	-3.684	26	5	9	1	4	Colores por ejemplo alerta roja	5	5		No me acuerdo del nombre	1	1			0	0	1	0	0	0	0	0	0	1	0	0	0	0	0	0	0	0	0	0	0	0	0	0	0	0	0	0
0	85.137.179.44	291	1	10/8/2022 10:21:35	R_2drUnplVbDKDEXI	37.8994	-4.7741	46	5	5	1	2		5	5		Lorenzo	1	1			0	0	1	0	0	1	0	1	1	0	1	0	0	0	0	0	0	0	0	0	0	0	0	0	0	0	0	0
0	178.139.163.148	321	1	10/8/2022 10:48:37	R_2q8ZhpAmUwaEvPH	40.4172	-3.684	45	5	5	1	5		4	1						1	0	1	0	0	0	1	0	0	0	0	0	0	0	0	0	0	0	0	0	0	0	0	0	0	0	0	0	0
0	185.248.23.27	225	1	10/3/2022 13:48:28	R_3nU7ttKJmrnaOk1	38.3753	-4.8539	26	5	4	1	5		4	1						4	0	0	1	0	0	0	0	0	1	0	0	0	0	0	0	0	0	0	0	0	0	0	0	0	0	0	0	0
0	80.30.192.254	384	1	10/4/2022 16:26:19	R_1hXz91I5QETgQIl	37.8994	-4.7741	33	5	6	1	2		4	4		Zoe		1			0	0	1	0	0	0	0	0	0	0	0	0	0	0	0	0	0	0	0	0	0	0	0	0	0	0	0	0
0	80.30.2.28	272	1	10/4/2022 0:48:19	R_z6vTD0sbFzXoNih	37.8994	-4.7741	40	5	5	1	5		4	1						1	0	1	0	0	0	0	0	0	0	0	0	0	0	0	0	0	0	0	0	0	0	0	0	0	0	0	0	0
0	81.40.9.147	297	1	10/3/2022 15:04:05	R_1M50qcxNHPILIoQ	37.4124	-4.4801	39	5	4	1	4	Alerta roja	4	1						3	0	0	0	0	0	0	0	0	0	0	0	0	0	1	0	0	0	0	0	0	0	0	0	0	0	0	0	0
0	95.16.117.177	249	1	9/28/2022 10:44:16	R_2cjxbq5H3Cl25Wd	37.8994	-4.7741	56	5	3	1	5		5	2	No me acuerdo		2		1		0	0	0	0	0	0	0	0	0	0	1	0	0	0	0	0	0	0	0	0	0	0	0	0	0	0	0	0
0	154.56.140.110	299	1	9/29/2022 13:45:20	R_AhQ9gycGtPerqhj	38.3802	-4.96	41	5	6	1	2		4	3		No recuerdo	1	1			0	0	0	0	0	0	0	0	0	0	0	0	0	1	0	0	0	0	0	0	0	0	0	0	0	0	0	0
0	85.136.255.20	101	1	9/29/2022 14:11:19	R_egOgerztAN4h1i9	37.8994	-4.7741	37	5	2	1	2		4	2	Calor		1	3			0	0	0	0	0	0	0	1	0	0	1	0	0	0	0	0	0	0	0	0	0	0	0	0	0	0	0	0
0	87.221.147.59	278	1	9/27/2022 10:20:30	R_XnzRhpKmbtIVelr	37.8994	-4.7741	35	5	3	1	2		5	2	Filomena del calor		1	3			0	1	0	0	0	0	0	0	0	1	0	0	0	0	0	0	0	0	0	0	0	0	0	0	0	0	0	0
0	78.30.10.222	243	1	9/29/2022 13:28:57	R_2e2QQLm4iIxUVdU	36.7261	-4.426	43	5	5	1	4	Naranja	5	1						2	0	0	1	0	0	0	0	0	0	0	0	0	0	0	0	0	0	0	0	0	0	0	0	0	0	0	0	0
0	87.125.160.0	367	1	10/9/2022 10:04:17	R_2ZP9AqjLfcCvFDq	38.0399	-4.0476	60	5	5	1	5		4	1						2	0	1	0	0	0	0	0	1	0	0	1	0	0	0	0	0	0	0	0	0	0	0	0	0	0	0	0	0
0	188.76.84.157	227	1	9/29/2022 13:27:28	R_3Dc3bM7ekii51JO	37.8671	-4.3185	42	5	7	1	2		5	1						3	0	0	0	0	0	0	0	0	0	0	0	0	0	1	0	0	0	0	0	0	0	0	0	0	0	0	0	0
0	78.30.12.194	282	1	9/29/2022 13:35:50	R_3Ok8mcrRqps0epU	37.3831	-5.9707	35	5	8	1	1		2	1						1	0	0	1	0	0	0	0	0	1	0	0	0	0	0	0	0	0	0	0	0	0	0	0	0	0	0	0	0
0	31.222.121.96	282	1	10/8/2022 10:51:18	R_xaxENgXga3zAmZP	36.7261	-4.426	38	5	4	2			5	4		No recuerdo	2		1		0	0	1	0	0	0	0	0	0	0	0	0	0	0	0	0	0	0	0	0	0	0	0	0	0	0	0	0
0	83.47.26.48	246	1	10/4/2022 1:26:03	R_2ZJr7OOyREcKxVI	37.8994	-4.7741	30	5	4	1	2		4	2	Xenia		1	1			0	0	0	0	0	0	0	0	0	1	0	0	0	0	0	0	0	0	0	0	0	0	0	0	0	0	0	0
0	47.61.19.26	382	1	10/5/2022 4:33:04	R_WukJWm0yaL1YHx7	37.4088	-4.788	38	5	6	1	1		5	3		Zoe		1			0	1	1	0	0	0	0	0	0	1	1	0	0	0	0	0	0	0	0	0	0	0	0	0	0	0	0	0
0	84.122.91.92	183	1	9/30/2022 10:25:41	R_1f89ztvOXxF8L47	37.8994	-4.7741	32	5	4	1	2		5	4		Willy	1	2			0	1	1	0	0	0	0	0	0	0	0	0	0	0	0	0	0	0	0	0	0	0	0	0	0	0	0	0
0	79.116.38.185	466	1	10/5/2022 6:33:51	R_1gjUl2pexCdLrPd	40.4163	-3.6934	34	5	5	1	5		3	5		No recuerdo	1	1			0	1	0	0	0	0	0	0	0	0	0	0	0	0	0	0	0	0	0	0	0	0	0	0	0	0	0	0
0	85.52.163.115	280	1	9/29/2022 13:06:55	R_1hXCALRL1PQLjPL	37.3831	-5.9707	39	12	6	1	5		2	5		No lo recuerdo	1	1			0	1	0	0	0	0	0	0	0	0	0	0	0	0	0	0	0	0	0	0	0	0	0	0	0	0	0	0
0	213.194.144.67	9801	1	10/8/2022 13:55:43	R_2ci8WbURGTR5inl	37.2866	-5.9208	39	12	7	1	1		4	1						1	0	0	0	0	0	0	0	0	0	0	1	0	0	0	0	0	0	0	0	0	0	0	0	0	0	0	0	0
0	37.134.18.150	225	1	9/29/2022 13:36:15	R_30uix5SLyWPs1Zz	37.3831	-5.9707	39	12	6	1	5		5	1						3	0	0	0	0	0	0	0	0	0	0	0	0	0	1	0	0	0	0	0	0	0	0	0	0	0	0	0	0
0	85.52.163.226	171	1	10/5/2022 3:34:43	R_3a6lkcyloXjqn6N	37.3831	-5.9707	32	12	4	2			5	1						2	0	0	1	0	0	0	0	0	0	0	0	0	0	0	0	0	0	0	0	0	0	0	0	0	0	0	0	0
0	79.116.129.107	315	1	10/8/2022 10:28:18	R_3CC0240CnAjNgVg	40.4163	-3.6934	27	12	11	2			3	3		No lo sé	2		4		0	1	1	0	0	0	0	0	0	0	1	0	0	0	0	0	0	0	0	0	0	0	0	0	0	0	0	0
0	85.54.111.10	506	1	10/9/2022 7:35:27	R_3Dov2Ahlj7uMaaS	37.3831	-5.9707	61	12	3	1	5		4	1						1	0	1	0	0	0	0	0	0	0	0	0	0	0	0	0	0	0	0	0	0	0	0	0	0	0	0	0	0
0	82.130.188.193	258	1	9/28/2022 9:01:08	R_3qKgVJpHWFlFAts	43.263	-2.9351	26	12	3	1	5		3	5		Nose	1	1			0	0	1	0	0	0	0	0	0	0	0	0	0	0	0	0	0	0	0	0	0	0	0	0	0	0	0	0
0	81.40.90.22	154	1	9/29/2022 13:34:45	R_z9alb1b5PD1mD8R	37.3831	-5.9707	29	12	4	1	5		3	1						1	0	0	0	0	0	0	0	0	0	0	0	0	0	1	0	0	0	0	0	0	0	0	0	0	0	0	0	0
0	90.164.250.41	128	1	10/4/2022 21:57:06	R_1dj1VTKJxmG1tDZ	37.3831	-5.9707	44	12	5	1	2		4	1						1	0	0	0	1	0	0	0	0	0	0	0	0	0	0	0	0	0	0	0	0	0	0	0	0	0	0	0	0
0	80.30.82.60	171	1	9/30/2022 12:46:52	R_1LMNpO46ZRcTEDP	37.3831	-5.9707	30	12	3	1	5		3	1						3	0	1	0	0	0	0	0	0	0	0	0	0	0	0	0	0	0	0	0	0	0	0	0	0	0	0	0	0
0	31.221.253.237	126	1	10/3/2022 15:45:51	R_1otZu9c5dNBBRlG	40.4172	-3.684	43	12	5	1	1		2	3		No se	1	1			0	1	0	0	0	0	0	0	0	0	0	0	0	0	0	0	0	0	0	0	0	0	0	0	0	0	0	0
0	31.4.157.18	347	1	10/6/2022 12:02:22	R_27PUwV6bqJpXviK	40.4172	-3.684	56	12	5	1	1		4	4		No lo recuerdo	2		3		0	0	0	0	0	0	0	0	0	0	0	0	0	1	0	0	0	0	0	0	0	0	0	0	0	0	0	0
0	92.189.80.151	180	1	9/28/2022 8:57:46	R_2diEl8RjdfZ9JjT	37.3831	-5.9707	40	12	4	1	5		6	1						3	0	1	0	0	0	0	0	0	0	0	0	0	0	0	0	0	0	0	0	0	0	0	0	0	0	0	0	0
0	80.31.38.95	351	1	10/8/2022 10:12:59	R_2QJmuuCJLNdGq7H	37.3222	-6.0575	35	12	4	1	2		4	1						4	0	0	0	0	0	0	0	0	0	0	0	0	0	1	0	0	0	0	0	0	0	0	0	0	0	0	0	0
0	81.36.53.157	299	1	10/5/2022 12:41:53	R_2TZxOjDQIB0EEqY	37.3831	-5.9707	53	12	3	1	1		3	1						1	0	0	0	0	0	0	0	0	0	1	0	0	0	0	0	0	0	0	0	0	0	0	0	0	0	0	0	0
0	81.36.186.132	336	1	9/29/2022 16:26:24	R_2ZHABctE4NCM650	37.3831	-5.9707	55	12	5	1	2		2	4		No me acuerdo	1	1			0	1	0	0	0	0	0	0	0	0	0	0	0	0	0	0	0	0	0	0	0	0	0	0	0	0	0	0
0	185.191.253.192	330	1	9/29/2022 14:33:11	R_32KOCizfQhvokrV	37.2624	-5.5449	26	12	7	1	4	Alerta amarilla, alerta naranja y alerta roja	5	3		No lo sé	2		1		0	1	0	0	0	0	0	0	0	0	0	0	0	0	0	0	0	0	0	0	0	0	0	0	0	0	0	0
0	66.81.176.4	356	1	10/1/2022 1:15:35	R_3OjD4INTNgbZZBN	36.7261	-4.426	72	12	15	1	1		4	5		Ilam	1	1			0	1	0	0	0	0	0	0	0	0	0	0	0	0	0	0	0	0	0	0	0	0	0	0	0	0	0	0
0	185.227.219.176	356	1	9/28/2022 11:27:55	R_O8UDl4frluXE1cB	37.531	-6.1579	46	12	4	1	5		4	1						1	0	0	0	0	0	0	0	0	0	0	0	0	0	1	0	0	0	0	0	0	0	0	0	0	0	0	0	0
0	78.30.3.206	270	1	9/28/2022 10:06:16	R_UXuSfz2sWh1qCCl	37.3831	-5.9707	51	12	5	1	5		5	5		YAGO	1	1			0	0	0	0	0	0	0	0	0	0	0	0	0	1	0	0	0	0	0	0	0	0	0	0	0	0	0	0
0	88.28.1.10	91	1	10/5/2022 4:30:29	R_0Na1QjKJLsWZqaR	36.7261	-4.426	37	12	5	1	5		5	1						2	0	0	0	0	1	0	0	0	1	1	0	0	0	0	0	0	0	0	0	0	0	0	0	0	0	0	0	0
0	95.127.252.76	211	1	10/3/2022 23:28:04	R_1Cabnt7EkZECPf9	36.7261	-4.426	38	12	3	1	5		5	2	No recuerdo		1	1			0	0	0	1	0	0	0	0	0	0	0	0	0	0	0	0	0	0	0	0	0	0	0	0	0	0	0	0
0	80.102.238.234	342	1	10/6/2022 8:11:53	R_1oAMpmXww6ggR66	37.3831	-5.9707	61	12	3	2			3	1						2	0	0	0	0	0	0	0	1	0	1	1	0	0	0	0	0	0	0	0	0	0	0	0	0	0	0	0	0
0	148.3.68.123	204	1	10/8/2022 10:21:08	R_1qXjJ1PmbrZ8KDt	38.8785	-6.9827	33	12	5	1	3		5	1						1	0	0	1	0	0	0	0	0	0	0	0	0	0	0	0	0	0	0	0	0	0	0	0	0	0	0	0	0
0	188.26.223.134	401	1	9/30/2022 14:16:58	R_2BxmeLomgFaUI8G	37.3831	-5.9707	69	12	6	1	5		5	2	No recuerdo		1	1			0	1	0	0	0	0	0	0	0	0	0	0	0	0	0	0	0	0	0	0	0	0	0	0	0	0	0	0
0	84.122.228.117	162	1	10/4/2022 15:05:27	R_2lvlVBMQLb07lkJ	37.3406	-5.8382	58	12	1				3	2	No		2		1		0	0	0	0	0	0	0	0	0	0	0	0	0	1	0	0	0	0	0	0	0	0	0	0	0	0	0	0
0	90.161.74.123	290	1	10/5/2022 15:42:07	R_2t4jPmeto0SyJkC	37.3879	-6.2052	36	12	3	2			4	1						1	0	0	0	0	0	0	0	0	0	1	0	0	0	0	0	0	0	0	0	0	0	0	0	0	0	0	0	0
0	85.137.111.199	289	1	9/27/2022 10:21:33	R_2uwJapnOMV9IxsC	37.2866	-5.9208	30	12	3	2			6	4		No me acuerdo	1	1			0	1	1	0	0	0	0	0	0	0	0	0	0	0	0	0	0	0	0	0	0	0	0	0	0	0	0	0
0	84.78.245.15	238	1	9/28/2022 9:04:46	R_2XdHWYDhoI3UsGz	37.3831	-5.9707	43	12	7	1	5		5	1						3	0	1	0	0	0	0	0	0	0	0	0	0	0	0	0	0	0	0	0	0	0	0	0	0	0	0	0	0
0	37.19.242.201	332	1	10/3/2022 14:14:28	R_3CX78WJejriUhmF	37.3831	-5.9707	44	12	6	1	5		5	1						4	0	1	0	0	0	0	0	0	0	0	0	0	0	0	0	0	0	0	0	0	0	0	0	0	0	0	0	0
0	62.83.174.86	281	1	10/8/2022 10:32:48	R_3g7TwDRMOuBhp15	37.3831	-5.9707	44	12	7	1	1		5	1						1	0	0	0	0	0	0	0	0	0	0	0	0	0	1	0	0	0	0	0	0	0	0	0	0	0	0	0	0
0	213.143.60.228	375	1	10/4/2022 0:37:47	R_3gZTFt5Rnuq6Fny	37.3831	-5.9707	35	12	5	2			5	3		No recuerdo el nombre	1	1			0	1	0	0	0	0	0	0	0	0	0	0	0	0	0	0	0	0	0	0	0	0	0	0	0	0	0	0
0	5.83.49.234	680	1	10/8/2022 10:46:13	R_3qJ45HVx6RfkY2I	37.1253	-5.459	43	12	5	2			5	3		Nidea	2		2		0	0	0	0	0	0	0	0	0	1	0	0	0	0	0	0	0	0	0	0	0	0	0	0	0	0	0	0
0	85.55.239.106	206	1	10/8/2022 10:09:49	R_A0DsZUiSVirHT5n	37.5177	-5.9768	29	12	5	1	1		4	3		No lo recuerdo	1	4			0	1	1	0	0	0	0	1	0	0	1	0	0	0	0	0	0	0	0	0	0	0	0	0	0	0	0	0
0	5.182.163.128	194	1	10/3/2022 16:46:18	R_szojlRyfERHXwlP	37.5444	-6.0532	33	12	4	1	5		4	4		No lo se	1	1			0	1	0	0	0	0	0	0	0	0	0	0	0	0	0	0	0	0	0	0	0	0	0	0	0	0	0	0
0	31.4.199.187	181	1	9/30/2022 11:01:04	R_W7CxBMYOxVjvWdr	37.3831	-5.9707	39	12	5	1	5		3	2	No me acuerdo		1	1			0	1	0	0	0	0	0	0	0	0	0	0	0	0	0	0	0	0	0	0	0	0	0	0	0	0	0	0
0	195.190.195.22	382	1	10/4/2022 9:19:01	R_WjNIn4Ghl5ttnO1	40.4163	-3.6934	30	12	5	1	5		5	1						2	0	0	0	0	0	0	0	1	0	0	0	0	0	0	0	0	0	0	0	0	0	0	0	0	0	0	0	0
0	212.225.138.64	226	1	10/10/2022 8:57:49	R_z72yPoS5ExVeQxP	37.3831	-5.9707	42	12	3	2			4	2	No me acuerdo		1	3			0	1	0	0	0	0	0	0	1	0	0	0	0	0	0	0	0	0	0	0	0	0	0	0	0	0	0	0
0	78.30.9.28	378	1	9/29/2022 14:40:08	R_10TyQ1QRSMSyvRp	37.3831	-5.9707	38	12	3	1	5		4	1						1	0	1	0	0	0	0	0	0	0	0	0	0	0	0	0	0	0	0	0	0	0	0	0	0	0	0	0	0
0	78.30.2.167	334	1	10/8/2022 10:22:41	R_1CI5OZemEUrWhwO	37.3831	-5.9707	47	12	7	2			6	1						1	0	0	1	1	0	0	0	0	0	0	1	0	0	0	0	0	0	0	0	0	0	0	0	0	0	0	0	0
0	86.127.225.238	373	1	9/30/2022 10:09:20	R_1dnt3ALKD4JYMng	37.3831	-5.9707	36	12	9	2			5	2	No recuerdo el nombre		1	4			0	0	0	0	0	0	0	0	0	0	0	0	0	1	0	0	0	0	0	0	0	0	0	0	0	0	0	0
0	31.221.244.22	340	1	9/29/2022 3:00:31	R_1LuofkT64yPJTet	40.4163	-3.6934	50	12	5	2			5	1						1	0	0	0	0	0	0	0	0	0	0	0	0	0	1	0	0	0	0	0	0	0	0	0	0	0	0	0	0
0	194.220.0.224	1065	1	10/8/2022 8:15:39	R_1n3GBSBVrSk8PeR	37.3831	-5.9707	59	12	2	1	5		4	2	No recuerdo		1	4			0	1	1	0	0	0	0	1	1	0	1	0	0	0	0	0	0	0	0	0	0	0	0	0	0	0	0	0
0	194.220.147.151	1210	1	10/4/2022 10:52:02	R_1nPWhrB0AElmypa	37.3831	-5.9707	37	12	5	1	5		5	1						4	0	0	0	0	0	0	0	0	0	1	0	0	0	0	0	0	0	0	0	0	0	0	0	0	0	0	0	0
0	81.36.86.192	160	1	9/30/2022 13:26:22	R_1PSG1bKYwhelplp	37.3612	-6.0383	28	12	4	1	5		5	4		Ninguno	2		1		0	0	0	0	0	0	0	0	0	0	0	0	0	1	0	0	0	0	0	0	0	0	0	0	0	0	0	0
0	78.30.5.1	228	1	10/3/2022 14:03:28	R_1RB2lGHP7fOo3YJ	37.3831	-5.9707	40	12	4	1	5		4	4		No recuerdo	2		2		0	0	0	0	0	0	0	0	0	0	0	0	0	1	0	0	0	0	0	0	0	0	0	0	0	0	0	0
0	90.69.224.19	277	1	10/1/2022 1:14:45	R_27xI0pH3n67WM39	37.3831	-5.9707	47	12	5	1	5		5	1						1	0	1	0	0	0	0	0	1	0	0	0	0	0	0	0	0	0	0	0	0	0	0	0	0	0	0	0	0
0	66.81.177.242	243	1	9/28/2022 9:36:13	R_2dzq1R8RPb88GdE	37.3831	-5.9707	38	12	6	1	5		6	3		No recuerdo	1	4			0	1	0	0	0	0	0	0	0	0	0	0	0	0	0	0	0	0	0	0	0	0	0	0	0	0	0	0
0	217.217.192.102	399	1	10/5/2022 8:51:44	R_2OME6bzWNonozd1	37.2866	-5.9208	49	12	4	1	5		3	1						1	0	1	0	0	0	0	0	1	1	0	1	0	0	0	0	0	0	0	0	0	0	0	0	0	0	0	0	0
0	137.101.77.252	262	1	10/6/2022 11:40:27	R_2QAGVtyBx43NEAN	37.3391	-6.1411	52	12	2	1	5		2	2	no lo recuerdo		1	1			1	0	0	0	0	0	0	0	0	0	0	0	0	0	0	0	0	0	0	0	0	0	0	0	0	0	0	0
0	85.48.188.141	375	1	10/4/2022 15:13:31	R_2qt68Q26q8zJwU9	41.6547	-4.7344	45	12	7	1	4	Naranja	5	1						4	0	0	0	0	0	0	0	0	0	0	0	0	0	1	0	0	0	0	0	0	0	0	0	0	0	0	0	0
0	77.230.7.13	304	1	9/28/2022 11:14:07	R_2sbvSkttK7Jiu7g	37.3831	-5.9707	57	12	4	1	5		1	1						1	0	1	0	1	0	0	0	0	0	0	0	0	0	0	0	0	0	0	0	0	0	0	0	0	0	0	0	0
0	92.176.136.107	136	1	10/8/2022 11:14:17	R_2WCo4IV4WbpGDnJ	37.3831	-5.9707	36	12	3	1	2		5	2	Maria		2		2		0	0	0	0	0	0	0	1	0	0	0	0	0	0	0	0	0	0	0	0	0	0	0	0	0	0	0	0
0	31.221.227.145	214	1	9/29/2022 14:26:48	R_2xCP1ryJnAyYX6y	40.4163	-3.6934	33	12	2	2			4	2	No lo se		2		4		0	0	1	0	0	0	0	0	0	0	0	0	0	0	0	0	0	0	0	0	0	0	0	0	0	0	0	0
0	81.36.91.140	482	1	10/4/2022 15:58:20	R_2xE7LycQcmJrbXC	37.38	-6.1238	40	12	4	1	4	Colores	5	4		Scipione	2		1		0	1	0	0	0	0	0	0	0	0	0	0	0	0	0	0	0	0	0	0	0	0	0	0	0	0	0	0
0	217.217.81.176	266	1	10/3/2022 14:30:44	R_30uXdH24alR8bzd	37.3831	-5.9707	45	12	6	1	1		5	5		No lo recuerdo	1	4			0	1	0	0	0	0	0	0	0	0	0	0	0	0	0	0	0	0	0	0	0	0	0	0	0	0	0	0
0	31.221.213.236	249	1	10/8/2022 11:10:03	R_39unjmKKM5MrOdb	40.4172	-3.684	39	12	3	2			4	1						4	0	0	0	0	1	0	0	0	0	0	0	0	0	0	0	0	0	0	0	0	0	0	0	0	0	0	0	0
0	92.177.184.130	337	1	10/5/2022 5:13:07	R_3Eu1Vg9SSFM4cMD	37.382	-6.0524	58	12	3	2			3	1						1	0	0	0	0	0	0	0	1	0	0	0	0	0	0	0	0	0	0	0	0	0	0	0	0	0	0	0	0
0	90.164.109.78	377	1	10/10/2022 9:10:04	R_3FJU2BbMAlbwKMO	37.3831	-5.9707	47	12	7	1	5		5	1						3	0	0	0	1	0	0	0	0	0	0	0	0	0	0	0	0	0	0	0	0	0	0	0	0	0	0	0	0
0	46.6.188.177	270	1	9/30/2022 12:22:38	R_3MzgOLeVDlbuNo9	36.7261	-4.426	44	12	7	1	5		4	1						1	0	1	1	0	0	0	0	0	0	0	0	0	0	0	0	0	0	0	0	0	0	0	0	0	0	0	0	0
0	84.122.225.203	379	1	10/10/2022 11:07:39	R_3PcQxIgkSLn0ERJ	37.3406	-5.8382	43	12	5	1	5		3	1						1	0	0	0	0	0	0	0	0	1	0	0	0	0	0	0	0	0	0	0	0	0	0	0	0	0	0	0	0
0	217.217.216.86	555	1	9/28/2022 14:44:37	R_41qUz0PMxlbvKLf	37.3831	-5.9707	63	12	4	2			4	1						4	0	0	0	0	0	0	0	0	0	0	0	0	0	1	0	0	0	0	0	0	0	0	0	0	0	0	0	0
0	80.30.105.216	161	1	10/4/2022 13:37:49	R_6svc7Pmb3lOPcOd	37.2866	-5.9208	57	12	5	1	2		5	1						3	0	1	0	0	0	0	0	0	0	0	0	0	0	0	0	0	0	0	0	0	0	0	0	0	0	0	0	0
0	46.222.106.177	380	1	9/30/2022 14:17:15	R_t0ptqrG1u0MnYOJ	40.412	-3.6871	27	12	4	1	5		6	1						1	0	1	1	0	0	0	0	0	0	0	0	0	0	0	0	0	0	0	0	0	0	0	0	0	0	0	0	0
0	84.78.244.65	288	1	9/29/2022 13:22:54	R_umDE4UcI2imHyvL	37.3831	-5.9707	33	12	5	2			5	2	no recuerdo		2		4		0	1	1	0	0	0	0	0	0	0	0	0	0	0	0	0	0	0	0	0	0	0	0	0	0	0	0	0
0	188.26.220.28	212	1	10/4/2022 15:01:30	R_wO8nkFMNzx2A7Ch	37.3434	-6.0666	50	12	3	1	5		5	3		No la recuerdo	2		1		0	1	0	0	0	0	0	0	0	0	0	0	0	0	0	0	0	0	0	0	0	0	0	0	0	0	0	0
0	37.134.26.12	259	1	10/4/2022 9:12:53	R_0rM5bHOhYu7yfFT	37.3831	-5.9707	35	12	4	1	5		5	1						1	0	0	0	0	0	0	0	0	0	0	0	0	0	1	0	0	0	0	0	0	0	0	0	0	0	0	0	0
0	31.4.193.149	337	1	10/5/2022 3:10:42	R_12il84Pr0Q7Er8L	37.3831	-5.9707	42	12	4	2			5	1						3	0	1	0	0	0	0	0	0	0	0	0	0	0	0	0	0	0	0	0	0	0	0	0	0	0	0	0	0
0	85.136.116.177	247	1	10/4/2022 16:17:44	R_1dmgovfa94xHeWg	37.3831	-5.9707	55	12	3	2			4	1						1	0	1	0	0	0	0	0	0	0	0	0	0	0	0	0	0	0	0	0	0	0	0	0	0	0	0	0	0
0	78.30.9.227	219	1	10/4/2022 14:10:04	R_1DSWkj6gwyvgXlu	37.3831	-5.9707	35	12	4	1	5		5	1						1	0	0	0	0	0	0	0	0	0	0	0	0	0	1	0	0	0	0	0	0	0	0	0	0	0	0	0	0
0	213.194.147.227	118	1	9/30/2022 10:43:25	R_1fdqJLolFC4lpSv	37.1918	-3.6095	33	12	2	2			4	1						4	0	0	0	0	0	0	0	0	0	0	0	0	0	1	0	0	0	0	0	0	0	0	0	0	0	0	0	0
0	81.40.115.33	160	1	10/8/2022 10:17:13	R_1itBBfXPyrvatR8	37.3831	-5.9707	45	12	4	1	5		5	4		No recuerdo	1	1			0	0	0	0	0	1	0	1	0	0	1	0	0	0	0	0	0	0	0	0	0	0	0	0	0	0	0	0
0	46.234.148.26	288	1	9/30/2022 10:33:38	R_1IzqyD5b8A6xCQa	40.4172	-3.684	47	12	5	1	1		2	3		Numancio	2		2		0	0	0	0	0	0	0	0	0	0	0	0	0	1	0	0	0	0	0	0	0	0	0	0	0	0	0	0
0	88.29.169.17	301	1	10/8/2022 10:36:57	R_1lc0MFKhbnaZG8b	36.7261	-4.426	37	12	4	1	5		2	1						3	0	0	0	0	0	0	0	1	1	0	1	0	0	0	0	0	0	0	0	0	0	0	0	0	0	0	0	0
0	85.136.99.61	291	1	9/28/2022 9:28:34	R_1NDIJrinM1n24Fu	37.3831	-5.9707	53	12	4	1	5		5	1						1	0	1	1	0	0	0	0	1	0	0	1	0	0	0	0	0	0	0	0	0	0	0	0	0	0	0	0	0
0	217.217.168.21	469	1	9/30/2022 11:57:11	R_21drmuYTP4Yl8al	37.2866	-5.9208	58	12	4	2			4	1						3	0	1	0	0	0	0	0	0	0	0	0	0	0	0	0	0	0	0	0	0	0	0	0	0	0	0	0	0
0	79.116.80.201	387	1	10/5/2022 4:31:03	R_21FffD90eokHVaJ	40.4163	-3.6934	35	12	5	1	2		5	4		Ola de valor tres	2		1		0	1	0	0	0	0	0	0	0	0	0	0	0	0	0	0	0	0	0	0	0	0	0	0	0	0	0	0
0	31.4.219.63	541	1	10/8/2022 10:11:56	R_28IlXiBRWRgQAnb	37.2866	-5.9208	39	12	3	1	5		3	1						1	0	0	0	0	0	0	0	0	0	0	0	0	0	1	0	0	0	0	0	0	0	0	0	0	0	0	0	0
0	81.40.61.156	283	1	10/3/2022 14:54:46	R_2B2oUSEB4sEZe04	37.3831	-5.9707	36	12	5	1	2		5	1						1	0	0	1	0	0	0	0	0	0	0	1	0	0	0	0	0	0	0	0	0	0	0	0	0	0	0	0	0
0	188.76.24.61	228	1	10/4/2022 13:49:15	R_2cplnoR4DyXzpEI	37.4164	-6.1642	35	12	6	1	1		5	4		No recuerdo	1	4			0	1	0	0	0	0	0	0	0	1	0	0	0	0	0	0	0	0	0	0	0	0	0	0	0	0	0	0
0	89.39.157.213	143	1	9/30/2022 9:57:47	R_2CWG6PrTSTYPcdC	37.3641	-4.8553	51	12	4	1	5		4	1						1	0	0	0	0	0	0	0	0	0	0	0	0	0	1	0	0	0	0	0	0	0	0	0	0	0	0	0	0
0	185.249.111.157	251	1	9/29/2022 13:11:59	R_2f70F9aATfKr8KA	37.4857	-5.9452	45	12	4	1	3		5	4		Maria	1	2			0	0	1	0	0	0	0	0	1	1	0	0	0	0	0	0	0	0	0	0	0	0	0	0	0	0	0	0
0	212.225.139.140	223	1	10/8/2022 10:23:06	R_2rkIScHz6XzBs2v	37.3831	-5.9707	31	12	3	1	5		4	1						1	0	1	1	0	0	0	0	0	0	0	1	0	0	0	0	0	0	0	0	0	0	0	0	0	0	0	0	0
0	86.106.2.251	148	1	10/10/2022 10:11:59	R_2vZeCmsxLpacceq	36.7162	-4.4161	32	12	7	1	2		4	3		Dana	1	2			0	0	1	0	0	0	0	0	1	0	0	0	0	0	0	0	0	0	0	0	0	0	0	0	0	0	0	0
0	185.27.136.16	7810	1	10/3/2022 22:07:11	R_2YxZ6hF0y0YiI0p	37.5411	-5.0794	37	12	6	1	1		5	5		No me acuerdo	1	1			0	1	0	0	0	0	0	0	0	0	0	0	0	0	0	0	0	0	0	0	0	0	0	0	0	0	0	0
0	90.167.98.93	273	1	10/8/2022 10:43:03	R_3fE8dBm1uGkM0jC	37.3831	-5.9707	46	12	4	1	1		5	3		De eso no me acuerdo	1	1			0	1	0	0	0	0	0	0	0	0	0	0	0	0	0	0	0	0	0	0	0	0	0	0	0	0	0	0
0	153.92.123.218	187	1	9/28/2022 12:18:31	R_3g7zdjyz6cjt47x	37.2409	-5.1139	50	12	3	1	5		5	2	Celia		2		1		0	0	0	0	0	0	0	0	0	0	0	0	0	1	0	0	0	0	0	0	0	0	0	0	0	0	0	0
0	80.31.73.142	268	1	10/8/2022 10:15:41	R_3Jz0WZPpsiNMHkB	37.2866	-5.9208	45	12	3	1	2		5	3		No lo recuerdo	1	2			0	1	0	0	0	0	0	0	0	0	0	0	0	0	0	0	0	0	0	0	0	0	0	0	0	0	0	0
0	87.218.75.75	558	1	10/3/2022 17:28:26	R_3QEiGmDEpiIoRWC	37.4162	-6.0742	53	12	4	1	5		5	2	NO SE		1	1			0	1	0	0	1	0	0	0	0	0	0	0	0	0	0	0	0	0	0	0	0	0	0	0	0	0	0	0
0	188.26.223.241	382	1	9/28/2022 12:35:49	R_3qxnDJNnkXWDcIG	37.3831	-5.9707	57	12	8	2			5	1						5	0	0	0	0	0	0	0	0	0	0	0	0	0	1	0	0	0	0	0	0	0	0	0	0	0	0	0	0
0	83.63.180.136	1053	1	10/4/2022 11:18:54	R_rrwaAa6kgk7Iy1H	37.4162	-6.0742	62	12	3	1	2		2	1						1	0	0	0	0	0	0	0	0	0	0	0	0	0	1	0	0	0	0	0	0	0	0	0	0	0	0	0	0
0	31.221.177.92	402	1	10/6/2022 15:02:07	R_YSJXguBYp1g27q9	41.3949	2.1756	56	12	5	1	1		4	3		David	2		1		0	1	0	0	0	0	0	0	0	0	0	0	0	0	0	0	0	0	0	0	0	0	0	0	0	0	0	0
0	90.167.98.57	248	1	9/28/2022 10:16:12	R_ZdweR2XWSplgIDL	37.3831	-5.9707	45	12	11	1	4	Colores ,naranja	5	1						2	0	0	0	0	0	0	0	0	1	0	0	0	0	0	0	0	0	0	0	0	0	0	0	0	0	0	0	0
0	31.4.141.15	164	1	9/28/2022 9:01:45	R_11bhQ8CgxosejqV	40.4172	-3.684	30	12	4	1	3		5	3		Zoe		1			0	0	0	0	0	0	0	0	0	0	1	0	0	0	0	0	0	0	0	0	0	0	0	0	0	0	0	0
0	217.216.230.233	321	1	10/5/2022 15:16:03	R_1Eg7GIhjAvbUStI	37.3831	-5.9707	35	12	6	1	5		5	2	Z		1	1			0	1	1	0	0	0	0	0	0	0	0	0	0	0	0	0	0	0	0	0	0	0	0	0	0	0	0	0
0	84.78.25.68	196	1	10/3/2022 16:06:48	R_1PUg6nUQrx3IjM5	37.3831	-5.9707	41	12	6	2			4	3		Té	2		3		0	0	0	0	0	0	0	0	0	1	0	0	0	0	0	0	0	0	0	0	0	0	0	0	0	0	0	0
0	77.224.100.98	250	1	10/5/2022 8:05:06	R_1pYfDeBTmUXPc00	37.3362	-6.0212	45	12	6	1	5		5	3		no me acuaerd	1	1			0	0	0	0	0	0	0	0	0	0	0	0	0	1	0	0	0	0	0	0	0	0	0	0	0	0	0	0
0	31.4.148.146	100	1	10/2/2022 5:21:47	R_1pYygO3WzyRhKbO	40.4172	-3.684	56	12	4	1	5		4	1						1	1	0	0	1	1	0	0	0	0	0	0	0	0	0	0	0	0	0	0	0	0	0	0	0	0	0	0	0
0	81.36.90.231	332	1	10/8/2022 11:17:51	R_25F9AkercNiCe1T	37.38	-6.1238	45	12	4	1	1		4	3		Zoe		1			0	0	0	0	0	0	0	0	0	0	1	0	0	0	0	0	0	0	0	0	0	0	0	0	0	0	0	0
0	46.27.113.199	924	1	10/10/2022 10:57:27	R_29h5sP3SHJQo8tL	37.3831	-5.9707	41	12	13	1	4	Alerta naranja	5	1						2	0	1	0	0	0	0	0	0	0	0	0	0	0	0	0	0	0	0	0	0	0	0	0	0	0	0	0	0
0	90.161.235.166	229	1	10/5/2022 1:05:49	R_2AZQOMmO28C5KV2	37.3831	-5.9707	58	12	3	2			5	3		no me acuerdo	2		1		0	1	0	0	0	0	0	0	0	0	1	0	0	0	0	0	0	0	0	0	0	0	0	0	0	0	0	0
0	79.116.75.9	373	1	10/3/2022 21:38:47	R_2qt8lvwwL6Lfvdt	40.4172	-3.684	35	12	4	1	1		4	1						3	0	0	0	0	0	0	0	0	0	0	0	0	0	1	0	0	0	0	0	0	0	0	0	0	0	0	0	0
0	62.37.201.18	269	1	9/27/2022 10:19:54	R_2uwZkCjdxyk3K49	37.2866	-5.9208	46	12	4	1	5		5	1						5	0	0	0	0	0	0	0	0	0	0	0	0	0	1	0	0	0	0	0	0	0	0	0	0	0	0	0	0
0	146.158.180.163	119	1	10/4/2022 9:54:06	R_2vdDWETBoLi1Kxs	37.3831	-5.9707	26	12	2	1	1		5	2	no recuerdo		1	3			0	1	1	0	0	0	0	1	0	0	0	0	0	0	0	0	0	0	0	0	0	0	0	0	0	0	0	0
0	217.217.51.150	312	1	9/28/2022 9:01:48	R_2zIoofxkuuMiiiW	37.3831	-5.9707	48	12	7	1	2		4	3		Alert roja	2		1		0	0	1	0	0	1	0	1	0	0	1	0	0	0	0	0	0	0	0	0	0	0	0	0	0	0	0	0
0	88.29.169.118	700	1	10/8/2022 11:28:32	R_2zORz3hpPVtFRNM	36.7261	-4.426	40	12	11	1	1		5	5		Dana	1	1			0	1	0	0	0	1	0	1	0	0	1	0	0	0	0	0	0	0	0	0	0	0	0	0	0	0	0	0
0	81.36.28.59	245	1	9/29/2022 13:59:26	R_31Y5KgtwMXt5kcX	37.3831	-5.9707	41	12	3	1	5		5	1						4	0	1	0	0	0	0	0	1	0	1	0	0	0	0	0	0	0	0	0	0	0	0	0	0	0	0	0	0
0	79.116.135.196	681	1	10/8/2022 11:17:24	R_32Xxyokm9oz1AkS	40.4163	-3.6934	40	12	4	1	5		4	1						1	0	1	0	0	0	0	0	0	0	0	0	0	0	0	0	0	0	0	0	0	0	0	0	0	0	0	0	0
0	81.36.77.144	204	1	9/30/2022 16:53:51	R_3ER6DI9uwP5n6Ry	37.3434	-6.0666	42	12	7	1	5		5	1						1	0	0	1	0	0	0	0	0	0	0	0	0	0	0	0	0	0	0	0	0	0	0	0	0	0	0	0	0
0	46.24.138.116	237	1	10/5/2022 0:15:59	R_3fiPxQl34NKdzho	38.9627	-5.8617	33	12	4	1	2		4	1						2	0	0	0	0	0	0	0	0	0	1	0	0	0	0	0	0	0	0	0	0	0	0	0	0	0	0	0	0
0	31.4.199.206	287	1	10/6/2022 23:53:56	R_3lW8swqktgDBrpk	37.3831	-5.9707	72	12	16	2			3	5		Ana	2		1		0	0	0	0	0	0	0	0	0	0	0	0	0	1	0	0	0	0	0	0	0	0	0	0	0	0	0	0
0	188.26.215.123	257	1	9/30/2022 14:43:09	R_3QRi6smKY1TeWR5	39.4923	-0.4046	29	12	7	1	2		6	1						1	0	1	1	0	0	1	0	1	1	0	0	0	0	0	0	0	0	0	0	0	0	0	0	0	0	0	0	0
0	62.83.69.216	130	1	9/28/2022 11:46:14	R_8BSOvUchxYCpZbb	37.3831	-5.9707	48	12	7	1	5		5	1						1	0	0	0	0	0	0	0	0	0	0	0	0	0	1	0	0	0	0	0	0	0	0	0	0	0	0	0	0
0	85.217.156.31	588	1	9/28/2022 9:55:32	R_a9tALRA55flvtMR	40.4172	-3.684	59	12	4	1	5		5	3		Zoe		1			0	1	1	0	0	0	0	1	0	0	0	0	0	0	0	0	0	0	0	0	0	0	0	0	0	0	0	0
0	83.63.43.211	947	1	10/5/2022 6:44:11	R_aWUBGP5g3gkUDQd	37.4362	-6.042	62	12	4	1	2		1	1						1	0	0	0	0	0	0	0	0	0	0	0	0	0	1	0	0	0	0	0	0	0	0	0	0	0	0	0	0
0	193.153.113.99	241	1	10/5/2022 15:37:23	R_bxf8uX0dV7KK2lj	37.5163	-6.2663	39	12	6	1	1		6	4		Dara	1	1			0	0	0	1	0	0	0	0	0	0	1	0	0	0	0	0	0	0	0	0	0	0	0	0	0	0	0	0
0	85.137.204.227	199	1	9/30/2022 12:27:02	R_ONIenbUS8J9OPm1	37.3831	-5.9707	36	12	1				5	3		olas de calor sofocantes	2		1		0	0	0	0	0	0	0	0	0	1	1	0	0	0	0	0	0	0	0	0	0	0	0	0	0	0	0	0
0	81.40.93.190	282	1	10/6/2022 11:32:10	R_pg92GJ1yADWRTHz	37.3831	-5.9707	75	12	3	2			4	3		Ninguno	2		5		0	0	0	0	0	0	0	0	0	0	0	0	0	1	0	0	0	0	0	0	0	0	0	0	0	0	0	0
0	78.30.2.213	323	1	10/4/2022 17:53:08	R_riJITSRiUimuV5T	37.3831	-5.9707	65	12	6	1	1		5	1						2	0	1	0	0	0	0	0	0	0	0	0	0	0	0	0	0	0	0	0	0	0	0	0	0	0	0	0	0
0	79.116.74.185	171	1	10/10/2022 9:09:16	R_SAxPpA9otmC4PF7	40.4163	-3.6934	34	12	4	1	1		5	5		No se	2		1		0	1	0	0	0	0	0	0	0	0	0	0	0	0	0	0	0	0	0	0	0	0	0	0	0	0	0	0
0	212.169.199.131	256	1	10/6/2022 3:36:36	R_USVpB4pkS4pSwBH	37.3831	-5.9707	56	12	5	1	5		4	3		No me acuerdo	1	2			0	1	0	0	0	0	0	0	0	1	0	0	0	0	0	0	0	0	0	0	0	0	0	0	0	0	0	0
0	31.4.192.187	290	1	9/28/2022 9:29:57	R_ysaLZXk9ETA7gvn	37.3831	-5.9707	48	12	6	1	5		5	1						1	0	0	0	0	0	0	0	0	0	0	0	0	0	1	0	0	0	0	0	0	0	0	0	0	0	0	0	0
0	86.127.225.210	202	1	9/28/2022 10:17:53	R_1BYqx1tn1I2IoCf	37.3831	-5.9707	57	12	5	1	5		4	1						1	0	0	0	0	0	0	0	0	0	0	0	0	0	1	0	0	0	0	0	0	0	0	0	0	0	0	0	0
0	31.4.148.218	237	1	10/8/2022 10:16:33	R_1g7vbaU8iOKzxBV	40.4172	-3.684	41	12	4	1	5		4	3		Ma ATH chi	1	3			0	0	0	0	0	0	0	1	0	1	1	0	0	0	0	0	0	0	0	0	0	0	0	0	0	0	0	0
0	78.30.3.180	290	1	10/5/2022 6:32:11	R_1hXtiDQaiJiET2E	37.3831	-5.9707	55	12	4	1	5		5	3		No recuerdo	2		2		0	0	1	0	0	0	0	0	0	0	0	0	0	0	0	0	0	0	0	0	0	0	0	0	0	0	0	0
0	31.222.101.79	278	1	9/30/2022 14:26:25	R_1q4gwJWEsIjWXOd	37.8676	-0.7875	32	12	2	2			7								0	0	0	0	0	0	0	0	0	0	0	0	0	0	0	1	0	0	0	0	0	0	0	0	0	0	0	0
0	46.234.148.26	294	1	10/8/2022 10:43:01	R_1rqWI6SjavC71cZ	40.4172	-3.684	40	12	5	1	5		2	1						4	0	0	0	0	1	1	0	1	1	1	1	0	0	0	0	0	0	0	0	0	0	0	0	0	0	0	0	0
0	212.231.192.6	274	1	9/29/2022 5:05:10	R_1ruz7572lCB79UB	40.3307	-3.7582	58	12	4	1	5		4	1						1	0	0	0	0	1	0	0	0	0	0	0	0	0	0	0	0	0	0	0	0	0	0	0	0	0	0	0	0
0	90.71.142.52	289	1	9/30/2022 13:30:25	R_2dtl6v17wdBIBos	37.3841	-5.9705	42	12	5	1	5		5	1						3	0	0	1	0	0	0	0	0	0	0	0	0	0	0	0	0	0	0	0	0	0	0	0	0	0	0	0	0
0	37.19.237.255	231	1	9/27/2022 10:10:32	R_2E9RWqPGa8C93kD	37.3831	-5.9707	42	12	5	1	4	Colores	4	2	No me acuerdo		1	1			0	0	0	0	0	0	0	0	0	0	0	0	0	1	0	0	0	0	0	0	0	0	0	0	0	0	0	0
0	185.230.0.198	636	1	10/7/2022 13:04:36	R_2PbZ18qlFvefw83	37.2439	-6.3029	70	12	5	1	5		5	5		no lo recuerdo	1	1			0	0	0	0	0	0	0	0	0	0	0	0	0	1	0	0	0	0	0	0	0	0	0	0	0	0	0	0
0	85.136.79.187	294	1	10/3/2022 13:04:20	R_2Pu6xCjBhhXQGgg	37.4037	-6.0306	70	12	3	2			3	1						5	0	0	0	0	0	0	0	0	1	0	0	0	0	0	0	0	0	0	0	0	0	0	0	0	0	0	0	0
0	90.74.104.50	246	1	9/28/2022 9:03:28	R_2Ui317VTG0aXJiB	37.3406	-5.8382	32	12	3	1	1		4	2	Delhi		1	1			0	0	0	0	0	0	0	0	0	0	1	0	0	0	0	0	0	0	0	0	0	0	0	0	0	0	0	0
0	90.163.108.8	2161	1	10/4/2022 12:29:58	R_2ziOHIsNZYrtijQ	37.3831	-5.9707	46	12	5	1	4	Alerta amarilla	5	1						1	0	1	1	1	0	0	0	1	1	0	1	0	0	0	0	0	0	0	0	0	0	0	0	0	0	0	0	0
0	31.4.218.62	297	1	9/29/2022 14:16:50	R_3ENg2KDnfPgsizH	37.3831	-5.9707	40	12	4	1	1		3	1						4	0	1	0	0	0	0	0	1	0	0	1	0	0	0	0	0	0	0	0	0	0	0	0	0	0	0	0	0
0	31.4.219.159	244	1	10/3/2022 23:24:10	R_3fJG3SCbxW1EL1n	37.2866	-5.9208	44	12	4	1	5		4	1						1	0	0	0	0	0	0	0	0	0	0	0	0	0	1	0	0	0	0	0	0	0	0	0	0	0	0	0	0
0	78.30.10.70	516	1	10/10/2022 10:14:29	R_3hbhRjNzeck2Z8v	37.3831	-5.9707	39	12	3	1	5		5	4		No sé	1	4			0	0	0	0	0	0	0	0	0	0	0	0	0	1	0	0	0	0	0	0	0	0	0	0	0	0	0	0
0	149.74.167.36	185	1	10/8/2022 10:23:28	R_3JsBt9ujw98eStH	36.7786	-6.3452	37	12	4	1	5		4	1						5	0	0	0	0	0	0	0	0	0	0	0	0	0	1	0	0	0	0	0	0	0	0	0	0	0	0	0	0
0	217.217.187.88	2010	1	10/3/2022 15:35:26	R_3psVhUSn4jndKf8	37.3831	-5.9707	35	12	8	1	2		5	1						1	0	1	1	0	1	0	0	1	1	0	1	0	0	0	0	0	0	0	0	0	0	0	0	0	0	0	0	0
0	83.63.41.125	350	1	10/5/2022 5:10:09	R_3qwCIqWrYV9UK5G	37.4362	-6.042	30	12	5	1	5		5	1						1	0	1	1	0	0	0	0	1	0	0	0	0	0	0	0	0	0	0	0	0	0	0	0	0	0	0	0	0
0	46.222.31.99	424	1	10/6/2022 4:13:07	R_brpRnX7EBzJLoc1	40.4163	-3.6934	34	12	5	1	4	Color	5	4		No me acuerdo	2		3		0	0	0	0	0	0	0	0	0	0	0	0	0	1	0	0	0	0	0	0	0	0	0	0	0	0	0	0
0	79.116.76.195	257	1	9/30/2022 12:22:39	R_C1Fagp1xMijJ3uF	40.412	-3.6871	35	12	3	1	5		5	3		Zoe		2			0	1	1	0	0	0	0	0	0	0	0	0	0	0	0	0	0	0	0	0	0	0	0	0	0	0	0	0
0	80.30.83.130	223	1	10/5/2022 12:41:29	R_cOwestw4GFfMi1H	37.2871	-6.0514	64	12	5	1	5		5	3		no se	1	4			0	1	0	0	0	0	0	0	0	0	0	0	0	0	0	0	0	0	0	0	0	0	0	0	0	0	0	0
0	46.25.172.130	187	1	9/28/2022 10:05:12	R_eqWgUhDLRDZBkM9	37.3831	-5.9707	50	12	11	2			5	5		agustina	2		4		0	0	0	0	0	0	0	0	0	0	1	0	0	0	0	0	0	0	0	0	0	0	0	0	0	0	0	0
0	83.63.43.24	244	1	10/5/2022 9:20:23	R_qR44oZtcciWTdf3	37.4362	-6.042	44	12	5	2			2	1						3	0	1	0	0	0	0	0	0	0	0	0	0	0	0	0	0	0	0	0	0	0	0	0	0	0	0	0	0
0	89.129.31.226	363	1	9/29/2022 12:25:56	R_Rq1WGwB8iYd2qyt	36.981	-5.9366	68	12	4	1	5		5	2	Zoe						0	1	0	0	0	0	0	0	0	0	0	0	0	0	0	0	0	0	0	0	0	0	0	0	0	0	0	0
0	87.125.73.29	275	1	9/29/2022 2:02:16	R_Tiap27icrVPhhkt	37.372	-6.0487	58	12	4	1	2		5	1						1	0	1	1	0	0	0	0	1	0	0	0	0	0	0	0	0	0	0	0	0	0	0	0	0	0	0	0	0
0	213.194.147.167	280	1	9/28/2022 9:02:11	R_UKPxOiDTbFqSjK1	37.1918	-3.6095	45	12	9	1	5		5	1						1	0	0	0	0	0	0	0	0	0	0	0	0	0	1	0	0	0	0	0	0	0	0	0	0	0	0	0	0
0	95.16.248.195	324	1	10/8/2022 10:20:39	R_XGJc82Z9CZBRlpn	37.3727	-6.0673	33	12	3	2			5	1						1	0	1	1	0	0	0	0	0	0	0	0	0	0	0	0	0	0	0	0	0	0	0	0	0	0	0	0	0
0	188.76.58.3	131	1	9/29/2022 14:19:17	R_xrAmGB0tisbTejT	37.3831	-5.9707	38	12	7	1	2		4	1						4	0	0	0	0	1	0	0	1	0	0	0	0	0	0	0	0	0	0	0	0	0	0	0	0	0	0	0	0
0	87.222.60.154	374	1	9/28/2022 11:50:40	R_z73H3gB6BZIdVrr	37.3831	-5.9707	59	12	4	1	5		5	1						1	0	0	0	0	0	0	0	0	0	1	0	0	0	0	0	0	0	0	0	0	0	0	0	0	0	0	0	0
0	137.101.125.106	364	1	10/5/2022 6:25:53	R_1C1Iw02MPDqOdJk	43.3675	-8.3969	32	12	16	1	5		5	1						2	0	0	1	0	0	0	0	0	0	0	0	0	0	0	0	0	0	0	0	0	0	0	0	0	0	0	0	0
0	85.136.106.234	399	1	10/5/2022 13:56:51	R_1eLQISx00HVf9IT	37.3831	-5.9707	44	12	3	1	5		5	5		No recuerdo	1	1			0	0	1	0	0	0	0	0	0	0	0	0	0	0	0	0	0	0	0	0	0	0	0	0	0	0	0	0
0	83.63.60.232	136	1	9/30/2022 10:17:29	R_1P1VeCJcIhWRBdW	37.3831	-5.9707	28	12	5	1	2		4	3		no recuerdo	1	1			0	1	0	0	0	0	0	0	0	0	0	0	0	0	0	0	0	0	0	0	0	0	0	0	0	0	0	0
0	80.224.137.113	289	1	10/10/2022 9:58:42	R_1QnoOlynsIVHvT8	38.8785	-6.9827	33	12	6	1	4	Amarillo, naranja y rojo	5	1						1	0	0	0	0	0	0	0	0	0	0	0	0	0	1	0	0	0	0	0	0	0	0	0	0	0	0	0	0
0	84.125.146.11	382	1	10/6/2022 6:44:02	R_27mqZ2DsTjTLrWl	37.3434	-6.0666	60	12	4	1	5		4	3		No lo recuerdo	1	1			0	0	0	0	0	0	0	0	0	0	1	0	0	0	0	0	0	0	0	0	0	0	0	0	0	0	0	0
0	66.81.179.49	252	1	9/30/2022 15:05:07	R_2bTsw7EilczsHxi	36.7261	-4.426	31	12	5	1	2		5	3		Ian	1	1			0	1	0	0	0	0	0	0	0	0	0	0	0	0	0	0	0	0	0	0	0	0	0	0	0	0	0	0
0	79.108.121.231	361	1	9/28/2022 9:00:38	R_2tosKxWHy2n0laK	40.479	-3.3565	46	12	5	1	5		4	3		Verónica	1	3			0	0	0	0	0	0	0	0	0	0	0	0	0	1	0	0	0	0	0	0	0	0	0	0	0	0	0	0
0	146.158.146.47	214	1	10/6/2022 4:19:04	R_2TTtu2qUe7h4bV8	37.3831	-5.9707	32	12	6	1	5		6	3		No me acuerdo	1	1			0	1	0	0	0	0	0	0	0	0	0	0	0	0	0	0	0	0	0	0	0	0	0	0	0	0	0	0
0	79.116.128.185	937	1	9/28/2022 15:09:07	R_2Tvhl7OC7aWphZU	40.4163	-3.6934	58	12	3	2			4	2	No recuerdo		1	1			0	0	0	0	0	0	0	0	0	0	1	0	0	0	0	0	0	0	0	0	0	0	0	0	0	0	0	0
0	80.31.68.20	227	1	9/28/2022 9:10:16	R_3EauAXkyNbwgtvY	37.2866	-5.9208	45	12	4	1	2		4	1						4	0	1	0	0	0	0	0	0	0	0	0	0	0	0	0	0	0	0	0	0	0	0	0	0	0	0	0	0
0	188.26.220.50	259	1	9/28/2022 9:00:52	R_3ef458NO9GtEBFS	37.3434	-6.0666	35	12	6	1	5		5	5		No recuerdo	1	1			0	1	1	0	1	0	0	1	1	0	1	0	0	0	0	0	0	0	0	0	0	0	0	0	0	0	0	0
0	87.217.143.12	312	1	9/28/2022 11:26:49	R_3Ge8pTHs6049MFX	40.9048	-3.8841	55	12	2	2			4	1						1	0	0	0	0	0	0	0	0	0	0	0	0	0	1	0	0	0	0	0	0	0	0	0	0	0	0	0	0
0	81.36.189.161	167	1	9/29/2022 14:32:47	R_3HzwJAlrFSmsiSG	37.3434	-6.0666	36	12	3	1	2		3	2	Ola veraniega		1	1			0	0	1	0	0	0	0	0	0	1	1	0	0	0	0	0	0	0	0	0	0	0	0	0	0	0	0	0
0	90.167.167.101	743	1	10/8/2022 11:19:21	R_3KOfpFC32ydKAfv	37.3831	-5.9707	39	12	6	1	5		3	3		No se	1	1			0	1	1	0	0	0	0	0	0	0	1	0	0	0	0	0	0	0	0	0	0	0	0	0	0	0	0	0
0	85.136.2.194	343	1	10/8/2022 10:17:10	R_3p9HJLjjgNBDTVC	37.3831	-5.9707	46	12	1				5	3		Zoe		3			0	1	1	0	0	0	0	1	0	0	0	0	0	0	0	0	0	0	0	0	0	0	0	0	0	0	0	0
0	85.136.96.52	349	1	10/3/2022 13:08:40	R_3qijLdn98JicYRr	37.3831	-5.9707	30	12	4	1	5		4	2	no recuerdo		2		1		0	0	0	0	0	0	0	0	0	0	0	0	0	1	0	0	0	0	0	0	0	0	0	0	0	0	0	0
0	217.216.231.46	273	1	10/4/2022 14:58:09	R_AF3IxOtqqzB4AaR	37.3831	-5.9707	41	12	7	1	5		5	1						3	0	1	1	0	0	0	0	1	0	1	0	0	0	0	0	0	0	0	0	0	0	0	0	0	0	0	0	0
0	146.158.168.137	174	1	10/3/2022 13:53:13	R_BKT0JPpp2HndYRj	37.3434	-6.0666	34	12	5	1	5		4	3		No se	1	1			0	0	0	0	0	0	0	0	1	0	0	0	0	0	0	0	0	0	0	0	0	0	0	0	0	0	0	0
0	80.224.135.4	248	1	10/3/2022 16:38:09	R_BLkxiDHDhrxQIgx	37.3831	-5.9707	31	12	4	1	5		5	2	Graci		1	4			0	1	1	0	0	0	0	0	0	0	0	0	0	0	0	0	0	0	0	0	0	0	0	0	0	0	0	0
0	90.74.153.37	138	1	10/5/2022 4:59:50	R_pbYgAA1nNNeP8Ln	37.272	-6.9407	47	12	6	1	5		4	1						1	0	1	0	0	0	0	0	0	0	0	0	0	0	0	0	0	0	0	0	0	0	0	0	0	0	0	0	0
0	79.116.138.220	232	1	10/3/2022 15:41:04	R_vAkwTBNo0qBChTb	37.3831	-5.9707	31	12	7	1	1		5	3		No recuerdo	1	1			0	1	1	0	0	0	0	1	1	0	1	0	0	0	0	0	0	0	0	0	0	0	0	0	0	0	0	0
0	85.137.195.135	209	1	9/28/2022 9:35:22	R_WfDbRDkmRy5HEJ3	37.3831	-5.9707	55	12	5	1	5		5	2	Ni recuerdo		2		1		0	1	0	0	0	0	0	0	0	0	0	0	0	0	0	0	0	0	0	0	0	0	0	0	0	0	0	0
0	45.156.176.95	332	1	9/30/2022 14:49:33	R_WfgKO2sKA46UfFT	37.2866	-5.9208	43	12	7	1	1		1	5		Zoe		1			0	0	0	1	0	0	0	0	0	0	0	0	0	0	0	0	0	0	0	0	0	0	0	0	0	0	0	0
0	81.36.77.180	257	1	10/4/2022 2:05:25	R_WoBEEgxBJ2kZ66t	37.3434	-6.0666	28	12	3	2			1	1						4	0	0	0	0	0	0	0	0	0	0	0	0	0	1	0	0	0	0	0	0	0	0	0	0	0	0	0	0
0	46.25.169.80	225	1	10/4/2022 0:50:08	R_10SZcw0bQekGr7n	37.3222	-6.0575	46	12	9	1	1		4	1						3	0	1	1	0	0	0	0	0	0	0	1	0	0	0	0	0	0	0	0	0	0	0	0	0	0	0	0	0
0	81.36.66.254	398	1	10/10/2022 10:48:21	R_1gACEZ6Hv0sAajp	37.372	-6.0487	48	12	4	1	2		1	3		Zoe		3			0	0	0	0	0	0	0	0	0	0	0	0	0	1	0	0	0	0	0	0	0	0	0	0	0	0	0	0
0	81.36.182.169	271	1	10/4/2022 8:54:41	R_1HdxJQwOSKUtIbX	37.372	-6.0487	48	12	2	2			5	2	No recuerdo		2		1		0	1	0	0	0	0	0	0	0	0	0	0	0	0	0	0	0	0	0	0	0	0	0	0	0	0	0	0
0	185.107.161.170	688	1	10/4/2022 14:43:02	R_1im8Yqu6INyKV9h	37.5444	-6.0532	43	12	11	1	5		6	1						2	0	0	1	0	0	0	0	0	0	0	0	0	0	0	0	0	0	0	0	0	0	0	0	0	0	0	0	0
0	217.217.169.55	145	1	10/8/2022 10:14:39	R_2aXgwvYwkbzyyp2	37.2866	-5.9208	25	12	6	1	2		5	2	No recuerdo		1	4			0	0	0	0	0	0	0	0	0	0	0	0	0	1	0	0	0	0	0	0	0	0	0	0	0	0	0	0
0	62.83.176.179	247	1	10/5/2022 14:38:53	R_2PBa69Nh4Ux77W2	37.3406	-5.8382	49	12	5	1	5		5	1						1	0	0	0	0	0	0	0	0	0	0	0	0	0	1	0	0	0	0	0	0	0	0	0	0	0	0	0	0
0	89.39.204.153	157	1	9/28/2022 8:59:48	R_2v181MxVi6dSm6I	37.4615	-5.337	27	12	4	1	2		5	3		Veronica	1	4			0	0	0	0	0	0	0	0	0	0	1	0	0	0	0	0	0	0	0	0	0	0	0	0	0	0	0	0
0	81.40.55.48	228	1	9/27/2022 10:11:31	R_2xJfgiJqvhdC1mj	37.3831	-5.9707	57	12	5	1	4	colores	4	1						3	0	0	0	0	0	0	0	0	0	0	0	0	0	1	0	0	0	0	0	0	0	0	0	0	0	0	0	0
0	46.27.79.112	671	1	10/5/2022 13:36:56	R_2xQTuTCrAOQs6eY	37.38	-6.1238	42	12	3	1	5		5	5		No recuerdo	2		1		0	0	0	0	0	0	0	1	0	0	0	0	0	0	0	0	0	0	0	0	0	0	0	0	0	0	0	0
0	92.172.34.102	228	1	10/6/2022 1:52:02	R_2Ytgg2Wlc0nhJxC	37.2624	-5.5449	26	12	6	1	1		4	3		Filomena y patatera	1	1			0	0	0	0	0	0	0	0	0	0	1	0	0	0	0	0	0	0	0	0	0	0	0	0	0	0	0	0
0	31.4.199.158	259	1	9/30/2022 10:41:53	R_2zhzodE0bHtE7DB	37.3831	-5.9707	51	12	7	1	1		5	1						3	0	0	0	0	0	0	0	0	0	0	0	0	0	1	0	0	0	0	0	0	0	0	0	0	0	0	0	0
0	37.10.198.155	216	1	9/28/2022 9:00:06	R_3HOGoMho8PmQBQ6	37.3831	-5.9707	56	12	4	2			4	1						1	0	1	0	0	0	1	0	0	0	0	0	0	0	0	0	0	0	0	0	0	0	0	0	0	0	0	0	0
[truncated: 23 more rows]
[truncated: 79 more columns]
